# Supplementary material for: A screening pipeline to characterize stress-induced enzymes uncovers a cellular function for the poorly characterized alcohol dehydrogenase Bdh2
Source: J Cell Sci. 2026 Jun 12;139(11):jcs264913. doi: 10.1242/jcs.264913 (PMC13286364; doi:10.1242/jcs.264913)
Supplement: Table S1. [file joces-139-264913-TableS1.xlsx]

## Sheet: Description
Table 1: All proteins tested, their description according to the SGD website (, in addition to their expression, abundance, and localisation in different yeast libraries.
SGD website: Nash RS, Weng S, Karra K, Wong ED, Engel SR, Cherry JM; SGD Project. Incorporation of a unified protein abundance dataset into the Saccharomyces genome database. Database (Oxford). 2020 Jan 1;2020:baaa008. doi: 10.1093/database/baaa008. PMID: 32128557; PMCID: PMC7054198.Pallapati, A. R., Prasad, S., & Roy, I. (2022). Glycerol 3-phosphate dehydrogenase regulates heat shock response in…
C' GFP library is taken from: Huh, WK., Falvo, J., Gerke, L. et al. Global analysis of protein localization in budding yeast. Nature 425, 686–691 (2003). https://doi.org/10.1038/nature02026
C' TAP library is taken from: Ghaemmaghami, S., Huh, WK., Bower, K. et al. Global analysis of protein expression in yeast. Nature 425, 737–741 (2003). https://doi.org/10.1038/nature02046
SWAT seamless library is taken from: Weill, U., Yofe, I., Sass, E. et al. Genome-wide SWAp-Tag yeast libraries for proteome exploration. Nat Methods 15, 617–622 (2018). https://doi.org/10.1038/s41592-018-0044-9
AID library is taken from: Valenti R, David Y, Edilbi D, Dubreuil B, Boshnakovska A, Asraf Y, Salame TM, Sass E, Rehling P, Schuldiner M. A proteome-wide yeast degron collection for the dynamic study of protein function. J Cell Biol. 2025 Feb 3;224(2):e202409050. doi: 10.1083/jcb.202409050. Epub 2024 Dec 18. PMID: 39692734; PMCID: PMC11654244.

## Sheet: all
ORF	Gene	Description (from SGD)	Protein expressed above background in the AID library	C' AID-GFP library raw colony size	C-SWAT (parental) library raw colony size	Expression pattern in the SWAT seamless library	Protein expressed beyond threshold in C' GFP library	Protein detected in C' TAP tag library	Abundance from C' GFP library	Localization of C' GFP tagged strains
YBR284W	YBR284W	Putative metallo-dependent hydrolase superfamily protein; similar to AMP deaminases but lacks key catalytic residues and does not rescue purine nucleotide metabolic defect of quadruple aah1 ade8 amd1 his1 mutant; null mutant exhibits longer telomeres, altered Ty mobility, decreased resistance to rapamycin and wortmannin; induced in response to hydrostatic pressure; not an essential gene; YBR284W …	no	570	775	below threshold	not visualized	not TAP visualized	not visualized
YCR011C	ADP1	Putative ATP-dependent permease of the ABC transporter family	Yes	771	696		visualized	TAP visualized	339	ER
YKR104W	YKR104W	Putative transporter of the MRP subfamily; contains a stop codon in S288C; adjacent ORFs YKR103W and YKR104W are merged in different strain backgrounds; MRP stands for multidrug resistance-associated protein	No	799	1368	below threshold	not visualized	not TAP visualized	not visualized
YLR183C	TOS4	Putative transcription factor, contains Forkhead Associated domain; binds chromatin; involved in expression homeostasis, buffering of mRNA synthesis rate against gene dosage changes during S phase; target of SBF transcription factor; expression is periodic and peaks in G1; involved in DNA replication checkpoint response; interacts with Rpd3 and Set3 histone deacetylase complexes; APCC(Cdh1) subst…	Yes	792	895		visualized	TAP visualized	284	cytoplasm,nucleus
YDR251W	PAM1	Essential protein of unknown function; exhibits variable expression during colony morphogenesis; overexpression permits survival without protein phosphatase 2A, inhibits growth, and induces a filamentous phenotype; PAM1 has a paralog, SVL3, that arose from the whole genome duplication	Yes	765	567		visualized	TAP visualized	300	ambiguous,bud neck,bud
YJR154W	YJR154W	Putative protein of unknown function; green fluorescent protein (GFP)-fusion protein localizes to the cytoplasm	Yes	690	708		visualized	TAP visualized	1600	cytoplasm
YCR015C	CTO1	Protein required for cold tolerance; involved in phosphate uptake; YCR015C is not an essential gene	No	903	961	below threshold	not visualized	not TAP visualized	not visualized
YMR097C	MTG1	Putative GTPase peripheral to the mitochondrial inner membrane; essential for respiratory competence, likely functions in assembly of the large ribosomal subunit, has homologs in plants and animals	Yes	624	640		visualized	TAP visualized	1630	mitochondrion
YDL114W	YDL114W	Putative short-chain dehydrogenase/reductase; YDL114W is not an essential gene	No	833	870	below threshold	not visualized	not TAP visualized	not visualized
YDL224C	WHI4	Putative RNA binding protein; regulates the cell size requirement for passage through Start and commitment to cell division; WHI4 has a paralog, WHI3, that arose from the whole genome duplication	No	391	921	cytosol	visualized	not TAP visualized	not visualized	cytoplasm
YOR291W	YPK9	Vacuolar protein; involved in oxidative stress response and modulation of replicative lifespan; targeted to vacuole via AP-3 pathway; undergoes autophosphorylation, which is abolished by mutation of Asp781 in catalytic motif (D781N); P5 ATPase subfamily member with similarity to yeast Spf1p and homology to human ATP13A2 (PARK9), mutations in which are associated with Parkinson disease and Kufor-R…	No	789	536	vacuole membrane	visualized	TAP visualized	technical problem	ER
YCL026C-B	HBN1	Protein of unknown function; similar to bacterial nitroreductases; green fluorescent protein (GFP)-fusion protein localizes to the cytoplasm and nucleus; protein becomes insoluble upon intracellular iron depletion; protein abundance increases in response to DNA replication stress	No	759	535	cytosol,punctate	visualized	TAP visualized	low signal	cytoplasm,nucleus
YHR210C	YHR210C	Putative aldose 1-epimerase superfamily protein; non-essential gene; highly expressed under anaeorbic conditions	No	796	642	below threshold	not visualized	not TAP visualized	not visualized
YKL084W	HOT13	Zinc-binding mitochondrial intermembrane space (IMS) protein; involved in a disulfide relay system for IMS import of cysteine-containing proteins; binds Mia40p and stimulates its Erv1p-dependent oxidation, probably by sequestering zinc	No	746	653		not visualized	not TAP visualized	not visualized
YCR091W	KIN82	Putative serine/threonine protein kinase; implicated in the regulation of phospholipid asymmetry through the activation of phospholipid translocases (flippases); involved in the phosphorylation of upstream inhibitory kinase Ypk1p along with Fpk1p; has a redundant role in the cellular response to mating pheromone; KIN82 has a paralog, FPK1, that arose from the whole genome duplication	No	796	496	below threshold	not visualized	not TAP visualized	not visualized
YHL024W	RIM4	Putative RNA-binding protein; involved in regulation of early and middle sporulation genes; forms amyloid-like aggregates under starvation that are active in translational repression	No	551	823		not visualized	not TAP visualized	not visualized
YGR043C	NQM1	Transaldolase of unknown function; transcription is repressed by Mot1p and induced by alpha-factor and during diauxic shift; NQM1 has a paralog, TAL1, that arose from the whole genome duplication	Yes	748	791		visualized	TAP visualized	1920	nucleus
YHR033W	YHR033W	Putative protein of unknown function; epitope-tagged protein localizes to the cytoplasm; YHR033W has a paralog, PRO1, that arose from the whole genome duplication	No	819	1065	below threshold	not visualized	not TAP visualized	not visualized
YDR182W	CDC1	Putative mannose-ethanolamine phosphate phosphodiesterase; involved in GPI-anchor remodeling prior to the attachment of cell wall proteins to beta 1,3-glucan, removing ethanolamine phosphate from the first mannose of GPI anchors; mutants display elevated Ca2+-dependent signaling resulting in secondary actin polarization and Golgi inheritance defects; enzyme is Mn2+-dependent; mutants have cell di…	Yes	761	668		visualized	TAP visualized	583	ambiguous
YHR158C	KEL1	Protein required for proper cell fusion and cell morphology; acts as phosphorylation-regulated noise suppressor of pheromone signaling pathway; forms a complex with Bud14p and Kel2p that regulates Bnr1p (formin) to affect actin cable assembly, cytokinesis, and polarized growth; functions in a complex with Kel2p to negatively regulate mitotic exit, interacts with Tem1p and Lte1p; localizes to regi…	Yes	710	647		visualized	TAP visualized	1350	ambiguous,bud neck,cell periphery,bud
YDR523C	SPS1	STE20-family GCKIII protein kinase; required for prospore membrane closure, efficient spore packaging, and localization of enzymes involved in spore wall synthesis; component of a non-canonical Hippo pathway with Cdc15p involved in spindle disassembly and sustained release of Cdc14p during anaphase II; forms a complex with Cdc15p; phosphorylation requires Cdc15p; required for Ssp1p phosphorylatio…	No	793	726	below threshold	visualized	not TAP visualized	not visualized	cytoplasm,nucleus
YBL112C	YBL112C	Putative protein of unknown function; YBL112C is contained within TEL02L	No	627	758	NA	not visualized	not TAP visualized	not visualized
YHL050C	YHL050C	Putative protein of unknown function; potential Cdc28p substrate	No	693	809	NA	not visualized	not TAP visualized	not visualized
YJR107W	LIH1	Putative lipase	No	739	793	NA	not visualized	not TAP visualized	not visualized
YOR393W	ERR1	Putative phosphopyruvate hydratase	No	663	807	NA	not visualized	not TAP visualized	not visualized
YCR107W	AAD3	Putative aryl-alcohol dehydrogenase; similar to P. chrysosporium aryl-alcohol dehydrogenase; mutational analysis has not yet revealed a physiological role; AAD3 has a paralog, AAD15, that arose from a segmental duplication; members of the AAD gene family comprise three pairs (AAD3 + AAD15, AAD6/AAD16 + AAD4, AAD10 + AAD14) whose two genes are more related to one another than to other members of t…	No	661	629	below threshold	not visualized	not TAP visualized	not visualized
YER066W	RRT13	Putative protein of unknown function; non-essential gene identified in a screen for mutants with decreased levels of rDNA transcription	No	744	633	below threshold	not visualized	not TAP visualized	not visualized
YOR280C	FSH3	Putative serine hydrolase; likely target of Cyc8p-Tup1p-Rfx1p transcriptional regulation; localizes to cytosol and peroxisomes; similar to S. cerevisiae Fsh1p and Fsh2p and the human candidate tumor suppressor OVCA2	No	803	788	below threshold	not visualized	not TAP visualized	not visualized
YIR042C	YIR042C	Putative protein of unknown function; YIR042C is a non-essential gene	No	695	561	below threshold	not visualized	not TAP visualized	not visualized
YCL036W	GFD2	Protein of unknown function; identified as a high-copy suppressor of a dbp5 mutation; GFD2 has a paralog, YDR514C, that arose from the whole genome duplication	No	711	608	below threshold	not visualized	not TAP visualized	not visualized
YDL243C	AAD4	Putative aryl-alcohol dehydrogenase; involved in oxidative stress response; similar to P. chrysosporium aryl-alcohol dehydrogenase; expression induced in cells treated with the mycotoxin patulin; members of the AAD gene family comprise three pairs (AAD3 + AAD15, AAD6/AAD16 + AAD4, AAD10 + AAD14) whose two genes are more related to one another than to other members of the family	No	796	787	below threshold	not visualized	not TAP visualized	not visualized
YDR018C	YDR018C	Probable membrane protein with three predicted transmembrane domains; similar to C. elegans F55A11.5 and maize 1-acyl-glycerol-3-phosphate acyltransferase; YDR018C has a paralog, CST26, that arose from the whole genome duplication	No	732	673		not visualized	not TAP visualized	not visualized
YDR242W	AMD2	Putative amidase	No	735	579	below threshold	not visualized	not TAP visualized	not visualized
YHL012W	YHL012W	Putative UTP glucose-1-phosphate uridylyltransferase; YHL012W has a paralog, UGP1, that arose from the whole genome duplication	No	834	472	below threshold	not visualized	not TAP visualized	not visualized
YDR248C	YDR248C	Putative gluconokinase; sequence similarity to bacterial and human gluconokinase; green fluorescent protein (GFP)-fusion protein localizes to the cytoplasm; upregulated by deletion of the RNAP-II associated factor, PAF1	No	726	719	cytosol	visualized	TAP visualized	504	cytoplasm
YHR022C	YHR022C	Putative protein of unknown function; YHR022C is not an essential gene	No	781	646	below threshold	not visualized	not TAP visualized	not visualized
YJL213W	YJL213W	Protein of unknown function that may interact with ribosomes; periodically expressed during the yeast metabolic cycle; phosphorylated in vitro by the mitotic exit network (MEN) kinase complex, Dbf2p/Mob1p	No	579	771	below threshold	not visualized	not TAP visualized	not visualized
YIL140W	AXL2	Integral plasma membrane protein; required for axial budding in haploid cells; localizes to the incipient bud site and bud neck; glycosylated by Pmt4p; potential Cdc28p substrate	Yes	654	598		visualized	TAP visualized	396	ambiguous,bud neck,cell periphery,vacuole,bud
YHR029C	YHI9	Protein of unknown function; null mutant is defective in unfolded protein response; possibly involved in a membrane regulation metabolic pathway; member of the PhzF superfamily, though most likely not involved in phenazine production	Yes	802	813		not visualized	TAP visualized	technical problem
YJR155W	AAD10	Putative aryl-alcohol dehydrogenase; similar to P. chrysosporium aryl-alcohol dehydrogenase; mutational analysis has not yet revealed a physiological role; members of the AAD gene family comprise three pairs (AAD3 + AAD15, AAD6/AAD16 + AAD4, AAD10 + AAD14) whose two genes are more related to one another than to other members of the family	No	641	748	below threshold	not visualized	not TAP visualized	not visualized
YKL033W-A	YKL033W-A	Protein of unknown function; similar to uncharacterized proteins from other fungi	No	791	544		not visualized	not TAP visualized	not visualized
YKL132C	RMA1	Putative dihydrofolate synthetase; similar to E. coli folylpolyglutamate synthetase/dihydrofolate synthetase; the authentic, non-tagged protein is detected in highly purified mitochondria in high-throughput studies; RMA1 has a paralog, FOL3, that arose from the whole genome duplication	No	584	582		not visualized	not TAP visualized	not visualized
YFR006W	YFR006W	Putative X-Pro aminopeptidase; green fluorescent protein (GFP)-fusion protein localizes to the cytoplasm; YFR006W is not an essential gene	No	632	919	punctate,nuclear periphery	visualized	not TAP visualized	not visualized	cytoplasm
YKL198C	PTK1	Putative serine/threonine protein kinase; regulates spermine uptake; involved in polyamine transport; possible mitochondrial protein; PTK1 has a paralog, PTK2, that arose from the whole genome duplication	No	592	605	below threshold	not visualized	not TAP visualized	not visualized
YML002W	VRL1	Putative protein of unknown function; expression induced by heat and by calcium shortage; in many strains, YML002W is continuous with YML003W, and is predicted to encode a single protein of 1090 aa with a full-length VPS9 domain; in strains S288C, W303, and CEN.PK, a single thymine residue is deleted near the 3' end of YML003W at ChrXIII:264337, causing a frameshift and premature stop codon, trun…	No	723	779	NA	not visualized	not TAP visualized	not visualized
YML087C	AIM33	Protein of unknown function, highly conserved across species; homolog of human CYB5R4; null mutant displays reduced frequency of mitochondrial genome loss; AIM33 has a paralog, PGA3, that arose from the whole genome duplication	No	771	839	below threshold	not visualized	not TAP visualized	not visualized
YMR084W	YMR084W	Putative protein of unknown function; YMR084W and adjacent ORF YMR085W are merged in related strains, and together are paralogous to glutamine-fructose-6-phosphate amidotransferase GFA1	No	747	885	below threshold	not visualized	not TAP visualized	not visualized
YMR085W	YMR085W	Putative protein of unknown function; YMR085W and adjacent ORF YMR084W are merged in related strains, and together are paralogous to glutamine-fructose-6-phosphate amidotransferase GFA1	No	782	910	below threshold	not visualized	not TAP visualized	not visualized
YLR363C	NMD4	Protein that may be involved in nonsense-mediated mRNA decay; interacts with Nam7p, relocalizes from nucleus to cytoplasmic foci upon DNA replication stress	Yes	641	605		visualized	TAP visualized	6090	cytoplasm
YMR130W	DPI35	Putative mitochondrial protein of unknown function; DPI35 is not an essential gene	No	668	768	NA	not visualized	not TAP visualized	not visualized
YMR321C	YMR321C	Putative protein of unknown function; proposed to be a palmitoylated membrane protein; YMR321C has a paralog, SAM4, that arose from a single-locus duplication	No	802	839	below threshold	not visualized	not TAP visualized	not visualized
YNL331C	AAD14	Putative aryl-alcohol dehydrogenase; similar to P. chrysosporium aryl-alcohol dehydrogenase; mutational analysis has not yet revealed a physiological role; members of the AAD gene family comprise three pairs (AAD3 + AAD15, AAD6/AAD16 + AAD4, AAD10 + AAD14) whose two genes are more related to one another than to other members of the family	No	790	730	below threshold	not visualized	not TAP visualized	not visualized
YDL167C	NRP1	Putative RNA binding protein of unknown function; localizes to stress granules induced by glucose deprivation; predicted to be involved in ribosome biogenesis	Yes	871	934		visualized	TAP visualized	3570	cytoplasm
YNR071C	YNR071C	Putative aldose 1-epimerase	No	704	829	below threshold	not visualized	not TAP visualized	not visualized
YOL075C	YOL075C	Putative ABC transporter	No	771	755	below threshold	not visualized	not TAP visualized	not visualized
YOL165C	AAD15	Putative aryl-alcohol dehydrogenase; similar to P. chrysosporium aryl-alcohol dehydrogenase; mutational analysis has not yet revealed a physiological role; AAD15 has a paralog, AAD3, that arose from a segmental duplication; members of the AAD gene family comprise three pairs (AAD3 + AAD15, AAD6/AAD16 + AAD4, AAD10 + AAD14) whose two genes are more related to one another than to other members of t…	No	860	1357	below threshold	not visualized	not TAP visualized	not visualized
YOR384W	FRE5	Putative ferric reductase with similarity to Fre2p; expression induced by low iron levels; the authentic, non-tagged protein is detected in highly purified mitochondria in high-throughput studies	No	938	1002	below threshold	not visualized	not TAP visualized	not visualized
YPL033C	SRL4	Protein of unknown function; involved in regulation of dNTP production; null mutant suppresses the lethality of lcd1 and rad53 mutations; expression is induced by Kar4p	No	1677	1183	below threshold	not visualized	not TAP visualized	not visualized
YPL199C	YPL199C	Protein involved in nonstop mRNA decay; predicted to be palmitoylated	Yes	721	738		visualized	TAP visualized	2130	cytoplasm
YPL088W	YPL088W	Putative aryl alcohol dehydrogenase; localizes to cytosol; transcription is activated by paralogous transcription factors Yrm1p and Yrr1p along with genes involved in multidrug resistance	No	766	833	below threshold	not visualized	not TAP visualized	not visualized
YML131W	YML131W	Protein of unknown function; similar to medium chain dehydrogenase/reductases; expression induced by stresses including osmotic shock, DNA damaging agents, and other chemicals; GFP-fusion protein localizes to the cytoplasm; protein abundance increases in response to DNA replication stress	No	796	710		visualized	TAP visualized	low signal	cytoplasm
YMR114C	YMR114C	Protein of unknown function; may interact with ribosomes, based on co-purification experiments; green fluorescent protein (GFP)-fusion protein localizes to the nucleus and cytoplasm; YMR114C is not an essential gene	No	630	782		visualized	TAP visualized	low signal	cytoplasm,nucleus
YLR149C	GID11	Substrate receptor of the glucose-induced degradation-deficient (GID) complex that targets gluconeogenic enzymes for proteasomal degradation upon switch from ethanol to glucose as a carbon source; overexpression causes a cell cycle delay or arrest; null mutation results in a decrease in plasma membrane electron transport; protein abundance increases in response to DNA replication stress	No	694	732	NA	visualized	TAP visualized	low signal	ambiguous
YDL057W	YDL057W	Putative protein of unknown function; YDL057W is not an essential gene	No	871	520	below threshold	not visualized	TAP visualized	low signal
YGR201C	YGR201C	Putative protein of unknown function	No	804	610		not visualized	TAP visualized	low signal
YDR067C	OCA6	Cytoplasmic protein required for replication of Brome mosaic virus; S. cerevisiae is a model system for studying positive-strand RNA virus replication; null mutation confers sensitivity to tunicamycin and DTT	No	877	725	cytosol	visualized	TAP visualized	low signal	cytoplasm
YEL029C	BUD16	Putative pyridoxal kinase; a key enzyme involved in pyridoxal 5'-phosphate synthesis, the active form of vitamin B6; required for genome integrity; involved in bud-site selection; localizes to cytosol and peroxisomes; similarity to yeast BUD17 and human pyridoxal kinase (PDXK)	No	630	534	cytosol	visualized	TAP visualized	low signal	cytoplasm,nucleus
YLL051C	FRE6	Putative ferric reductase with similarity to Fre2p; expression induced by low iron levels; targeted to vacuole via AP-3 pathway	No	684	809		visualized	TAP visualized	low signal	vacuole
YBR053C	YBR053C	Putative protein of unknown function; induced by cell wall perturbation	No	708	657		not visualized	TAP visualized	4190
YML096W	YML096W	Putative protein with similarity to asparagine synthetases; green fluorescent protein (GFP)-fusion protein localizes to the cytoplasm; YML096W is not an essential gene and partially overlaps the verified gene RAD10	No	768	725	below threshold	visualized	TAP visualized	3750	cytoplasm
YDR066C	RTR2	Protein of unknown function; exhibits genetic interactions with Rtr1p; green fluorescent protein (GFP)-fusion protein localizes to the cytoplasm; YDR066C is not an essential gene; relocalizes from nucleus to cytoplasmic foci upon DNA replication stress; RTR2 has a paralog, RTR1, that arose from the whole genome duplication	No	651	571	punctate	visualized	TAP visualized	1050	cytoplasm
YLR345W	YLR345W	Similar to 6-phosphofructo-2-kinase enzymes; mRNA expression is repressed by the Rfx1p-Tup1p-Ssn6p repressor complex; YLR345W is not an essential gene	No	588	643	cytosol	visualized	TAP visualized	3380	cytoplasm
YLL032C	YLL032C	Protein of unknown function; may interact with ribosomes, based on co-purification experiments; green fluorescent protein (GFP)-fusion protein localizes to the cytoplasm; YLL032C is not an essential gene	Yes	667	573		visualized	TAP visualized	922	cytoplasm
YGR017W	YGR017W	Pyridoxamine-phosphate oxidase-related protein (PNPO-RP); deletion causes significant increase in 4.5.6-NADH3	No	629	624	cytosol	visualized	TAP visualized	2840	cytoplasm,nucleus
YAL061W	BDH2	Putative medium-chain alcohol dehydrogenase with similarity to BDH1; transcription induced by constitutively active PDR1 and PDR3	No	664	609		visualized	TAP visualized	3090	cytoplasm,nucleus
YJL217W	REE1	Cytoplasmic protein involved in the regulation of enolase (ENO1); mRNA expression is induced by calcium shortage, copper deficiency (via Mac1p) and the presence of galactose (via Gal4p); mRNA expression is also regulated by the cell cycle	Yes	665	617		visualized	TAP visualized	721	cytoplasm
YDR371W	CTS2	Putative chitinase; functionally complements A. gossypii cts2 mutant sporulation defect	No	811	947	below threshold	visualized	TAP visualized	3050	cytoplasm
YBR242W	YBR242W	5'-deoxynucleotidase involved in deoxyribonucleoside monophosphate degradation; green fluorescent protein (GFP)-fusion protein localizes to the cytoplasm and nucleus; non-essential gene; YBR242W has a paralog, YGL101W, that arose from the whole genome duplication	No	789	722		visualized	TAP visualized	2730	cytoplasm,nucleus
YIR035C	NRE1	Putative cytoplasmic short-chain dehydrogenase/reductase	No	664	653		visualized	TAP visualized	2370	cytoplasm
YNL099C	OCA1	Putative protein tyrosine phosphatase; required for cell cycle arrest in response to oxidative damage of DNA	No	696	634		visualized	TAP visualized	2310	cytoplasm
YER047C	SAP1	Putative ATPase of the AAA family; interacts with the Sin1p transcriptional repressor in the two-hybrid system	Yes	731	898		visualized	TAP visualized	300	cytoplasm
YMR196W	YMR196W	Putative protein of unknown function; green fluorescent protein (GFP)-fusion protein localizes to the cytoplasm; YMR196W is not an essential gene	No	650	688	cytosol	visualized	TAP visualized	2220	cytoplasm
YHL013C	OTU2	Protein of unknown function; may interact with ribosomes, based on co-purification experiments; member of the ovarian tumor-like (OTU) superfamily of predicted cysteine proteases; shows cytoplasmic localization; protein abundance increases in response to DNA replication stress	Yes	723	628		visualized	TAP visualized	172	cytoplasm
YNL181W	PBR1	Putative oxidoreductase; required for cell viability	Yes	679	658		visualized	TAP visualized	13900	ER
YMR152W	YIM1	Aldehyde reductase; involved in detoxification of lignocellulose-derived aldehydes; catalyzes the reduction of furan, aliphatic and aromatic aldehydes using either NADH or NADPH as co-factor; membrane of the quinone oxidoreductase subfamily of the medium-chain dehydrogenase/reductase family; null mutant displays sensitivity to DNA damaging agents; protein abundance increases in response to DNA re…	No	829	749	ER	visualized	TAP visualized	6540	ER
YLL058W	HSU1	Inefficient homocysteine synthase; catalyzes de novo homocysteine biosynthesis; capable of catalyzing same reaction as Met17p; affects S-methylmethionine metabolism; similar to Str2p, which is a cystathionine gamma-synthase important in sulfur metabolism; HSU1 is not an essential gene	No	850	828		not visualized	TAP visualized	2070
YBR096W	YBR096W	Putative protein of unknown function; green fluorescent protein (GFP)-fusion protein localizes to the ER	No	713	584		visualized	TAP visualized	1950	ER
YOR111W	YOR111W	Putative protein of unknown function	No	790	739		not visualized	TAP visualized	1940
YAL049C	AIM2	Cytoplasmic protein involved in mitochondrial function or organization; null mutant displays reduced frequency of mitochondrial genome loss; potential Hsp82p interactor	No	648	587		visualized	TAP visualized	1800	cytoplasm
YCR036W	RBK1	Ribokinase, phosphorylates ribose to ribose-5-phosphate; required for recycling ribose during nucleotide metabolism	No	765	758		visualized	TAP visualized	1780	cytoplasm,nucleus
YMR095C	SNO1	Protein of unconfirmed function; involved in pyridoxine metabolism; expression is induced during stationary phase; forms a putative glutamine amidotransferase complex with Snz1p, with Sno1p serving as the glutaminase	No	723	732		visualized	TAP visualized	low signal	cytoplasm
YNL024C	EFM6	Putative S-adenosylmethionine-dependent lysine methyltransferase; responsible for modifying Lys-390 in translational elongation factor EF-1 alpha (eEF1A); has seven beta-strand methyltransferase motif; green fluorescent protein (GFP)-fusion protein localizes to the cytoplasm	No	714	660	cytosol	visualized	TAP visualized	1760	cytoplasm
YCR027C	RHB1	Putative Rheb-related GTPase; involved in regulating canavanine resistance and arginine uptake; member of the Ras superfamily of G-proteins	No	768	541		visualized	TAP visualized	1600	cytoplasm
YGR015C	EAT1	Ethanol acetyltransferase; green fluorescent protein (GFP)-fusion protein localizes to the mitochondrion	Yes	598	592		visualized	not TAP visualized	not visualized	mitochondrion
YKR049C	FMP46	Putative redox protein containing a thioredoxin fold; the authentic, non-tagged protein is detected in highly purified mitochondria in high-throughput studies	Yes	752	632		visualized	TAP visualized	1240	mitochondrion
YHL018W	MCO14	Putative 4a-hydroxytetrahydrobiopterin dehydratase; green fluorescent protein (GFP)-fusion protein localizes to mitochondria and is induced in response to the DNA-damaging agent MMS	Yes	654	663		visualized	TAP visualized	752	mitochondrion
YBL095W	MRX3	Protein that associates with mitochondrial ribosome; likely functions in cristae junction formation; the authentic, non-tagged protein is detected in highly purified mitochondria in high-throughput studies	Yes	675	709		visualized	TAP visualized	704	mitochondrion
YGL085W	LCL3	Putative protein of unknown function; mutant has long chronological lifespan; has homology to Staphylococcus aureus nuclease; GFP-fusion protein localizes to mitochondria; is induced in response to the DNA-damaging agent MMS	Yes	667	553		visualized	TAP visualized	704	mitochondrion
YDR125C	ECM18	Protein of unknown function; ECM18 has a paralog, ICT1, that arose from the whole genome duplication	Yes	552	656		visualized	TAP visualized	143	mitochondrion
YLL034C	RIX7	Putative ATPase of the AAA family; required for export of pre-ribosomal large subunits from the nucleus; distributed between the nucleolus, nucleoplasm, and nuclear periphery depending on growth conditions	Yes	373	594		visualized	TAP visualized	4490	nucleolus,nucleus
YNL021W	HDA1	Catalytic subunit of class II HDA1 histone deacetylase complex; role in azole resistance via Hsp90p, and in heat shock response; Hda1p interacts with Hda2p-Hda3p subcomplex to form an active tetramer; deletion increases histone H2B, H3 and H4 acetylation; the HDA1 histone deacetylase complex regulates aging through trehalose metabolism	Yes	611	666		visualized	TAP visualized	3050	nucleus
YMR310C	UPA2	Putative methyltransferase; predicted to be involved in ribosome biogenesis; green fluorescent protein (GFP)-fusion protein localizes to the nucleus; not an essential gene; YMR310C has a paralog, YGR283C, that arose from the whole genome duplication	Yes	716	619		visualized	TAP visualized	2540	nucleus
YLR375W	STP3	Zinc-finger protein of unknown function; possibly involved in pre-tRNA splicing and in uptake of branched-chain amino acids; STP3 has a paralog, STP4, that arose from the whole genome duplication	Yes	633	559		visualized	TAP visualized	1240	nucleus
YBR129C	OPY1	Protein of unknown function; overproduction blocks cell cycle arrest in the presence of mating pheromone; the authentic, non-tagged protein is detected in highly purified mitochondria in high-throughput studies	No	674	622	below threshold	visualized	TAP visualized	1560	cytoplasm
YNR029C	ZNG1	GTP-dependent zinc transferase; couples GTP hydrolysis to the activation of methionine aminopeptidase Map1p, especially during zinc starvation; deletion confers reduced fitness in saline; contains GTPase sequence motifs and a CxCC metal-binding motif	No	864	999		visualized	TAP visualized	1560	cytoplasm
YGL082W	YGL082W	Putative protein of unknown function; MINDY family deubiquitinase that does not appear to contain catalytic activity; predicted prenylation/proteolysis target of Afc1p and Rce1p; green fluorescent protein (GFP)-fusion protein localizes to the cytoplasm and nucleus; not an essential gene; YGL082W has a paralog, YPL191C, that arose from the whole genome duplication; ortholog of human MINDY1/FAM63A	No	820	566	cell periphery	visualized	TAP visualized	7620	cytoplasm,nucleus
YIL024C	YIL024C	Putative protein of unknown function; non-essential gene; expression directly regulated by the metabolic and meiotic transcriptional regulator Ume6p	No	815	434	below threshold	not visualized	TAP visualized	1540
YHR009C	TDA3	Putative oxidoreductase involved in late endosome to Golgi transport; physical and genetical interactions with Btn2p; null mutant is viable, has extended S phase, and sensitive to expression of top1-T722A allele; similar to human FOXRED1	Yes	651	676		visualized	TAP visualized	5240	cytoplasm,nucleus
YDR020C	DAS2	Putative protein of unknown function; non-essential gene identified in a screen for mutants with increased levels of rDNA transcription; weak similarity with uridine kinases and with phosphoribokinases	Yes	683	629		visualized	TAP visualized	4280	cytoplasm,nucleus
YLR126C	YLR126C	Putative glutamine amidotransferase; has Aft1p-binding motif in the promoter; may be involved in copper and iron homeostasis; YLR126C is not an essential protein; relocalizes from nucleus to cytoplasmic foci upon DNA replication stress	No	828	1084	cytosol	visualized	TAP visualized	1510	cytoplasm
YPL119C	DBP1	ATP-dependent RNA helicase of the DEAD-box protein family; accelerates eIF4F-dependent assembly of 48S translation preinitiation complex (PIC), stimulating recruitment of mRNAs with long, structured 5'-UTRs; cooperates with DEAD-box RNA helicase and paralog Ded1p, stimulating PIC attachment and highly processive scanning by the 40S ribosomal subunit; protein abundance increases in response to DNA…	No	602	593	missing	visualized	TAP visualized	1480	cytoplasm
YNR032W	PPG1	Serine protein phosphatase involved in formation of FAR complex; inhibits mitophagy by dephosphorylating Atg32p; required for glycogen accumulation; interacts with Tap42p, which binds to and regulates other protein phosphatases	Yes	701	700		visualized	TAP visualized	1960	cytoplasm,nucleus
YNL040W	YNL040W	Protein of unknown function; has strong similarity to alanyl-tRNA synthases from Eubacteria; null mutant displays decreased translation rate and increased readthrough of premature stop codons; green fluorescent protein (GFP)-fusion protein localizes to the cytoplasm; YNL040W is not an essential gene	No	641	597	cytosol	visualized	TAP visualized	1470	cytoplasm
YER152C	YER152C	Protein with 2-aminoadipate transaminase activity; shares amino acid similarity with the aminotransferases Aro8p and Aro9p; YER152C is not an essential gene	No	655	648	below threshold	visualized	TAP visualized	1390	cytoplasm,nucleus
YHR112C	YHR112C	Protein of unknown function; localizes to the cytoplasm and nucleus; overexpression affects protein trafficking through the endocytic pathway	No	481	567	cytosol	visualized	TAP visualized	1360	cytoplasm
YKR090W	PXL1	Protein that localizes to sites of polarized growth; required for selection and/or maintenance of polarized growth sites, may modulate signaling by the GTPases Cdc42p and Rho1p; contains LIM domains and has similarity to metazoan paxillin; relocalizes from bud neck to cytoplasm upon DNA replication stress	No	518	597		visualized	TAP visualized	1310	ambiguous,bud neck,cytoplasm,cell periphery,bud
YJR098C	YJR098C	Putative protein of unknown function; the authentic, non-tagged protein is detected in highly purified mitochondria in high-throughput studies	No	791	639	below threshold	visualized	TAP visualized	1230	cytoplasm
YJL162C	JJJ2	Protein of unknown function; contains a J-domain, which is a region with homology to the E. coli DnaJ protein	Yes	786	1050		visualized	TAP visualized	184	cytoplasm,nucleus
YIR039C	YPS6	Putative GPI-anchored aspartic protease; member of the yapsin family of proteases involved in cell wall growth and maintenance	No	749	587	below threshold	not visualized	not TAP visualized	not visualized
YLR132C	USB1	Putative poly(U)-specific 3'-to-5' RNA exonuclease; involved in 3'-end processing of U6 snRNA removing uridines and generating a terminal 2&#8242;,3&#8242; cyclic phosphate; essential protein that localizes to the nucleus and mitochondria; overexpression suppresses the respiratory defects of oxa1 and mtf2 mutants; homolog of S.pombe gene, mpn1 and human gene, hUSB1; mutations in hUSB1 are associa…	Yes	744	532		visualized	TAP visualized	486	cytoplasm,mitochondrion,nucleus
YDR514C	YDR514C	Protein of unknown function that localizes to mitochondria; overexpression affects endocytic protein trafficking; YDR514C has a paralog, GFD2, that arose from the whole genome duplication	Yes	592	629		visualized	TAP visualized	125	mitochondrion,nucleus
YHR105W	YPT35	Endosomal protein of unknown function; contains a phox (PX) homology domain; binds to both phosphatidylinositol-3-phosphate (PtdIns(3)P) and proteins involved in ER-Golgi or vesicular transport	Yes	759	623		visualized	not TAP visualized	not visualized	endosome
YGL083W	SCY1	Putative kinase; suppressor of GTPase mutant; similar to bovine rhodopsin kinase; may have a role in intracellular sterol transport	Yes	830	432		visualized	TAP visualized	1480	late Golgi
YOR246C	ENV9	Conserved oxidoreductase involved in lipid droplet morphology; mutant shows defects in CPY processing and vacuolar morphology; required for replication of Brome mosaic virus in S. cerevisiae, a model system for studying replication of positive-strand RNA viruses in their natural hosts; homologus to human RDH12 linked to Leber Congenital Amaurosis	Yes	787	564		visualized	TAP visualized	967	lipid particle
YJL070C	YJL070C	Putative metallo-dependent hydrolase superfamily protein; similar to AMP deaminases but lacks key catalytic residues and does not rescue purine nucleotide metabolic defect of quadruple aah1 ade8 amd1 his1 mutant; may regulate purine nucleotide homeostasis as overexpression in an AMD1 strain grown in adenine results in greatly reduced GDP and GTP intracellular levels; not an essential gene; YJL070…	No	648	723	cytosol	visualized	TAP visualized	1100	cytoplasm
YBR205W	KTR3	Putative alpha-1,2-mannosyltransferase; involved in O- and N-linked protein glycosylation; member of the KRE2/MNT1 mannosyltransferase family; Svp26p mediates uptake of Ktr3p into COPII vesicles; relocalizes from nucleus to vacuole upon DNA replication stress	Yes	640	961		visualized	TAP visualized	704	vacuole
YNL249C	MPA43	Protein of unknown function; the authentic, non-tagged protein is detected in highly purified mitochondria in high-throughput studies	No	687	516	below threshold	not visualized	TAP visualized	1050
YKL168C	KKQ8	Putative serine/threonine protein kinase with unknown cellular role; KKQ8 has a paralog, HAL5, that arose from the whole genome duplication	No	512	588	below threshold	visualized	TAP visualized	981	cytoplasm
YMR209C	YMR209C	Putative S-adenosylmethionine-dependent methyltransferase; SWAT-GFP and mCherry fusion proteins localize to the endoplasmic reticulum and vacuole respectively; YMR209C is not an essential gene	No	721	771	below threshold	visualized	TAP visualized	981	ambiguous
YLR427W	MAG2	Cytoplasmic protein of unknown function; induced in response to mycotoxin patulin; ubiquitinated protein similar to the human ring finger motif protein RNF10; predicted to be involved in repair of alkylated DNA due to interaction with MAG1	No	702	485	cytosol	visualized	TAP visualized	922	cytoplasm
YER004W	FMP52	Protein of unknown function; localized to the mitochondrial outer membrane; induced by treatment with 8-methoxypsoralen and UVA irradiation	Yes	777	583		visualized	TAP visualized	1340	ER
YHR168W	MTG2	Putative GTPase; member of the Obg family; peripheral protein of the mitochondrial inner membrane that associates with the large ribosomal subunit; required for mitochondrial translation, possibly via a role in ribosome assembly	Yes	761	547		not visualized	TAP visualized	189
YDL025C	RTK1	Putative protein kinase, potentially phosphorylated by Cdc28p; interacts with ribosome biogenesis factors, Cka2, Gus1 and Arc1; protein abundance increases in response to DNA replication stress	No	679	558		visualized	TAP visualized	861	ambiguous
YDR415C	YDR415C	Putative aminopeptidase; targeted to vacuole via Vps10p-dependent endosomal vacuolar protein sorting pathway	No	683	603	below threshold	not visualized	not TAP visualized	not visualized
YMR090W	YMR090W	Putative protein of unknown function; similar to DTDP-glucose 4,6-dehydratases; GFP-fusion protein localizes to the cytoplasm; up-regulated in response to the fungicide mancozeb; not essential for viability	No	690	574		visualized	TAP visualized	704	cytoplasm
YLR456W	YLR456W	Protein of unknown function; predicted to encode a pyridoxal 5'-phosphate synthase based on sequence similarity but purified protein does not possess this activity, nor does it bind flavin mononucleotide (FMN); null mutant displays increased resistance to antifungal agents gliotoxin, cycloheximide and H2O2; YLR456W has a paralog, YPR172W, that arose from the whole genome duplication	No	701	754	below threshold	not visualized	TAP visualized	589
YMR102C	LAF1	Sterol-binding beta-propeller protein; physically associates with sterol-binding StARkin domain-containing proteins Ysp2/Lam2/Ltc4 and Lam4/Ltc3; essential for retrograde transport of ergosterol from the plasma membrane to the endoplasmic reticulum at ER-PM contact sites; transcription is activated by paralogous transcription factors Yrm1p and Yrr1p along with genes involved in multidrug resistan…	No	761	800	NA	visualized	TAP visualized	538	ambiguous
YOR344C	TYE7	Serine-rich protein that contains a bHLH DNA binding motif; binds E-boxes of glycolytic genes and contributes to their activation; may function as a transcriptional activator in Ty1-mediated gene expression; bHLH stands for basic-helix-loop-helix	No	782	565	below threshold	visualized	TAP visualized	486	cytoplasm,nucleus
YDL024C	DIA3	Protein of unknown function; involved in invasive and pseudohyphal growth	No	724	565	below threshold	not visualized	not TAP visualized	not visualized
YGR271W	SLH1	Subunit of ribosome-associated quality control trigger complex (RQT); putative RNA helicase related to Ski2p; involved in translation inhibition of non-poly(A) mRNAs; required for repressing propagation of dsRNA viruses; human homolog is ASCC3	No	732	678	cytosol	visualized	TAP visualized	486	cytoplasm
YMR073C	IRC21	Protein of unknown function; may be involved in resistance to carboplatin and cisplatin; null mutant displays increase in spontaneous Rad52p foci; contains a lipid-binding domain and binds cardiolipin in a large-scale study	No	831	625	Cytosol	visualized	TAP visualized	450	cytoplasm
YNL029C	KTR5	Putative mannosyltransferase involved in protein glycosylation; member of the KRE2/MNT1 mannosyltransferase family; KTR5 has a paralog, KTR7, that arose from the whole genome duplication	No	724	745	below threshold	not visualized	TAP visualized	450
YOR131C	YOR131C	Putative haloacid dehalogenase-like hydrolase; non-essential gene; overexpression causes a cell cycle delay or arrest; protein abundance increases in response to DNA replication stress	No	627	611	cytosol	visualized	TAP visualized	396	cytoplasm,nucleus
YDR200C	VPS64	Protein required for cytoplasm to vacuole targeting of proteins; forms a complex with Far3p and Far7p to Far11p involved in recovery from pheromone-induced cell cycle arrest; mutant has increased aneuploidy tolerance; VPS64 has a paralog, FAR10, that arose from the whole genome duplication	No	791	644	below threshold	visualized	TAP visualized	377	cytoplasm
YIL165C	YIL165C	Putative protein of unknown function; mutant exhibits mitophagy defects; in closely related species and other S. cerevisiae strain backgrounds YIL165C and adjacent ORF, YIL164C, likely constitute a single ORF encoding a nitrilase gene	No	564	956	below threshold	not visualized	not TAP visualized	not visualized
YPR172W	YPR172W	Protein of unknown function; predicted to encode a pyridoxal 5'-phosphate synthase based on sequence similarity but purified protein does not possess this activity, nor does it bind flavin mononucleotide (FMN); transcriptionally activated by Yrm1p along with genes involved in multidrug resistance; YPR172W has a paralog, YLR456W, that arose from the whole genome duplication	No	726	837		visualized	TAP visualized	358	cytoplasm,nucleus
YGR052W	FMP48	Putative protein of unknown function; the authentic, non-tagged protein is detected in highly purified mitochondria in high-throughput studies; induced by treatment with 8-methoxypsoralen and UVA irradiation	No	679	603	cytosol	visualized	TAP visualized	339	cytoplasm,nucleus
YHR138C	YHR138C	Protein of unknown function; similar to Pbi2p; double null mutant lacking Pbi2p and Yhr138cp exhibits highly fragmented vacuoles; protein abundance increases in response to DNA replication stress	No	843	627	NA	visualized	TAP visualized	319	ambiguous
YER144C	UBP5	Putative ubiquitin-specific protease; concentrates at the bud neck; UBP5 has a paralog, DOA4, that arose from the whole genome duplication	No	539	1043	below threshold	not visualized	TAP visualized	300
YPL074W	YTA6	Putative ATPase of the CDC48/PAS1/SEC18 (AAA) family; localized to the cortex of mother cells but not to daughter cells; relocalizes from cytoplasm to plasma membrane foci upon DNA replication stress	No	728	584	cytosol	visualized	TAP visualized	259	cytoplasm
YLR213C	CRR1	Putative glycoside hydrolase of the spore wall envelope; required for normal spore wall assembly, possibly for cross-linking between the glucan and chitosan layers; expressed during sporulation	No	738	751	below threshold	not visualized	not TAP visualized	not visualized
YBR062C	YBR062C	Protein of unknown function that interacts with Msb2p; may play a role in activation of the filamentous growth pathway	No	733	658	below threshold	not visualized	TAP visualized	195
YDL109C	YDL109C	Putative lipase; involved in lipid metabolism; not an essential gene; YDL109C has a paralog, ROG1, that arose from the whole genome duplication	No	795	775	below threshold	not visualized	TAP visualized	195
YLR419W	YLR419W	Putative helicase with limited sequence similarity to human Rb protein; the authentic, non-tagged protein is detected in highly purified mitochondria in high-throughput studies; YLR419W is not an essential gene	No	621	665	cytosol	visualized	TAP visualized	195	cytoplasm
YNL234W	YNL234W	Protein of unknown function with similarity to globins; has a functional heme-binding domain; mutant has aneuploidy tolerance; transcription induced by stress conditions; may be involved in glucose signaling or metabolism; regulated by Rgt1	No	609	694	below threshold	visualized	TAP visualized	195	cytoplasm
YOR227W	HER1	Protein of unknown function; required for proliferation or remodeling of the ER that is caused by overexpression of Hmg2p; may interact with ribosomes, based on co-purification experiments; HER1 has a paralog, GIP3, that arose from the whole genome duplication	No	685	529	below threshold	visualized	TAP visualized	195	cytoplasm
YJL149W	DAS1	Putative SCF ubiquitin ligase F-box protein; interacts physically with both Cdc53p and Skp1 and genetically with CDC34; similar to putative F-box protein YDR131C	No	797	572	cytosol	not visualized	TAP visualized	195
YGL159W	YGL159W	Putative protein of unknown function; deletion mutant has no detectable phenotype	No	585	640	below threshold	not visualized	TAP visualized	172
YFR007W	YFH7	Putative kinase with similarity to the PRK/URK/PANK kinase subfamily; the PRK/URK/PANK subfamily of P-loop kinases is also known as phosphoribulokinase/uridine kinase/bacterial pantothenate kinase	No	831	643	below threshold	not visualized	TAP visualized	161
YDR349C	YPS7	Putative GPI-anchored aspartic protease; member of the yapsin family of proteases involved in cell wall growth and maintenance; located in the cytoplasm and endoplasmic reticulum	No	705	803	below threshold	visualized	TAP visualized	149	ER,cytoplasm
YMR262W	YMR262W	Protein of unknown function; interacts weakly with Knr4p; YMR262W is not an essential gene	No	719	791		not visualized	TAP visualized	125
YOR003W	YSP3	Putative precursor of the subtilisin-like protease III; SWAT-GFP and mCherry fusion proteins localize to the endoplasmic reticulum; YSP3 has a paralog, PRB1, that arose from the whole genome duplication	No	934	1393	below threshold	not visualized	not TAP visualized	not visualized
YOR137C	SIA1	Protein of unassigned function; involved in activation of the Pma1p plasma membrane H+-ATPase by glucose; contains peptide signal for membrane localization	No	754	776	below threshold	not visualized	not TAP visualized	not visualized
YJR126C	VPS70	Protein of unknown function involved in vacuolar protein sorting; SWAT-GFP and mCherry fusion proteins localize to the endoplasmic reticulum	No	795	769	NA	not visualized	TAP visualized	112
YIL092W	YIL092W	Putative protein of unknown function; green fluorescent protein (GFP)-fusion protein localizes to the cytoplasm and to the nucleus	No	672	584	below threshold	visualized	TAP visualized	105	cytoplasm,nucleus
YOR093C	CMR2	Protein involved in regulation of diacylglycerol lipids levels; deletion causes sensitivity to unfolded protein response-inducing agents	No	683	647	below threshold	not visualized	TAP visualized	41.1
ARF2	ARF2	ADP-ribosylation factor; GTPase of the Ras superfamily involved in regulation of coated formation vesicles in intracellular trafficking within the Golgi; ARF2 has a paralog, ARF1, that arose from the whole genome duplication; arf1 arf2 double null mutation is complemented by human ARF1, ARF4, ARF5, or ARF6	control	601	works	control	control	control	control	control
SOD1	SOD1	Cytosolic copper-zinc superoxide dismutase; also sulfide oxidase; detoxifies superoxide and hydrogen sulfide; stabilizes Yck1p and Yck2p kinases in glucose to repress respiration; phosphorylated by Dun1p, enters nucleus under oxidative stress to promote transcription of stress response genes; abundance increases under DNA replication stress; localization to mitochondrial intermembrane space is mo…	control	601	works	control	control	control	control	control
NOG2	NOG2	Putative GTPase; associates with pre-60S ribosomal subunits in the nucleolus and is required for their nuclear export and maturation; recruited by ribosomal proteins L17, L35, and L37 to assembling ribosomes after 27SB pre-rRNA is generated, immediately preceding removal of ITS2	control	601	works	control	control	control	control	control
PEX3	PEX3	Peroxisomal membrane protein (PMP); required for proper localization and stability of PMPs; anchors peroxisome retention factor Inp1p at the peroxisomal membrane; interacts with Pex19p	control	601	works	control	control	control	control	control
GTR1	GTR1	Subunit of TORC1-stimulating GTPase and EGO/GSE complex; subunit of Gtr1-Gtr2 GTPase that activates TORC1 in response to amino acid stimulation; subunit of EGO/GSE vacuolar membrane complex that regulates exit from rapamycin-induced growth arrest and sorting of Gap1p; involved in phosphate transport, telomeric chromatin silencing and oxidative stress response; activated by Iml1p (GAP) subunit of …	control	601	works	control	control	control	control	control
PIL1	PIL1	Eisosome core component involved in endocytosis; mitochondria phosphoprotein that localizes to the outer membrane and is involved in maintaining mitochondrial morphology and mitophagy; phosphorylated (T233) upon Pkc1p hyperactivation in a Slt2p MAPK-dependent fashion; null mutant shows activation of Pkc1p/Ypk1p stress resistance pathways; BAR domain family member; protein increases in abundance a…	control	601	works	control	control	control	control	control
HSF1	HSF1	Trimeric heat shock transcription factor; activates multiple genes in response to highly diverse stresses and transient intracellular acidification; recognizes variable heat shock elements (HSEs) consisting of inverted NGAAN repeats; monitors translational status of cell through an RQC (Ribosomal Quality Control)-mediated translation-stress signal; involved in diauxic shift; posttranslationally r…	control	601	works	control	control	control	control	control
VMA5	VMA5	Subunit C of the V1 peripheral membrane domain of V-ATPase; part of the electrogenic proton pump found throughout the endomembrane system; required for the V1 domain to assemble onto the vacuolar membrane; the V1 peripheral membrane domain of vacuolar H+-ATPase (V-ATPase) has eight subunits	control	620		control	control	control	control	control
FES1	FES1	Hsp70 (Ssa1p) nucleotide exchange factor; required for the release of misfolded proteins from the Hsp70 system to the Ub-proteasome machinery for degradation; cytosolic homolog of Sil1p, which is the nucleotide exchange factor for BiP (Kar2p) in the endoplasmic reticulum; protein abundance increases in response to DNA replication stress	control	620		control	control	control	control	control
ERG11	ERG11	Lanosterol 14-alpha-demethylase; catalyzes C-14 demethylation of lanosterol to form 4,4''-dimethyl cholesta-8,14,24-triene-3-beta-ol in ergosterol biosynthesis pathway; transcriptionally down-regulated when ergosterol is in excess; member of cytochrome P450 family; associated and coordinately regulated with the P450 reductase Ncp1p; human CYP51A1 functionally complements the lethality of the erg1…	control	647		control	control	control	control	control
TOM20	TOM20	Component of the TOM (translocase of outer membrane) complex; responsible for recognition and initial import steps for all mitochondrially directed proteins; acts as a receptor for incoming precursor proteins	control	601	works	control	control	control	control	control
ERG6	ERG6	Delta(24)-sterol C-methyltransferase; converts zymosterol to fecosterol in the ergosterol biosynthetic pathway by methylating position C-24; localized to lipid particles, the plasma membrane-associated endoplasmic reticulum, and the mitochondrial outer membrane	control	601	works	control	control	control	control	control
YMR305C	SCW10	Cell wall protein with similarity to glucanases; may play a role in conjugation during mating based on mutant phenotype and its regulation by Ste12p; SWC10 has a paralog, SCW4, that arose from the whole genome duplication	Yes	Yes		ER,punctate	visualized	TAP visualized	10500	vacuole
YDR516C	EMI2	Hexokinase expressed during growth with low glucose levels; induced on non-fermentable carbon sources; required for transcriptional induction of the early meiotic-specific transcription factor IME1; required for sporulation; expression regulated by glucose-repression transcription factors Mig1/2p; protein abundance increases in response to DNA replication stress; EMI2 has a paralog, GLK1, that ar…	No	No		cytosol	visualized	TAP visualized	10600	cytoplasm
