# Supplementary material for: A screening pipeline to characterize stress-induced enzymes uncovers a cellular function for the poorly characterized alcohol dehydrogenase Bdh2
Source: J Cell Sci. 2026 Jun 12;139(11):jcs264913. doi: 10.1242/jcs.264913 (PMC13286364; doi:10.1242/jcs.264913)
Supplement: Table S2. [file joces-139-264913-TableS2.xlsx]

## Sheet: Description
`Table 2: Table with all the conditions tested (divided by type) and information on them: What was added (and company if chemical stress) and when the stress was added (from over night or back dilution).

## Sheet: all_conditions
Condition	Added from overnight	Added to the Back Dilution	Comments	Brand	Type of Stress
SD-CONTROL	yes			Minerva	Standard
2 Deoxy Glucose		Yes	1 mg to 100 ml S(MSG)	Sigma	Glucose deficiency stress
Ethanol toxicity		yes	0.05		5% ethanol toxicity stress
DDW		yes			Nutrients deficiency stress
SD-aa	yes		With only the essential aa	Minerva	Amino acids deficiency stress
SD+10Xaa	yes			Minerva	Amino acids toxicity stress
DTT		yes	2mM Dithiothreitol	Sigma	Oxidative stress
SD no MSG	yes			Minerva	pH toxicity stress
Hydroxyurea		yes	75mM hydroxyurea	Sigma	DNA replication stress
Fluconazole		yes	20 ug/ml	Sigma	Drug for ergosterol biosynthesis inhibition					stressors
Amphotericin B		yes	2 ug/ml	Sigma	Drug for ergosterol biosynthesis inhibition
Terbinafine HCl		yes	10ug/ml	Sigma	Drug for ergosterol biosynthesis inhibition
Tunicamycin		yes		Sigma	Drug for cell cycle arrest in G1 phase
CCCP		Yes	20uM	Sigma	Drug for mitophagy and autophagy
RAPAMYCIN		yes	100nM rapamycin	Sigma	Drug for nutrient deprivation stress
Cerulenin		yes	10ug/ml	Sigma	Drug for the Inhibition of sporulation
SGlycerol	yes		0.03	Minerva	Carbon source
SGalactose	yes		0.02	Minerva	Carbon source
SSucrose	yes		0.02	Minerva	Carbon source
SRaffinose	yes		0.02	Minerva	Carbon source
SOleate	yes				Carbon source: Inhibition of Steryl Ester Synthesis and Liposensitivity
YPD	yes			Minerva	Rich Media
SD-Fe	yes			Minerva	Iron deficiency
SD-Cu	yes			Minerva	Copper deficiency
SD-Zn	yes			Minerva	Zinc deficiency
SD+EGTA	yes		0.5mM	Minerva	Calcium signaling inhibitor
SD-Mg	yes			Minerva	Magnesium deficiency
SD-Mn	yes			Minerva	Mangan deficiency
SD-Thiamin	yes			Minerva	Thiamin deficiency
SD-Inositol	yes			Minerva	Inositol deficiency
SD-Riboflavin	yes			Minerva	Riboflavin deficiency
SD-Biotin	yes			Minerva	Biotin deficiency
SD+KCl		yes	0.8M	Sigma	Potassium chloride toxicity
SD+NaCl		yes	1.4M	Sigma	Sodium chloride toxicity
SD+Sorbitol	yes			Minerva	Sorbitol deficiency
SD+2M Glycerol	yes			Minerva	Glycerol toxicity
Exit stationery	yes				Specific growth phase
Deep stationery	yes				Specific growth phase
Mating	yes				Mating phase
Diploids					Diploid cells
SD-Ca	Yes			Minerva	Calcium deficiency
SD+3mM Ca	Yes		33mg to 100 ml SD (MSG)	Sigma	Calcium toxicity
SD-Phosphate	yes			Minerva	Phosphate deficiency
