# Supplementary material for: A screening pipeline to characterize stress-induced enzymes uncovers a cellular function for the poorly characterized alcohol dehydrogenase Bdh2
Source: J Cell Sci. 2026 Jun 12;139(11):jcs264913. doi: 10.1242/jcs.264913 (PMC13286364; doi:10.1242/jcs.264913)
Supplement: Table S4. [file joces-139-264913-TableS4.xlsx]

## Sheet: Sheet1
D1-WT
D2-KO
D3-AID
D4-AID+10'
D5-AID+30'

## Sheet: Descroption
Description of the experiment:
Biological question: We want to identify the function of uncharactrised enzyme Bdh2 that is expressed under unique condition of DDW
Compare between the AID,KO and over expression of Bdh2 and the wild type straine
OE Vs WT Experiment
16.09.024: Starter cultures were made with 3ml of SD complete+NAT as media in each.3 replicates were done for every strain3 OE and 3 WT. Tubes were incubated ON x 30C x shaker. Total number of tubes 6.
17.09.024: 50ul of the ON starters were used to seed a fresh culture of 5ml of SD media, with no antibiotics. Tubes were incubate ON x 30C x shaker. Total number of tubes 6.
18.09.2024: The OD of each starter culture was measured and used to seed a new culture of 50ml of DDW media, with no antibiotics. To calculate the appropriate volume, the OD calculator was used to find the amount that would give OD=0.5 at 4h, with no duplication and no lag (initial OD 0.5).
The 50ml cultures were grown for 4h. After that, OD was measured in some of them, to check if value was above 0.45.
I started processing the samples at10' mark (measuring concentration and removing extra volume), but the centrifugation was at 4h.
The processing included measuring the OD by a dilution 1:2 in cuvettes. It was determined by the ODs that 25 total OD units would be harvested. Any culture that had a higher amount of yeast was corrected by removing the excess volume. After that, the cultures in the 50ml falcons were pelleted by centrifugation x3' x 3000rpm. The supernatant was removed by tilting and cells were resuspended in 1ml…
AID, AID+5-Ph-IAA, WT Experiment
10.09.024: Starter cultures were made with 3ml of SD complete-lys+NAT+G418 as media in each.6 replicates were done for every strain, 3 WT,3 AID, 3+ 10' 5-Ph-IAA, and 3 + 30' 5-Ph-IAA. Tubes were incubated ON x 30C x shaker. Total number of tubes 12.
11.9.2024: 50ul of the ON starters were used to seed a fresh culture of 5ml of different medias, with no antibiotics. Tubes were incubate ON x 30C x shaker. Total number of tubes 12.
12.9.2024: The OD of each starter culture was measured and used to seed a new culture of 50ml of different medias, with no antibiotics. To calculate the appropriate volume, the OD calculator was used to find the amount that would give OD=0.5 at 4h, with a duplication time of 2h and no lag (initial OD 0.25 or 0.5).
The 50ml cultures were grown for 4h. After that, OD was measured in some of them, to check if value was above 0.45.
Then 5-Ph-IAA was added to the samples , 2.5ul of 20000X 5-Ph-IAA for a final concentration of 2uM and samples were incubated for another10 or 30 min in 30C.
I started processing the samples at 30' mark (measuring concentration and removing extra volume), but the centrifugation was at 45'.
The processing included measuring the OD by a dilution 1:2 in cuvettes. It was determined by the ODs that 21 total OD units would be harvested. Any culture that had a higher amount of yeast was corrected by removing the excess volume. After that, the cultures in the 50ml falcons were pelleted by centrifugation x3' x 3000rpm. The supernatant was removed by tilting and cells were resuspended in 1ml…

## Sheet: Polar Nor Dat (IS+OD) Second
Peak Area	Formula	Identification level	OE of Bdh2_1	OE of Bdh2_2	OE of Bdh2_3	WT	WT	WT
10-HYDROXYDECANOATE	C10H20O3	D	1.84824e+06	1.87317e+06	1.94628e+06	1.98327e+06	1.89863e+06	1.83569e+06
1-Deoxy-D-xylulose-5-phosphate	C5H11O7P	A	279855	215750	275952	300194	274680	289597
1-Kestose	C18H32O16	B	2.49518e+07	2.18392e+07	2.53975e+07	2.02135e+07	2.05085e+07	2.10275e+07
1-Methylguanine	C6H7N5O	A	6.29709e+07	5.66421e+07	6.27439e+07	5.921e+07	7.61396e+07	6.89765e+07
1-Phenyl-1,2-propanedione	C9H8O2	B	1.38596e+06	1.15991e+06	1.3469e+06	844520	1.04758e+06	930705
2-(4-Hydroxyphenyl)ethanol	C8H10O2	B	2.28145e+06	2.37727e+06	2.74322e+06	3.43611e+06	3.06901e+06	3.71876e+06
2,3-Dihydroxyisovalerate	C5H10O4	B	4.6643e+08	4.57858e+08	4.65942e+08	2.7194e+08	3.43177e+08	3.59331e+08
2,4-Dihydroxybutyric acid	C4H8O4	A	8.33162e+06	5.35907e+06	7.6114e+06	6.9514e+06	6.1594e+06	5.85819e+06
2,6-DIHYDROXYPYRIDINE	C5H5NO2	D	3.95859e+06	3.19139e+06	4.70879e+06	4.16149e+06	3.66739e+06	3.27061e+06
2-Aminoadipic acid	C6H11NO4	D	3.02769e+06	2.54822e+06	2.77056e+06	3.92603e+06	4.74548e+06	4.0985e+06
2-Aminoheptanoic acid	C7H15NO2	D	372202	362533	431163	258967	393785	407767
2-AMINOISOBUTYRATE	C4H9NO2	A	1.30405e+07	1.07346e+07	1.63457e+07	1.5963e+07	2.19366e+07	1.71082e+07
2-Deoxy-glucose	C6H12O5	B	1.00231e+06	971064	1.19356e+06	958853	1.32385e+06	1.73223e+06
2-Ethyl-2-hydroxybutyric acid	C6H12O3	A	1.55166e+08	1.475e+08	1.61416e+08	1.50575e+08	1.67512e+08	1.63574e+08
2-Hydroxy-2-methylbutyric acid	C5H10O3	A	2.23009e+08	2.12088e+08	2.15208e+08	1.70694e+08	2.21747e+08	2.22812e+08
2-Hydroxy-3-(4-hydroxyphenyl)-2-propenoic acid	C9H8O4	A	4.05131e+07	1.7151e+07	2.72154e+07	2.00357e+07	3.39457e+07	1.58772e+07
2-HYDROXYBUTYRATE	C4H8O3	B	3.14523e+07	2.9057e+07	2.7582e+07	2.7845e+07	2.85588e+07	2.89243e+07
2-Hydroxyoctanoic acid	C8H16O3	A	5.23162e+06	5.30887e+06	5.90663e+06	4.59175e+06	5.7114e+06	5.33394e+06
2-Isopropylmalic acid	C7H12O5	A	7.45015e+08	7.94054e+08	8.70357e+08	5.10962e+08	8.11843e+08	7.73024e+08
2-Keto-3-deoxyoctonate	C8H14O8	B	1.93796e+07	1.88645e+07	1.9425e+07	1.98623e+07	2.11817e+07	2.02785e+07
2-Methyl-4-pentenoic acid	C6H10O2	A	2.14026e+06	1.97698e+06	2.4321e+06	4.33714e+06	4.92441e+06	5.1487e+06
2-Methylbutyric acid	C5H10O2	A	1.28915e+08	1.06876e+08	1.46068e+08	1.27189e+08	1.18645e+08	1.42983e+08
2-Methylglutaric acid	C6H10O4	B	1.21932e+07	1.15892e+07	1.28825e+07	1.46326e+07	1.36178e+07	1.1868e+07
2-Methylhippuric acid	C10H11O3N	B	253042	234568	196623	1.09676e+06	205859	189841
2'-O-Methylguanosine	C11H15N5O5	A	4.48509e+07	4.12179e+07	4.7233e+07	4.13113e+07	4.88636e+07	4.84235e+07
2-OXOADIPATE	C6H8O5	B	3.15955e+06	3.34916e+06	3.97806e+06	3.90877e+06	4.66722e+06	4.01306e+06
2-PHOSPHOGLYCERATE	C3H7O7P	A	2.66571e+07	2.87816e+07	4.50661e+07	2.05344e+07	2.96941e+07	2.98594e+07
2-Propylpentanoic acid	C8H16O2	A	6.35561e+07	6.94774e+07	8.77364e+07	8.23652e+07	8.69988e+07	8.75033e+07
3-(3-Hydroxyphenyl)propionic acid	C9H10O3	B	1.42539e+07	1.60746e+07	1.98277e+07	1.16304e+07	1.21827e+07	9.16464e+06
3,4 DIHYDROXYMANDELATE	C8H8O5	D	567807	417384	433134	438128	578488	417758
3,4-Dihydroxybenzaldehyde	C7H6O3	A	1.74146e+06	1.75655e+06	1.76517e+06	2.03947e+06	1.6797e+06	1.68224e+06
3-DEHYDROSHIKIMATE	C7H8O5	D	120022	54350.5	91374.5	80679.8	58367.5	117390
3-Hydroxy-3- methyl-glutaryl-CoA	C27H44N7O20P3S	A	3.0634e+06	2.54947e+06	2.5685e+06	2.90079e+06	3.23497e+06	3.05333e+06
3-HYDROXYANTHRANILATE	C7H7NO3	B	1.64006e+06	1.72029e+06	1.53889e+06	1.34903e+06	1.42479e+06	1.81341e+06
3-HYDROXYBENZALDEHYDE	C7H6O2	A	1.70374e+07	1.50025e+07	1.83436e+07	1.26715e+07	1.36196e+07	1.3301e+07
3-Hydroxybutyric acid	C4H8O3	A	3.35066e+07	3.28208e+07	3.01089e+07	2.65844e+07	2.98799e+07	3.17159e+07
3-HYDROXYMETHYLGLUTARATE	C6H10O5	A	2.93567e+08	3.02247e+08	3.63277e+08	3.18871e+08	3.03567e+08	3.40082e+08
3-Methoxyphenylacetic acid	C9H10O3	B	5.28408e+07	4.37466e+07	4.1149e+07	3.06042e+07	3.43917e+07	4.10873e+07
3-Methyl-2-oxobutyrate	C5H8O3	B	2.13397e+07	1.90145e+07	2.41096e+07	1.45797e+07	1.70533e+07	2.00883e+07
3-Methyl-2-oxopentanoic acid	C6H10O3	B	8.93098e+07	8.95979e+07	1.19221e+08	8.56787e+07	1.07576e+08	1.16853e+08
3-Methyladipic acid	C7H12O4	A	2.06243e+06	1.85377e+06	2.51168e+06	2.40403e+06	1.53372e+06	1.57541e+06
3-Methyl-L-histidine	C7H11N3O2	B	1.62995e+06	1.44442e+06	1.55943e+06	1.42155e+06	1.5145e+06	1.87803e+06
3-NITRO-L-TYROSINE	C9H10N2O5	A	608540	795699	782960	1.05363e+06	1.42173e+06	1.27224e+06
4-ACETAMIDOBUTANOATE	C6H11NO3	B	2.23256e+06	2.05438e+06	2.28869e+06	4.52985e+06	3.59199e+06	3.35103e+06
4-Aminosalicylic acid	C7H7NO3	B	1.41934e+06	1.29143e+06	1.95675e+06	1.50428e+06	1.88459e+06	1.80696e+06
4-Guanidinobutyric acid	C5H11N3O2	B	0	588293	128582	516046	17628.1	689182
4-Hydroxy-3-methylbenzoic acid	C8H8O3	B	2.63764e+06	6.04615e+06	4.83941e+06	3.04435e+06	2.77624e+06	4.82387e+06
4-Hydroxyphenylacetic acid	C8H8O3	B	2.5343e+06	3.95544e+06	3.17806e+06	3.04855e+06	2.74853e+06	3.71394e+06
4-IMIDAZOLEACETATE	C5H6N2O2	D	3.10207e+06	3.60804e+06	3.34656e+06	2.7128e+06	3.06898e+06	2.54284e+06
4-Imidazoleacrylic acid	C6H6O2N2	D	2.79676e+07	1.53278e+07	1.99889e+07	3.73915e+07	2.49178e+07	2.71123e+07
5-AMINOLEVULINATE	C5H9NO3	B	1.60174e+06	1.57174e+06	1.74244e+06	1.78045e+06	2.48505e+06	2.36891e+06
5-Keto-D-gluconic acid	C6H10O7	A	1.86969e+06	1.53697e+06	1.75369e+06	873214	972850	869188
5-Methylcytidine	C10H15N3O5	A	7.45897e+06	6.53281e+06	6.97472e+06	6.22575e+06	8.5169e+06	8.4807e+06
5-Methyluridine	C10H14N2O6	D	1.31323e+07	1.12516e+07	1.33695e+07	1.29015e+07	1.58103e+07	1.50586e+07
6-Oxo-2-piperidinecarboxylic acid	C6H9NO3	B	2.86269e+06	3.29377e+06	3.11506e+06	3.34041e+06	3.14532e+06	3.24945e+06
6-PHOSPHOGLUCONATE	C6H13O10P	B	6.8352e+06	7.03857e+06	7.08272e+06	2.69724e+06	3.37936e+06	3.68534e+06
ACETOACETATE	C4H6O3	A	2.96799e+06	5.0328e+06	4.24355e+06	3.92451e+06	3.27081e+06	4.80682e+06
Acetyl coenzyme A	C23H38N7O17P3S	A	1.22907e+07	9.97449e+06	7.46113e+06	8.43775e+06	9.92428e+06	8.89387e+06
Acetylphosphate	C2H5O5P	D	291657	195439	235834	172863	185782	196754
Ac-Val-OH	C7H13NO3	B	4.76394e+06	4.87749e+06	6.37113e+06	6.65079e+06	6.42733e+06	5.01088e+06
ADENINE	C5H5N5	A	2.3187e+08	2.18536e+08	8.76072e+08	2.50818e+08	3.45026e+08	6.32505e+08
ADENOSINE	C10H13N5O4	A	3.90476e+07	3.68049e+07	1.54501e+08	4.24974e+07	5.91551e+07	1.1197e+08
ADENOSINE 2',3'-CYCLIC PHOSPHATE	C10H12N5O6P	A	2.68051e+06	5.09883e+06	9.71993e+06	5.70932e+06	4.98543e+06	9.17205e+06
Adenosine 3'-monophosphate	C10H14N5O7P	A	6.53923e+08	5.20029e+08	7.60394e+08	6.59194e+08	7.24707e+08	6.47313e+08
ADENOSINE 5'-DIPHOSPHATE	C10H15N5O10P2	A	2.71625e+08	2.73365e+08	3.21632e+08	2.40794e+08	3.01484e+08	3.16994e+08
ADENOSINE TRIPHOSPHATE	C10H16N5O13P3	A	1.43281e+08	2.35624e+08	2.5609e+08	1.04698e+08	2.02955e+08	2.70529e+08
Adenylosuccinic acid	C14H18N5O11P	A	6.14671e+07	4.42199e+07	5.36087e+07	7.9506e+07	8.01509e+07	6.86561e+07
Alanine	C3H7NO2	A	1.82311e+08	1.87383e+08	2.09068e+08	1.93416e+08	2.32604e+08	2.04576e+08
Allose	C6H12O6	D	4.27732e+07	3.06565e+07	3.16503e+07	2.55858e+07	2.80961e+07	2.42389e+07
Alpha-Hydroxyglutaric acid	C5H8O5	A	1.30969e+08	1.21792e+08	1.42572e+08	1.10501e+08	1.30649e+08	1.24275e+08
Alpha-Ketoglutaric acid	C5H6O5	B	4.45873e+08	2.11868e+08	2.58338e+08	2.16936e+08	3.2233e+08	1.70917e+08
Alpha-Lactose	C12H22O11	A	2.89501e+10	2.55088e+10	2.95249e+10	2.80915e+10	2.83966e+10	2.91835e+10
ANTHRANILATE	C7H7NO2	B	473074	433657	409362	533535	658320	639738
Arabinose	C5H10O5	B	4.37248e+06	4.61428e+06	2.66434e+06	2.62854e+06	3.09691e+06	3.21756e+06
Arabitol	C5H12O5	A	2.51385e+07	2.26951e+07	2.65402e+07	2.06746e+07	2.41735e+07	2.23483e+07
Arginine	C6H14N4O2	A	4.40262e+08	3.54361e+08	4.24868e+08	3.32713e+08	5.16788e+08	3.55116e+08
Argininosuccinic acid	C10H18N4O6	A	4.74723e+07	3.93754e+07	4.62574e+07	4.03588e+07	5.19623e+07	4.30424e+07
ASPARAGINE	C4H8N2O3	A	1.50596e+06	1.38986e+06	2.01056e+06	946936	1.02879e+06	1.27719e+06
ASPARTATE	C4H7NO4	A	2.37149e+08	3.17755e+08	3.76978e+08	2.70287e+08	4.02904e+08	3.51425e+08
Asp-Phe methyl ester	C14H18N2O5	B	453117	428667	668394	433647	525970	641759
AZELATE	C9H16O4	A	1.52381e+07	1.45646e+07	1.58434e+07	1.94167e+07	1.71219e+07	1.59784e+07
BETA-GLYCEROPHOSPHATE	C3H9O6P	A	1.03483e+07	7.45098e+06	1.11711e+07	6.49848e+06	1.07538e+07	1.04031e+07
Beta-hydroxyisobutyrate	C4H8O3	B	3.4923e+07	3.21189e+07	2.88045e+07	2.68006e+07	3.01962e+07	3.25267e+07
BETA-NICOTINAMIDE ADENINE DINUCLEOTIDE	C21H27N7O14P2	A	2.88376e+08	2.80112e+08	3.08763e+08	2.63792e+08	2.69026e+08	3.15744e+08
BUTANOATE	C4H8O2	LA	4.15333e+08	4.59688e+08	5.93009e+08	4.10253e+08	4.96708e+08	5.69438e+08
Carbamoylphosphate (CP)	CH4NO5P	B	5.0641e+07	4.51237e+07	5.46686e+07	6.41379e+07	6.61219e+07	5.97314e+07
Choline glycerophosphate	C8H20O6NP	A	1.93035e+08	1.73704e+08	1.83252e+08	1.70024e+08	1.78657e+08	1.6829e+08
cis,cis-Muconic acid	C6H6O4	B	3.58033e+06	4.27199e+06	5.28966e+06	4.6305e+06	5.69234e+06	6.0551e+06
CIS-4-HYDROXY-D-PROLINE	C5H9NO3	B	1.99978e+06	2.21982e+06	2.61346e+06	3.21691e+06	3.3134e+06	3.1629e+06
cis-Aconitic acid	C6H6O6	A	7.88107e+08	6.78652e+08	9.87338e+08	7.01339e+08	9.29418e+08	1.03229e+09
CITICOLINE	C14H26N4O11P2	B	9.46033e+06	8.27657e+06	9.72465e+06	1.38999e+07	1.31224e+07	1.37723e+07
Citraconic acid	C5H6O4	B	1.82942e+07	1.31236e+07	1.3736e+07	2.07904e+07	1.61409e+07	1.34905e+07
CITRAMALATE	C5H8O5	B	1.28129e+08	1.17341e+08	1.38001e+08	1.14087e+08	1.27615e+08	1.22535e+08
CITRATE	C6H8O7	A	4.60132e+09	6.23523e+09	8.63935e+09	4.68572e+09	8.50798e+09	9.33204e+09
CITRULLINE	C6H13N3O3	A	5.00879e+07	3.87509e+07	2.88594e+07	2.37498e+07	4.89486e+07	4.35519e+07
CREATININE	C4H7N3O	B	1.71464e+06	1.62941e+06	2.24672e+06	2.71052e+06	3.24439e+06	3.05807e+06
Crotonic acid	C4H6O2	B	1.10837e+07	9.51854e+06	8.23806e+06	1.10112e+07	1.65024e+07	1.13681e+07
CYCLIC AMP	C10H12N5O6P	A	1.88748e+06	1.76699e+06	1.58104e+06	1.71079e+06	1.56788e+06	1.61705e+06
CYCLIC GMP	C10H12N5O7P	A	2.30298e+06	3.76705e+06	7.93108e+06	4.28111e+06	3.63384e+06	6.62943e+06
CYSTATHIONINE	C7H14N2O4S	A	692437	676170	785036	1.84641e+06	2.19435e+06	2.05049e+06
CYTIDINE	C9H13N3O5	B	7.96242e+06	7.73819e+06	3.15686e+06	1.0104e+07	7.96517e+06	5.26822e+06
CYTIDINE 2',3'-CYCLIC PHOSPHATE	C9H12N3O7P	A	2.19287e+06	3.73622e+06	9.08141e+06	4.35184e+06	3.70024e+06	6.74668e+06
CYTIDINE DIPHOSPHATE	C9H15N3O11P2	C	4.34398e+07	3.32234e+07	4.58541e+07	3.44924e+07	3.64057e+07	4.01694e+07
CYTIDINE MONOPHOSPHATE	C9H14N3O8P	A	4.17304e+07	3.35652e+07	4.54309e+07	5.66468e+07	5.82595e+07	5.37388e+07
CYTIDINE TRIPHOSPHATE	C9H16N3O14P3	C	1.67407e+07	2.80872e+07	3.34498e+07	1.19458e+07	2.33336e+07	3.22023e+07
DEOXYADENOSINE MONOPHOSPHATE	C10H14N5O6P	A	2.38181e+06	2.28894e+06	3.55178e+06	3.17217e+06	3.58683e+06	3.04998e+06
DEOXYCYTIDINE-DIPHOSPHATE	C9H15N3O10P2	D	998270	822537	1.14645e+06	989614	1.29654e+06	1.13613e+06
DEOXYURIDINE	C9H12N2O5	D	1.69982e+06	1.35544e+06	1.71508e+06	1.42118e+06	1.81316e+06	2.0593e+06
DEOXYURIDINE-MONOPHOSPHATE	C9H13N2O8P	B	0	0	0	151718	224605	153045
DGDP	C10H15N5O10P2	A	3.88486e+07	4.0472e+07	4.77721e+07	3.60548e+07	3.96056e+07	4.7605e+07
DIACETYL	C4H6O2	B	8.76332e+06	6.78833e+06	7.90771e+06	8.2064e+06	7.31505e+06	7.73649e+06
Diethyl malonate	C7H12O4	D	2.58781e+06	2.44865e+06	2.2716e+06	2.97175e+06	3.0696e+06	2.69054e+06
DIHYDROOROTATE	C5H6N2O4	B	627769	571804	520783	445499	632777	800114
Dihydroxyacetone	C3H6O3	A	1.56674e+09	1.02299e+09	1.26688e+09	7.77592e+08	7.76216e+08	6.39045e+08
DIHYDROXYACETONE PHOSPHATE	C3H7O6P	A	1.74387e+07	1.1337e+07	3.15764e+06	9.77616e+06	1.29113e+07	6.74741e+06
Dimethyl sulfone	C2H6O2S	D	1.8962e+06	1.77798e+06	2.11877e+06	2.20212e+06	2.15067e+06	1.9496e+06
Dimethylmalonic acid	C5H8O4	D	4.09003e+06	4.72373e+06	4.28384e+06	3.65171e+06	4.43575e+06	4.93943e+06
Dodecyl sulfate	C12H26O4S	A	1.81031e+07	1.6116e+07	2.22579e+07	2.56163e+07	2.298e+07	1.8838e+07
D-RIBOSE 5-PHOSPHATE	C5H11O8P	A	1.32247e+07	1.1875e+07	1.73645e+07	8.86467e+06	1.10046e+07	1.30473e+07
D-Sedoheptulose	C7H14O7	B	3.51044e+06	3.21275e+06	3.80305e+06	2.83044e+06	3.23273e+06	3.14842e+06
D-Sorbitol	C6H14O6	A	3.77907e+08	1.96079e+08	2.23662e+08	1.99402e+08	2.27345e+08	1.95366e+08
ERYTHRITOL	C4H10O4	D	3.16954e+06	3.00468e+06	3.65865e+06	2.97421e+06	3.55983e+06	3.11854e+06
Erythrose 4-phosphate	C4H9O7P	A	876022	546410	1.33957e+06	368724	535835	584470
Ethosuximide	C7H11O2N	B	615056	562889	569050	675102	774245	559061
Ethyl 4-aminobenzoate	C9H11O2N	B	527052	975826	1.17412e+06	888760	731628	1.38001e+06
Flavin adenine dinucleotide (FAD)	C27H33N9O15P2	A	6.51187e+06	6.74255e+06	7.31653e+06	6.14916e+06	7.05826e+06	7.34143e+06
FRUCTOSE 6-PHOSPHATE	C6H13O9P	A	8.67215e+07	9.21199e+07	1.18157e+08	6.4607e+07	6.1747e+07	5.84109e+07
FRUCTOSE BISPHOSPHATE	C6H14O12P2	A	7.38385e+07	9.98368e+07	9.04538e+07	5.26962e+07	9.04287e+07	8.95159e+07
FUCOSE	C6H12O5	B	421663	493546	430039	455624	482772	414913
Fumaric acid	C4H4O4	A	4.57135e+08	4.14119e+08	4.87374e+08	4.45947e+08	4.70437e+08	4.81632e+08
GALACTARATE	C6H10O8	B	245692	34005.4	35892.5	36531.2	35240.2	39329.4
GAMMA-AMINOBUTYRATE	C4H9NO2	A	2.94084e+08	2.87719e+08	3.11171e+08	2.83254e+08	3.21948e+08	2.99963e+08
Gamma-Glu-epsilon-Lys	C11H21N3O5	A	4.8309e+06	5.76868e+06	6.51767e+06	7.11424e+06	8.51312e+06	7.15759e+06
Gamma-L-Glutamyl-L-alanine	C8H14N2O5	A	5.09103e+06	4.63773e+06	5.45754e+06	3.129e+06	4.52837e+06	3.64087e+06
Gluconate	C6H12O7	A	3.39429e+07	2.94396e+07	3.53644e+07	2.40287e+07	2.64378e+07	2.84315e+07
GLUCONOLACTONE	C6H10O6	D	599868	492124	587052	435868	483931	366639
Glucose	C6H12O6	A	1.87523e+08	2.37137e+08	3.76264e+08	1.99415e+08	2.00287e+08	2.85784e+08
GLUTAMATE	C5H9NO4	A	7.35153e+09	6.99265e+09	7.55676e+09	6.66794e+09	7.75744e+09	7.31464e+09
Glutamic acid 5-methyl ester	C6H11NO4	B	2.05476e+07	1.87337e+07	2.07468e+07	1.41942e+07	2.2595e+07	2.27906e+07
GLUTAMINE	C5H10N2O3	A	2.73679e+08	2.7748e+08	2.97974e+08	2.13537e+08	2.74861e+08	2.40626e+08
GLUTARATE	C5H8O4	D	4.62918e+06	4.39465e+06	5.70525e+06	5.48245e+06	5.9685e+06	6.64881e+06
Glutathione oxidized	C20H32N6O12S2	A	6.90128e+07	3.70643e+08	3.71147e+08	1.58393e+08	2.90699e+08	4.23519e+08
GLUTATHIONE REDUCED	C10H17N3O6S	A	2.27818e+09	1.30887e+08	8.51701e+08	5.00237e+08	1.36014e+09	1.31378e+08
Glutathionesulfonic acid	C10H17N3O9S	A	311870	941647	572410	193712	331027	222197
GLYCERATE	C3H6O4	A	9.4791e+07	1.45363e+08	1.44603e+08	1.12469e+08	9.54643e+07	1.49527e+08
GLYCEROL	C3H8O3	A	1.53214e+08	1.7769e+08	1.77105e+08	1.31028e+08	1.35944e+08	1.5417e+08
GLYCEROL 3-PHOSPHATE	C3H9O6P	B	1.03047e+07	7.43256e+06	1.07544e+07	6.62825e+06	1.06239e+07	8.35259e+06
GLYCINE	C2H5NO2	A	2.33546e+07	2.30167e+07	2.52849e+07	2.40554e+07	2.1108e+07	2.2529e+07
GLYCOLATE	C2H4O3	D	8.517e+09	7.85212e+09	9.0415e+09	9.78044e+09	9.88107e+09	9.95025e+09
Glycyl-L-tyrosine	C11H14N2O4	A	409856	270606	652099	1.04805e+06	1.58566e+06	737178
Glycyl-L-valine	C7H14O3N2	A	1.13423e+06	1.5031e+06	1.93993e+06	3.5595e+06	5.06892e+06	2.43564e+06
Gly-Gly	C4H8O3N2	A	4.17407e+06	8.0994e+06	8.36341e+06	1.27001e+07	1.41851e+07	9.75546e+06
GUANINE	C5H5N5O	A	1.36894e+07	7.82246e+06	5.11619e+07	1.30051e+07	2.65093e+07	3.53171e+07
GUANOSINE	C10H13N5O5	A	2.97229e+07	3.41632e+07	4.72182e+07	3.67674e+07	3.42487e+07	4.12646e+07
GUANOSINE DIPHOSPHATE	C10H15N5O11P2	A	3.33283e+07	3.56387e+07	4.11647e+07	3.09457e+07	3.94593e+07	4.18623e+07
GUANOSINE DIPHOSPHATE MANNOSE	C16H25N5O16P2	A	2.74113e+07	2.43742e+07	2.76075e+07	2.04769e+07	2.39543e+07	2.62302e+07
GUANOSINE MONOPHOSPHATE	C10H14N5O8P	A	5.22897e+07	3.9437e+07	5.7464e+07	5.49426e+07	5.97477e+07	5.01978e+07
GUANOSINE TRIPHOSPHATE	C10H16N5O14P3	A	9.7343e+06	2.77413e+07	3.054e+07	1.24894e+07	2.24232e+07	3.33492e+07
HEXANOATE	C6H12O2	A	3.95451e+07	5.13435e+07	7.96443e+07	5.71665e+07	8.46471e+07	8.12196e+07
HIPPURATE	C9H9NO3	B	66981.5	144136	113203	89556.6	56474.3	110347
HISTIDINE	C6H9N3O2	A	3.09604e+07	1.02206e+08	1.26966e+08	3.12232e+07	1.62683e+08	1.3614e+08
HOMOSERINE	C4H9NO3	B	1.63032e+08	1.38875e+08	1.74231e+08	1.77966e+08	2.02888e+08	1.77595e+08
HYDROXYPHENYLLACTATE	C9H10O4	A	3.36369e+07	3.39968e+07	3.81758e+07	2.81878e+07	3.51042e+07	3.6703e+07
HYPOXANTHINE	C5H4N4O	A	4.45028e+07	6.39496e+07	1.07968e+08	8.17799e+07	9.55086e+07	9.65784e+07
Indole-3-lactic acid	C11H11NO3	B	336612	494110	580783	560791	739015	632232
INOSINE	C10H12N4O5	A	1.36579e+08	1.95106e+08	1.86743e+08	1.62101e+08	1.92308e+08	1.78992e+08
INOSINE-MONOPHOSPHATE	C10H13N4O8P	A	7.85835e+06	5.12129e+06	3.11025e+06	5.53375e+06	6.43197e+06	3.6509e+06
ISOCITRATE	C6H8O7	A	1.6578e+09	2.68576e+09	3.94308e+09	1.89328e+09	8.87485e+09	3.84203e+09
Isoeugenol		D	1.83938e+06	1.81225e+06	2.14897e+06	2.05343e+06	1.9362e+06	1.88013e+06
ISOLEUCINE	C6H13NO2	A	7.25787e+08	6.59296e+08	7.47604e+08	7.50413e+08	8.42199e+08	7.45036e+08
Isonicotinic acid	C6H5NO2	B	2.50062e+07	4.87206e+07	9.08206e+07	4.66096e+07	3.83747e+07	8.94254e+07
Isovaleraldehyde	C5H10O	D	1.82471e+06	1.67773e+06	1.24174e+06	1.64019e+06	2.1816e+06	1.91094e+06
KYNURENINE	C10H12N2O3	D	15723.6	0	17988.3	20695.6	0	14645.7
Leu-Ala	C9H18N2O3	A	1.60612e+06	2.56228e+06	4.22257e+06	3.49169e+06	3.10655e+06	4.71654e+06
Leucine	C6H13NO2	A	2.8404e+08	2.7292e+08	3.28423e+08	3.2518e+08	3.64272e+08	3.22233e+08
Leu-Gly	C8H16N2O3	D	2.90003e+06	4.10915e+06	5.25885e+06	7.48675e+06	1.00683e+07	5.81737e+06
Levulinic acid	C5H8O3	B	1.30242e+07	1.40703e+07	1.44427e+07	1.24044e+07	1.26795e+07	1.19454e+07
L-Methionine sulfoxide	C5H11NO3S	D	102517	198543	291868	242314	633290	287047
LUMICHROME	C12H10N4O2	C	2.26069e+06	2.15885e+06	645037	3.55153e+06	4.49594e+06	2.4254e+06
Lysine	C6H14N2O2	A	4.21067e+08	3.9844e+08	4.32137e+08	3.55054e+08	4.89276e+08	4.76466e+08
MALEATE	C4H4O4	B	2.30391e+06	3.44265e+06	3.86673e+06	3.24616e+06	3.02286e+06	3.10855e+06
Malic acid	C4H6O5	A	7.70424e+09	6.99466e+09	8.31914e+09	7.31255e+09	7.83621e+09	7.89662e+09
Malonic acid	C3H4O4	B	6.91168e+06	6.48583e+06	7.72033e+06	6.66987e+06	6.68478e+06	7.0228e+06
Maltitol	C12H24O11	A	886330	857301	1.05774e+06	937489	1.03639e+06	1.08178e+06
Mandelic acid	C8H8O3	A	1.12243e+06	1.06795e+06	1.21136e+06	1.08541e+06	1.1013e+06	928677
Mesaconic acid	C5H6O4	A	1.58577e+07	1.3467e+07	1.5533e+07	1.28812e+07	1.45563e+07	1.60997e+07
METHIONINE	C5H11NO2S	B	1.69835e+07	1.60699e+07	2.8097e+07	1.8127e+07	2.1552e+07	2.33139e+07
METHYL GALACTOSIDE	C7H14O6	A	3.50515e+08	5.19278e+08	5.10064e+08	4.7204e+08	3.85078e+08	5.18505e+08
METHYLTHIOADENOSINE	C11H15N5O3S	B	4.52612e+06	5.53538e+06	7.83506e+06	6.23016e+06	6.03864e+06	7.11688e+06
mono-Methyl glutarate	C6H10O4	D	3.01029e+06	3.02802e+06	2.47771e+06	2.34744e+06	2.09455e+06	1.58439e+06
Myo-Inositol	C6H12O6	A	1.48335e+08	1.30875e+08	1.36938e+08	1.31983e+08	1.48097e+08	1.45916e+08
N-(3-Phenylpropionyl)glycine	C11H13NO3	B	6.16169e+06	5.96279e+06	1.13134e+07	6.66755e+06	7.96054e+06	7.39555e+06
N1-Me-Adenosine	C11H15N5O4	B	693972	575781	606811	714132	756699	659204
N-ACETYLALANINE	C5H9NO3	A	9.26846e+06	9.07603e+06	1.02355e+07	1.12986e+07	1.07133e+07	1.11722e+07
N-ACETYLASPARAGINE	C6H10N2O4	D	4.33798e+06	3.1651e+06	4.92929e+06	4.02495e+06	5.25754e+06	4.50959e+06
N-ACETYLGLUTAMATE	C7H11NO5	A	1.33912e+09	1.48109e+09	1.5634e+09	1.67171e+09	2.11802e+09	1.88976e+09
N-ACETYLGLYCINE	C4H7NO3	A	1.12344e+07	2.31442e+07	2.95957e+07	4.18627e+07	5.14691e+07	3.27208e+07
N-Acetyl-L-aspartic acid	C6H9NO5	D	1.37056e+07	1.4294e+07	1.68032e+07	1.94881e+07	2.21258e+07	1.85917e+07
N-ACETYLLEUCINE	C8H15NO3	A	9.84556e+06	1.04765e+07	1.21635e+07	8.57214e+06	1.19605e+07	1.13001e+07
N-Acetyl-L-glutamine	C7H12N2O4	A	6.01347e+07	6.01545e+07	6.10633e+07	7.09781e+07	1.15343e+08	6.84933e+07
N-Acetyl-L-methionine	C7H13NO3S	A	1.22325e+06	1.52433e+06	2.78972e+06	2.97053e+06	4.63299e+06	2.41153e+06
N-Acetyl-L-proline	C7H11O3N	B	1.30073e+07	1.05912e+07	1.83437e+07	7.14597e+06	1.02674e+07	9.88658e+06
N-Acetyl-L-tyrosine	C11H13NO4	B	1.04556e+07	9.152e+06	1.19598e+07	8.69495e+06	1.17095e+07	1.00339e+07
N-ACETYLNEURAMINATE	C11H19NO9	D	2.5349e+06	2.28127e+06	3.40447e+06	2.36295e+06	2.20591e+06	2.67061e+06
N-ACETYLPUTRESCINE	C6H14N2O	D	1.12002e+06	839550	973448	758915	869676	1.00864e+06
N-ACETYLSERINE	C5H9NO4	A	8.44239e+07	1.84049e+08	2.14866e+08	3.85735e+08	5.20654e+08	2.77676e+08
NADH (Nicotinamide adenine dinucleotide (reduced))	C21H29N7O14P2	A	5.99745e+07	4.71048e+07	1.35677e+07	7.71278e+07	7.75484e+07	2.47342e+07
NADP	C21H28N7O17P3	A	2.14898e+07	2.0116e+07	2.05833e+07	1.76471e+07	2.04053e+07	2.12787e+07
Nalpha-Acetyl-L-arginine	C8H16N4O3	A	6.09028e+06	4.97566e+06	6.08246e+06	4.77335e+06	7.17004e+06	5.33479e+06
Nalpha-Acetyl-L-ornithine	C7H14O3N2	A	3.75247e+07	9.1671e+07	6.90331e+07	1.37156e+08	2.05859e+08	9.63822e+07
N-ALPHA-ACETYLLYSINE	C8H16N2O3	A	2.75802e+07	4.77364e+07	5.7842e+07	7.47037e+07	7.70379e+07	7.17986e+07
N-Butyrylglycine	C6H11NO3	B	1.384e+06	2.01572e+06	2.27219e+06	3.72526e+06	3.32647e+06	3.67054e+06
Nepsilon-Acetyl-L-lysine	C8H16N2O3	A	7.56002e+08	7.2145e+08	7.88673e+08	6.69415e+08	7.15768e+08	7.50345e+08
N-FORMYLGLYCINE	C3H5NO3	B	3.6925e+06	2.4084e+06	3.63811e+06	3.64277e+06	2.67002e+06	3.32733e+06
N-FORMYL-L-METHIONINE	C6H11NO3S	A	2.68375e+06	2.83682e+06	2.50202e+06	4.12304e+06	6.34203e+06	3.4013e+06
NICOTINAMIDE	C6H6N2O	A	3.02746e+07	2.9895e+06	3.27075e+06	8.61164e+06	7.91931e+06	9.04922e+06
NICOTINATE	C6H5NO2	A	3.57009e+07	5.08154e+07	6.71274e+07	4.64671e+07	3.84084e+07	6.65449e+07
NICOTINATE	C6H5NO2	A	3.57009e+07	5.08154e+07	6.71274e+07	4.64671e+07	3.84084e+07	6.65449e+07
Nicotinuric acid	C8H8O3N2	D	611866	627318	628262	618908	758406	900488
N-Isobutyrylglycine	C6H11NO3	B	1.63283e+06	2.00325e+06	2.34936e+06	2.19198e+06	2.30128e+06	2.49485e+06
N-Methyl-DL-alanine	C4H9NO2	B	1.04143e+07	1.0077e+07	1.06716e+07	1.10766e+07	9.22074e+06	1.04873e+07
N-METHYLGLUTAMATE	C6H11NO4	B	3.09924e+06	2.6574e+06	3.51876e+06	3.16459e+06	3.71836e+06	3.92149e+06
NORVALINE	C5H11NO2	A	4.68677e+08	4.4265e+08	5.04818e+08	4.20025e+08	5.18553e+08	4.55743e+08
N-Tigloylglycine	C7H11O3N	B	7.07569e+06	6.51701e+06	8.54479e+06	5.02865e+06	6.35224e+06	5.94942e+06
O-PHOSPHOETHANOLAMINE	C2H8NO4P	D	0	62833.7	31330.5	30098.9	76867.6	71618.3
OPHTHALMATE	C11H19N3O6	A	3.1339e+07	2.93079e+07	3.12601e+07	2.35784e+07	3.46325e+07	2.93812e+07
ORNITHINE	C5H12N2O2	A	6.43391e+07	5.38488e+07	5.2089e+07	4.4256e+07	7.40783e+07	5.48003e+07
OROTATE	C5H4N2O4	A	3.69582e+06	2.26871e+06	2.41052e+06	2.02006e+06	3.30875e+06	2.00416e+06
Orotidine	C10H12N2O8	A	243104	953517	359443	907065	1.49624e+06	671370
o-Toluic acid	C8H8O2	D	8.08652e+06	4.87576e+06	6.03976e+06	8.24832e+06	4.82532e+06	6.36816e+06
PANTOTHENATE	C9H17NO5	A	9.11647e+07	8.87202e+07	1.04017e+08	8.25108e+07	9.4046e+07	9.17548e+07
p-Coumaric acid	C9H8O3	D	615329	492468	547057	601464	699038	538717
Phe-Ala	C12H16N2O3	B	376357	299291	400132	378002	448562	421464
Phe-Gly	C11H14N2O3	B	273963	380384	710812	950961	1.22891e+06	653724
PHENOL	C6H6O	A	9.92001e+06	8.2846e+06	8.77784e+06	1.00003e+07	1.02915e+07	9.56367e+06
PHENYLACETALDEHYDE	C8H8O	D	617561	648181	589236	491869	492397	595162
PHENYLALANINE	C9H11NO2	A	2.67473e+08	2.51358e+08	3.37697e+08	2.79968e+08	3.24067e+08	3.08749e+08
Phenylpyruvic acid	C9H8O3	A	8.48911e+06	4.86142e+06	8.9682e+06	6.83894e+06	8.66002e+06	5.00065e+06
PHOSPHOENOLPYRUVATE	C3H5O6P	A	5.5266e+06	6.35711e+06	2.79226e+07	4.69839e+06	7.68594e+06	1.54877e+07
PHOSPHONOACETATE	C2H5O5P	D	1.81478e+06	1.30918e+06	3.84604e+06	903410	1.6547e+06	1.46852e+06
Phosphoric acid	H3PO4	A	1.18784e+09	1.20421e+09	2.1056e+09	1.38337e+09	1.46054e+09	1.634e+09
PHOSPHORYLCHOLINE	C5H14NO4P	A	1.20417e+07	8.98838e+06	1.06775e+07	9.6206e+06	1.23363e+07	1.10483e+07
PHOSPHOSERINE	C3H8NO6P	B	1.86001e+06	2.05344e+06	1.7257e+06	2.94533e+06	2.74586e+06	2.40043e+06
Pimelic acid	C7H12O4	A	1.57181e+06	1.85378e+06	4.52065e+06	5.1762e+06	4.85084e+06	4.69788e+06
PIPECOLATE	C6H11NO2	A	1.61229e+07	1.87181e+07	1.99472e+07	1.52405e+07	1.73605e+07	2.03463e+07
P-OCTOPAMINE	C8H11NO2	C	3.52135e+06	5.57523e+06	5.25582e+06	2.19036e+06	4.1346e+06	4.03408e+06
Pro-Gly	C7H12N2O3	B	1.73316e+07	4.50264e+07	4.67443e+07	8.28168e+07	1.22891e+08	6.91597e+07
PROLINE	C5H9NO2	A	2.84921e+08	2.48071e+08	2.85917e+08	2.38031e+08	3.67003e+08	2.81547e+08
PROPIONATE	C3H6O2	LA	9.36285e+07	1.00349e+08	1.29642e+08	1.00433e+08	1.08541e+08	1.16266e+08
Pseudouridine	C9H12N2O6	A	1.38709e+08	1.3089e+08	1.39799e+08	1.29123e+08	1.44216e+08	1.5514e+08
Psicose	C6H12O6	B	4.41207e+06	4.21223e+06	5.2217e+06	4.41063e+06	4.54306e+06	5.88288e+06
PTERIN	C6H5N5O	D	1.45664e+06	3.51556e+06	2.61761e+06	4.02475e+06	1.99374e+06	4.74857e+06
Pyridoxine	C8H11NO3	B	1.05988e+06	1.24065e+06	1.92632e+06	2.34786e+06	1.46543e+06	1.48529e+06
PYROGLUTAMATE	C5H7NO3	A	5.91522e+08	2.38078e+08	3.42671e+08	7.02122e+08	4.19495e+08	4.27347e+08
PYRROLE-2-CARBOXYLATE	C5H5NO2	D	4.94088e+06	5.08279e+06	6.82547e+06	6.04485e+06	5.58321e+06	7.14717e+06
Pyruvic acid	C3H4O3	A	5.32165e+07	2.12473e+07	2.90155e+07	6.65197e+07	8.1797e+07	5.38498e+07
QUINATE	C7H12O6	A	1.68115e+08	2.34241e+07	1.79912e+07	2.42391e+07	4.89462e+07	1.45496e+07
QUINOLINATE	C7H5NO4	A	580577	494481	556778	992605	863013	923494
RAFFINOSE	C18H32O16	A	2.49805e+07	2.19634e+07	2.54972e+07	2.02257e+07	2.05365e+07	2.23432e+07
RHAMNOSE	C6H12O5	D	8.64498e+06	8.12698e+06	8.30966e+06	6.16986e+06	6.01957e+06	7.27072e+06
Riboflavin 5'-phosphate	C17H21N4O9P	A	7.06545e+06	7.64554e+06	7.61189e+06	7.46291e+06	7.60163e+06	7.4877e+06
Ribose	C5H10O5	D	2.12358e+06	1.56746e+06	1.57656e+06	1.52912e+06	1.62253e+06	1.4051e+06
Saccharic acid 1,4-lactone	C6H8O7	B	0	0	0	2.20253e+06	1.98792e+06	1.57432e+06
Saccharopine	C11H20N2O6	A	1.56161e+09	1.37395e+09	1.46877e+09	1.37673e+09	1.46634e+09	1.63758e+09
S-ADENOSYLHOMOCYSTEINE	C14H20N6O5S	A	7.17695e+06	6.42278e+06	7.78007e+06	7.24958e+06	9.13661e+06	7.42729e+06
SALICYLAMIDE	C7H7NO2	D	940056	950402	861962	1.5289e+06	1.47396e+06	1.35115e+06
SALICYLATE	C7H6O3	A	2.01708e+06	1.69732e+06	1.75313e+06	2.04077e+06	1.6504e+06	1.97284e+06
Sebacic acid	C10H18O4	A	1.98006e+06	1.9132e+06	1.97602e+06	2.6396e+06	2.72166e+06	2.26736e+06
Sedoheptulose 7-phosphate	C7H15O10P	A	1.6015e+07	1.51405e+07	1.93034e+07	9.79178e+06	1.11335e+07	1.25289e+07
SERINE	C3H7NO3	A	5.19608e+07	4.41843e+07	5.29213e+07	6.07857e+07	6.30619e+07	5.68925e+07
SHIKIMATE	C7H10O5	D	3.121e+06	2.91093e+06	3.34825e+06	3.35907e+06	3.56608e+06	3.48003e+06
SORBATE	C6H8O2	D	2.41786e+06	2.19011e+06	2.60096e+06	2.70914e+06	3.06641e+06	3.41068e+06
STACHYOSE	C24H42O21	A	2.22905e+06	1.72163e+06	2.24833e+06	1.65847e+06	1.93123e+06	1.93169e+06
SUBERATE	C8H14O4	A	5.29171e+06	4.14426e+06	4.9037e+06	6.61239e+06	4.86604e+06	5.37297e+06
SUCCINATE	C4H6O4	A	1.4638e+09	1.3496e+09	1.49004e+09	1.53703e+09	1.4851e+09	1.41224e+09
Succinimide	C4H5NO2	A	9.41706e+06	1.55781e+07	6.20665e+06	8.15573e+06	8.00912e+06	1.05485e+07
Sucrose	C12H22O11	A	2.7782e+08	2.01399e+07	2.22994e+07	2.78763e+07	6.32841e+07	1.36943e+07
Tartrate	C4H6O6	D	301848	385822	524291	214434	411950	457237
TAURINE	C2H7NO3S	A	1.51613e+06	801163	1.11933e+06	1.78767e+06	1.35873e+06	1.02617e+06
Terephthalic acid	C8H6O4	B	1.13052e+07	9.62905e+06	1.12282e+07	1.25289e+07	1.18504e+07	1.33135e+07
Thiamine monophosphate	C12H17N4O4PS	D	327129	537386	1.05135e+06	341188	398872	1.02246e+06
Threonic acid	C4H8O5	A	7.84314e+07	8.71646e+07	1.00047e+08	8.18624e+07	8.08807e+07	9.1552e+07
THREONINE	C4H9NO3	A	1.62679e+08	1.39898e+08	1.74243e+08	1.78096e+08	2.03018e+08	1.77597e+08
THYMIDINE	C10H14N2O5	B	1.07538e+06	898197	2.64908e+06	1.29104e+06	1.55876e+06	2.38622e+06
THYMIDINE-MONOPHOSPHATE	C10H15N2O8P	A	6.60327e+06	4.88515e+06	6.19478e+06	8.65076e+06	9.68372e+06	7.66459e+06
THYMINE	C5H6N2O2	B	5.67633e+06	5.13763e+06	6.7382e+06	5.59235e+06	7.06456e+06	7.90265e+06
TRANS-ACONITATE	C6H6O6	B	4.62476e+07	4.65351e+07	6.44542e+07	5.66283e+07	6.04177e+07	7.81566e+07
Tricarballylic acid	C6H8O6	D	649011	415823	384583	462857	347885	264072
Tropic acid	C9H10O3	B	5.28408e+07	4.37912e+07	5.31845e+07	3.06075e+07	3.43917e+07	4.1111e+07
TRYPTOPHAN	C11H12N2O2	A	8.06007e+07	7.60808e+07	9.57993e+07	8.83275e+07	1.00373e+08	9.20957e+07
TYROSINE	C9H11NO3	A	2.41986e+08	2.28292e+08	2.79635e+08	2.54549e+08	3.10864e+08	2.69543e+08
URACIL	C4H4N2O2	B	8.02642e+07	8.17119e+07	7.98195e+07	8.54931e+07	9.93516e+07	8.44559e+07
UREIDOPROPIONATE	C4H8N2O3	B	1.60141e+06	1.93162e+06	2.11243e+06	2.3088e+06	1.7388e+06	1.57797e+06
Uric acid	C5H4N4O3	A	3.25895e+06	1.42792e+06	1.56097e+06	5.08115e+06	1.62796e+06	1.6887e+06
URIDINE	C9H12N2O6	A	2.80638e+08	2.64307e+08	4.18956e+08	2.99081e+08	3.27002e+08	4.04491e+08
URIDINE 5'-DIPHOSPHATE	C9H14N2O12P2	A	1.54613e+08	1.51753e+08	2.3828e+08	1.38556e+08	1.83404e+08	1.91156e+08
Uridine 5'-monophosphate	C9H13N2O9P	A	8.17306e+07	5.35857e+07	7.88195e+07	1.20533e+08	1.18636e+08	9.85627e+07
URIDINE DIPHOSPHATE GLUCOSE	C15H24N2O17P2	A	4.64604e+08	4.0315e+08	3.28106e+08	3.24709e+08	3.88567e+08	3.84187e+08
URIDINE DIPHOSPHATE-N-ACETYLGALACTOSAMINE	C17H27N3O17P2	A	1.54227e+08	1.28384e+08	1.48402e+08	1.29257e+08	1.41391e+08	1.39251e+08
URIDINE TRIPHOSPHATE	C9H15N2O15P3	A	6.11924e+07	1.00029e+08	1.44494e+08	4.62855e+07	9.33653e+07	1.25786e+08
Vanillin	C8H8O3	D	1.67727e+06	1.1674e+06	1.08613e+06	1.90881e+06	1.24116e+06	1.4239e+06
XANTHINE	C5H4N4O2	A	7.24515e+07	8.02627e+07	1.48516e+08	1.07648e+08	1.0383e+08	1.37029e+08
Xylose	C5H10O5	B	4.10712e+06	3.18527e+06	3.38318e+06	3.44637e+06	3.65401e+06	3.96954e+06
Identification Level Legend (Probability)	Compared with MPU Polar Metabolite Library, metabolite identification is based on:
A	Five criterias: accurate mass, RT, isotope match, fragment ions and library match
B	Four criterias: accurate mass, RT, isotope match and fragment ions
C	Four criterias: accurate mass, RT, fragment ions and library match
D	Three criterias: accurate mass, RT and fragment ions
LA	For low molecular weight metabolite without fragments in Library, Four criterias: accurate mass, RT, isotope match and library match.

## Sheet: Description
Table 4: levels of all metabolites that were measured in two metabolomics experiments:
Experiment 1: levels of all measured metabolites in wild type Bdh2, knock out of Bdh2, AID Bdh2 with 10 minutes 5-Ph-IAA addition, and AID Bdh2 with 30 minutes 5-Ph-IAA addition.
Experiment 2: levels of all measured metabolites in over expression of Bdh2 and wild type Bdh2.

## Sheet: Experiment 1
Metaboliote	Formula	Bdh2 KO	Bdh2 KO	Bdh2 KO	WT	WT	WT	AID	AID	AID	AID+10'5-Ph-IAA	AID+10'5-Ph-IAA	AID+10'5-Ph-IAA	AID+30'5-Ph-IAA	AID+30'5-Ph-IAA	AID+30'5-Ph-IAA
10-HYDROXYDECANOATE	C10H20O3	1721353	742551	1371173	1239855	1167728	867170	1197270	1399707	1156563	1089291	1396994	1521623	977358	983000	1288786
1-Deoxy-D-xylulose-5-phosphate	C5H11O7P	435246	250214	295427	498534	391250	3607536	254791	307822	223916	238343	265532	258864	382621	361885	402172
1-Kestose	C18H32O16	16941931	9476067	14524338	14889968	12043794	11587504	5945369	4182455	3871753	3327727	9345812	4862174	4781799	3516089	4638456
1-Methylguanine	C6H7N5O	16114705	17856509	31061496	31822504	38584939	31571559	4805289	4192762	3161587	3023687	4675264	3540749	7834955	5382931	5448236
1-Phenyl-1,2-propanedione	C9H8O2	780628	332527	600522	574206	496976	519428	1139397	1073545	772208	501271	579547	846728	982130	542299	703737
2-(4-Hydroxyphenyl)ethanol	C8H10O2	1104063	657872	1046050	1760605	1340256	1329391	966719	899040	1060188	862732	976988	1162108	1214334	865122	1045723
2,3-Dihydroxyisovalerate	C5H10O4	294000000	142000000	236000000	257000000	233000000	213000000	346000000	342000000	238000000	181000000	257000000	349000000	373000000	360000000	340000000
2,4-Dihydroxybutyric acid	C4H8O4	21617993	13346196	18932465	21798188	28915422	21190227	92972955	93819411	36444261	48707814	72506505	87557166	93650110	81621494	91900840
2,6-DIHYDROXYPYRIDINE	C5H5NO2	0	0	0	0	0	0	3155497	3658360	3518199	3169641	4391645	3925656	4690750	3887838	5329432
2-Aminoadipic acid	C6H11NO4	5122973	2382534	3947448	4234448	3417170	4006404	2417384	2204972	2711001	2646678	2308967	2809707	1962918	2698495	2807810
2-Aminoheptanoic acid	C7H15NO2	1099001	564983	1051389	1163849	1122283	1342677	881991	1038305	786599	494287	1216210	940016	1507311	1133699	1627349
2-AMINOISOBUTYRATE	C4H9NO2	25437543	9265463	17922166	23535460	23172005	28378508	41479170	36342503	33999292	19656578	32983573	28147432	43733565	36349848	51467804
2-Deoxy-glucose	C6H12O5	1212537	795354	1225944	1142088	789032	1013933	4474927	5734091	3562774	3659101	3575127	3158233	4447164	3489369	3434698
2-Ethyl-2-hydroxybutyric acid	C6H12O3	160000000	76959094	130000000	179000000	183000000	138000000	173000000	200000000	74778108	115000000	143000000	183000000	194000000	168000000	195000000
2-Hydroxy-2-methylbutyric acid	C5H10O3	184000000	108000000	171000000	219000000	234000000	164000000	193000000	167000000	77159900	111000000	152000000	157000000	195000000	145000000	174000000
2-Hydroxy-3-(4-hydroxyphenyl)-2-propenoic acid	C9H8O4	76892.1	1665469	1010301	34449.2	65417.2	0	16495.7	3080905	7554481	72918.7	6693349	1480653	1286111	112928	97713.1
2-HYDROXYBUTYRATE	C4H8O3	16243304	9848516	14489336	18495883	15606291	13142964	58162872	52849153	42960685	34073263	43544256	46190573	50012137	47775384	58315799
2-Hydroxyoctanoic acid	C8H16O3	3258891	1261685	1986629	2420446	2052154	1540295	1461923	1654159	2427107	1327742	1608228	1590155	1430828	1397261	1579748
2-Isopropylmalic acid	C7H12O5	96918834	67459569	134000000	99231423	93181977	107000000	39380398	41376427	90051664	21849662	32905729	27530550	54352894	44932666	47103511
2-Keto-3-deoxyoctonate	C8H14O8	20962853	15692107	21253559	20187864	19720864	18219133	20238755	20769351	16804863	17916610	20582772	20599861	20722817	19761377	21220551
2-Methyl-4-pentenoic acid	C6H10O2	6089008	3121088	5135185	4521995	3656806	4136157	2872209	4063671	3474406	4256289	4393596	4042326	4917338	4190817	5764307
2-Methylbutyric acid	C5H10O2	30731848	10630755	37654701	56094193	47336847	41475000	29073579	19185215	29651464	38627026	28724887	17409585	26280521	22172012	35786864
2-Methylglutaric acid	C6H10O4	8941953	4853720	7580889	10643608	8187351	7877048	3418647	3877375	3742360	5181131	5292103	4344131	6793083	6744950	8447284
2-Methylhippuric acid	C10H11O3N	902605	259889	609068	722402	608340	534804	1061883	1047923	467322	1263786	2971047	1738045	723885	340371	2187681
2'-O-Methylguanosine	C11H15N5O5	24985138	15821279	29059468	30565710	32670489	30282605	58248443	52064007	47746727	31519087	61207665	53191184	74850782	63674019	64824146
2-OXOADIPATE	C6H8O5	4576585	2393513	3778933	4642187	3509926	3030256	2726261	5106621	3133220	3014759	4150070	4912420	3586028	3649487	4946301
2-PHOSPHOGLYCERATE	C3H7O7P	30432858	23233993	37005713	34429355	33051351	35874842	37416519	64816188	48021113	33706604	50583850	44762201	59549365	56221670	59465193
2-Propylpentanoic acid	C8H16O2	16684158	9862892	13122635	12135357	9598866	8568654	7937779	6101204	7273972	8215211	11034555	10178199	11118100	10669087	14355804
3-(3-Hydroxyphenyl)propionic acid	C9H10O3	13935937	6006960	10022374	9573376	7013182	6978955	13413023	16296378	11250148	6113598	7058489	5000377	8338134	8156239	10763850
3,4 DIHYDROXYMANDELATE	C8H8O5	224297	189415	299379	377455	418163	366310	380430	358098	187259	202607	340320	124018	423065	326413	476010
3,4-Dihydroxybenzaldehyde	C7H6O3	3945730	1542372	2374436	2587368	1967656	1984829	2998766	2946846	2028657	2133695	3550508	2361374	2047114	1806505	2030074
3-DEHYDROSHIKIMATE	C7H8O5	611940	201303	657158	553886	584571	615993	298269	141463	80966	74451.2	75127.3	83955.8	186513	189985	98367.4
3-Hydroxy-3- methyl-glutaryl-CoA	C27H44N7O20P3S	2197094	1265548	1282712	288845	1803446	2544182	1128473	1371210	2398964	563296	1512143	1091544	1334529	917694	1302888
3-HYDROXYANTHRANILATE	C7H7NO3	2204692	2177403	4738416	3817976	4882641	3509299	8357196	7155264	3311056	6902474	10648889	8124316	17006724	10345500	11681820
3-HYDROXYBENZALDEHYDE	C7H6O2	17146329	10376934	14160021	19138159	12133731	12523695	13986817	17396258	14260448	18507000	24336871	21162802	16284391	15760246	17737008
3-Hydroxybutyric acid	C4H8O3	15528735	10852824	21219634	20435630	24474937	18762193	57917399	54676247	27728752	32555361	33920792	57873313	56012855	50740379	58223741
3-HYDROXYMETHYLGLUTARATE	C6H10O5	483000000	284000000	511000000	487000000	567000000	503000000	1000000000	1030000000	705000000	635000000	914000000	949000000	1110000000	1020000000	1060000000
3-Methoxyphenylacetic acid	C9H10O3	30851418	12027752	20513749	20497575	18308288	20125818	38712712	32006249	23655296	16473606	28878904	26940644	31810305	25068103	27937498
3-Methyl-2-oxobutyrate	C5H8O3	5053345	2363324	5403643	7507774	5762540	8511379	6407657	5717680	6094184	3163504	4237990	4674970	3585379	4098742	5561760
3-Methyl-2-oxopentanoic acid	C6H10O3	44275149	25996004	57293985	38766008	37448777	38021638	28281729	60718608	52525176	24255876	46427563	43729813	63349198	34098309	30983176
3-Methyladipic acid	C7H12O4	3104639	1400693	2018512	2593830	1967302	1898420	2367218	3168757	8407786	3282229	3816117	3749508	3563211	4196407	4067293
3-Methyl-L-histidine	C7H11N3O2	4044418	2865239	4678929	4444806	3213805	3379205	5509783	6706641	6273295	3285216	4887819	5389762	8669999	6795612	8298848
3-NITRO-L-TYROSINE	C9H10N2O5	1069632	599356	904856	1820992	2144152	2168977	6263275	6491458	6039365	3638962	4954662	5092193	5031274	3941071	4914167
4-ACETAMIDOBUTANOATE	C6H11NO3	3797123	2171575	3824553	5185095	3587696	4224556	3414676	6121968	4510163	2924310	3132231	6171451	4231134	3559238	4389666
4-Aminosalicylic acid	C7H7NO3	665638	383807	644976	700775	663945	598962	777740	1119650	669185	861132	1651146	1163541	1424780	908823	1161515
4-Guanidinobutyric acid	C5H11N3O2	1057576	504741	1248724	2218131	1727691	1790140	404863	61012.7	0	0	0	131682	555869	291295	614065
4-Hydroxy-3-methylbenzoic acid	C8H8O3	4372185	2290397	4722495	4650558	4478133	3695876	3788316	3871430	1042672	3059773	3775049	4103997	3792766	3835751	4151315
4-Hydroxyphenylacetic acid	C8H8O3	4762087	2461999	3437956	5155760	3420413	2817599	2528263	3800648	1066571	2481469	2314599	2887351	3730310	3800982	4069410
4-IMIDAZOLEACETATE	C5H6N2O2	5476525	2869549	4228802	4020615	3347466	3511781	2802265	4003480	2993206	0	0	0	3649616	2763230	4034954
4-Imidazoleacrylic acid	C6H6O2N2	12767529	10398665	12831493	22597397	14704463	18619407	7015968	11013283	6053512	9478442	18015680	14184738	16844161	12823790	11354092
5-AMINOLEVULINATE	C5H9NO3	7532675	3009371	4449887	5264772	4651273	4942480	58935293	69245391	51293369	45498219	55455282	52132431	57507219	52115106	59258095
5-Keto-D-gluconic acid	C6H10O7	567674	399099	381290	342149	276511	321871	2974590	2360966	2457708	2305905	3189420	3100263	3205644	2575594	3371601
5-Methylcytidine	C10H15N3O5	1089117	773086	1223801	1189810	738262	1480076	8583045	8705197	7788820	5066371	8900955	9558481	11980024	7911220	10555834
5-Methyluridine	C10H14N2O6	4670112	3181353	6017964	6606045	7023500	6569397	21149422	19125225	16583549	224212	21690379	19280541	28969187	24944319	24405708
6-Oxo-2-piperidinecarboxylic acid	C6H9NO3	5121898	2150335	4120745	6161205	4144707	4027957	22692935	19222841	16985418	13914881	17205043	13371590	25819062	20206056	28187740
6-PHOSPHOGLUCONATE	C6H13O10P	3803123	3065686	5703184	5212846	5270688	6104339	5718196	4867935	5881092	1826774	3574101	3784009	4219557	3574825	4095451
ACETOACETATE	C4H6O3	13442786	6605485	10878760	13150454	10126602	12240244	20738711	19418853	18568890	13289504	22223827	22982412	21380987	22070144	22623703
Acetyl coenzyme A	C23H38N7O17P3S	952592	1273005	2487568	1021752	1867392	1600999	767163	1353146	2652577	458274	587468	924718	663614	1243547	874458
Acetylphosphate	C2H5O5P	478922	370566	593130	718652	606770	750525	837868	846461	610932	128991	352856	196664	766337	272049	853364
Ac-Val-OH	C7H13NO3	4050870	1574463	3174016	4349547	3476374	3783339	11246088	10194493	7747945	6641060	11979627	12028150	11021442	8425987	18297812
ADENINE	C5H5N5	381000000	186000000	401000000	555000000	389000000	321000000	195000000	251000000	300000000	103000000	296000000	192000000	603000000	295000000	246000000
ADENOSINE	C10H13N5O4	66064652	31605292	67521943	95750417	68216862	52049126	30083492	41362614	51567868	13900708	47027841	30191313	105000000	48288552	37640380
ADENOSINE 2',3'-CYCLIC PHOSPHATE	C10H12N5O6P	604846	346663	729006	682940	763996	712502	557189	201348	670944	135949	260117	283512	2987355	1651816	799538
Adenosine 3'-monophosphate	C10H14N5O7P	1671980	770190	1290000000	1230000000	1380000000	1290000000	1740000000	1870000000	1470000000	738000000	1700000000	1350000000	2550000000	1500000000	1970000000
ADENOSINE 5'-DIPHOSPHATE	C10H15N5O10P2	188000000	152000000	264000000	176000000	259000000	284000000	305000000	324000000	272000000	161000000	307000000	366000000	304000000	327000000	322000000
ADENOSINE DIPHOSPHATE RIBOSE	C15H23N5O14P2	321127	148160	188257	389477	304617	292856	2721962	3940112	2685330	549825	611180	734518	3116584	3100088	4202013
ADENOSINE TRIPHOSPHATE	C10H16N5O13P3	37315237	65344919	114000000	31757222	88423585	134000000	50907827	95569313	95430603	41394128	92742673	200000000	40593656	121000000	109000000
Adenylosuccinic acid	C14H18N5O11P	58288234	36221675	113000000	83116989	122000000	135000000	64270865	59555053	140000000	30040697	64278072	55364791	81868102	53613244	66481684
Alanine	C3H7NO2	300000000	155000000	290000000	266000000	370000000	388000000	815000000	817000000	1060000000	406000000	583000000	882000000	841000000	902000000	861000000
Allose	C6H12O6	24117983	18558215	23473600	27778490	35759425	21518054	299000000	294000000	237000000	145000000	240000000	288000000	288000000	274000000	277000000
Alpha-Hydroxyglutaric acid	C5H8O5	203000000	81303784	105000000	93964300	96438326	88354618	150000000	176000000	277000000	81616988	134000000	186000000	183000000	128000000	157000000
Alpha-Ketoglutaric acid	C5H6O5	23120941	31055901	30617314	4738791	20463887	7334613	8783622	37075023	98846512	6204599	90172606	26639963	32208457	11236999	4988876
Alpha-Lactose	C12H22O11	25900000000	14700000000	24300000000	26000000000	24000000000	23500000000	16700000000	17900000000	15900000000	11400000000	17300000000	16600000000	19600000000	16400000000	18000000000
ANTHRANILATE	C7H7NO2	971770	490922	724353	1134201	532922	576459	602603	693764	662328	958295	970762	583234	569220	569780	528694
Arabinose	C5H10O5	859456	398473	6572089	2048954	1808189	1480128	6776598	6816034	5744898	7612278	7981879	8035718	7534839	7185272	7521816
Arabitol	C5H12O5	29064104	17799876	30627287	31475151	34303508	30010440	23196986	23171969	20782723	13809157	22321008	22361893	26968731	21188343	23924098
Arginine	C6H14N4O2	1490000000	1020000000	1760000000	1580000000	2070000000	2100000000	2980000000	2750000000	2590000000	1230000000	2440000000	2280000000	3560000000	2560000000	2650000000
Argininosuccinic acid	C10H18N4O6	295000000	182000000	299000000	315000000	355000000	372000000	171000000	152000000	151000000	103000000	151000000	159000000	195000000	141000000	169000000
ASPARAGINE	C4H8N2O3	1206821	3487912	17048783	13134607	32806468	38402393	681000000	888000000	705000000	447000000	901000000	888000000	853000000	762000000	958000000
ASPARTATE	C4H7NO4	210000000	311000000	521000000	177000000	515000000	556000000	2150000000	4660000000	1920000000	1350000000	4740000000	4530000000	3640000000	2850000000	4450000000
Asp-Phe methyl ester	C14H18N2O5	225546	185214	214280	357909	277497	295634	633501	716469	571838	401410	412493	603114	647146	563136	569282
AZELATE	C9H16O4	20939330	14975382	16157174	18102571	10114005	12739539	15653900	18711676	157000000	16443180	18308635	11616592	18287442	22784351	15519758
BETA-GLYCEROPHOSPHATE	C3H9O6P	49843953	56557809	115000000	106000000	98755202	91884370	66092577	39752435	54333311	54394706	63368521	71685603	120000000	84709114	93780666
Beta-hydroxyisobutyrate	C4H8O3	15557226	11636570	20679911	20437363	23443298	18762328	61935920	55995224	25872972	34265928	37300529	59354334	51930166	51825799	58828574
BETA-NICOTINAMIDE ADENINE DINUCLEOTIDE	C21H27N7O14P2	230000000	126000000	214000000	201000000	216000000	219000000	213000000	230000000	192000000	151000000	221000000	218000000	266000000	214000000	247000000
BUTANOATE	C4H8O2	74366854	28500492	96394206	113000000	99036457	76954088	21448732	20373448	35613319	19770460	26720108	19164057	21971975	25369848	28998116
Carbamoylphosphate (CP)	CH4NO5P	108000000	55652084	84871084	88358090	62304955	69988247	70323665	91568605	67855584	111000000	120000000	97990138	90067786	81494455	102000000
Choline glycerophosphate	C8H20O6NP	376000000	204000000	358000000	358000000	214000000	286000000	243000000	185000000	196000000	227000000	222000000	165000000	216000000	167000000	168000000
cis,cis-Muconic acid	C6H6O4	3745980	2983649	5196101	4137972	4068276	4757209	2691923	4471781	4033126	2786376	5305477	5148208	2805395	4243953	5654091
CIS-4-HYDROXY-D-PROLINE	C5H9NO3	0	0	0	7086504	5066124	5501807	5198790	5749141	5488754	4940040	9057371	8058017	7723986	5990145	8322254
cis-Aconitic acid	C6H6O6	194000000	182000000	327000000	270000000	336000000	338000000	757000000	914000000	938000000	385000000	887000000	929000000	976000000	727000000	930000000
CITICOLINE	C14H26N4O11P2	11575657	5123696	16197408	15765626	17034100	19275504	29830086	28874154	23263568	19491741	34108273	29699221	40204198	31209874	37502560
Citraconic acid	C5H6O4	29946708	12997647	15116599	26997752	15960822	13918320	21574536	18062348	12742111	20212140	22647984	15959633	26484787	16912971	20145995
CITRAMALATE	C5H8O5	198000000	77519878	100000000	89588175	93804235	86296509	148000000	170000000	272000000	78432906	130000000	183000000	179000000	126000000	160000000
CITRATE	C6H8O7	551000000	821000000	1960000000	937000000	2060000000	2300000000	2740000000	5040000000	5680000000	1200000000	4650000000	5740000000	4230000000	4380000000	5510000000
CITRULLINE	C6H13N3O3	141000000	85148807	179000000	189000000	172000000	182000000	161000000	162000000	143000000	101000000	152000000	161000000	148000000	127000000	163000000
CREATININE	C4H7N3O	1381845	1884068	2794119	2959028	2329195	2535283	1458886	2126777	1873691	1743467	4861396	2306636	1821289	2231767	2603205
Crotonic acid	C4H6O2	12658342	4967058	12365610	10083004	9526558	9671043	7580855	8331530	7943126	9803272	12800692	13618430	15043896	13603913	15820400
CYCLIC AMP	C10H12N5O6P	1117523	545630	987388	753526	904899	1134687	536359	1020017	562843	621964	933227	907662	1914773	1233663	956218
CYCLIC GMP	C10H12N5O7P	237648	155371	218969	178499	360699	365580	609527	555182	567766	183944	364532	139743	1950696	925027	373392
CYSTATHIONINE	C7H14N2O4S	9113985	4030469	7790464	12167875	8996826	9727988	7228401	9048901	7426948	5511820	7541350	6529735	7509035	5519244	7928289
CYTIDINE	C9H13N3O5	6699960	2702332	5327911	6104726	5317806	5271031	10857175	11737674	17617438	5089881	13155579	10647042	21732700	14412232	13395056
CYTIDINE 2',3'-CYCLIC PHOSPHATE	C9H12N3O7P	566635	317208	606620	451808	545142	633794	507786	120904	623072	131336	366159	439784	1934129	850929	287389
CYTIDINE DIPHOSPHATE	C9H15N3O11P2	4980476	8008410	11695240	6368538	15056810	13529923	30801065	29127225	26494714	8477216	22591951	35772577	23940879	26717075	32407597
CYTIDINE MONOPHOSPHATE	C9H14N3O8P	58069117	30577921	58262385	54783969	63338294	58475763	161000000	163000000	131000000	73624373	153000000	128000000	216000000	121000000	164000000
CYTIDINE TRIPHOSPHATE	C9H16N3O14P3	1681605	4324496	5973838	1285926	5165704	7407607	5793129	9668684	8815031	3590426	8198199	17396469	4485198	10136605	9998721
DEOXYADENOSINE MONOPHOSPHATE	C10H14N5O6P	3182122	1524937	3179566	2871222	3375958	3274571	3265606	3724573	2664131	1252991	2886742	2428861	5017008	1606299	3686795
DEOXYCYTIDINE-DIPHOSPHATE	C9H15N3O10P2	35802.4	43044.6	482600	304378	397035	333661	234850	559561	570555	0	268703	108997	261635	255983	312884
DEOXYURIDINE	C9H12N2O5	183916	150429	354465	446717	365777	391301	1609125	1334440	1323413	733054	1538745	1313953	2483501	1699445	1686157
DEOXYURIDINE-MONOPHOSPHATE	C9H13N2O8P	0	0	0	0	0	1408891	1405046	1886608	1074817	999183	1272638	1094470	703267	725120	882203
DGDP	C10H15N5O10P2	28711116	18446539	25940355	24506566	28175325	28777872	28443198	30645061	24549702	22017907	31328718	40806865	28227222	32999519	31300352
DIACETYL	C4H6O2	13845755	6657396	10872750	10769147	8914544	9144811	10042045	10682754	9085470	12151779	14406379	10941425	11871590	10845677	12428443
Diethyl malonate	C7H12O4	3688543	2119388	3026892	5107850	3044385	2817533	2718054	3376271	3063957	3286775	4106836	3632263	3993568	3057123	4075915
DIHYDROOROTATE	C5H6N2O4	1280538	616069	1091153	1530801	1106319	1146179	1069403	622727	311456	937379	480664	1107036	1434973	962151	1155303
Dihydroxyacetone	C3H6O3	1670000000	813000000	678000000	523000000	250000000	320000000	1760000000	1100000000	2660000000	211000000	1760000000	357000000	319000000	331000000	216000000
DIHYDROXYACETONE PHOSPHATE	C3H7O6P	33984871	19480967	33361117	48349292	40288862	28416631	90940345	50637537	109000000	40051342	68585034	94431923	86739318	72706462	77285405
Dimethyl sulfone	C2H6O2S	5193845	1820678	2673245	4265302	2292425	2444613	2936943	2724194	2029018	4057561	3117455	2885436	3029177	2537316	3131278
Dimethylmalonic acid	C5H8O4	0	0	0	3402383	2880837	2637391	4581931	5934562	4945720	5081175	7360247	6896481	7401348	6081156	7629466
Dodecyl sulfate	C12H26O4S	34224606	23550961	31322498	37025033	28615988	21650388	24994024	26197884	23648364	19125260	28376807	17748833	28737393	29094599	23666224
D-RIBOSE 5-PHOSPHATE	C5H11O8P	21758307	13897445	17705208	20447841	16495512	19363585	27985166	22510765	22079625	15569645	24618335	22113111	29908369	20446863	23171130
D-Sedoheptulose	C7H14O7	2469019	2196107	4270206	3475930	4777265	4490689	25716143	27300862	23700277	11688442	23819600	27854416	31536084	25052672	26872324
D-Sorbitol	C6H14O6	272000000	198000000	241000000	248000000	373000000	218000000	354000000	269000000	235000000	178000000	282000000	296000000	331000000	282000000	281000000
ERYTHRITOL	C4H10O4	4159494	2564230	4440182	4032056	4161976	3629241	808721	813991	1628584	893499	1530707	983145	897960	938871	1200329
Erythrose 4-phosphate	C4H9O7P	2430718	2124280	2604989	2456596	3038507	2586310	2743349	2791656	1488918	1108051	2306623	1627976	3570011	1763346	2355403
Ethosuximide	C7H11O2N	842924	523640	912437	1056845	781416	971023	591714	825501	966753	859695	901350	1071089	978248	836741	926151
Ethyl 4-aminobenzoate	C9H11O2N	3135784	1329981	2918001	2957331	3074305	3842678	2661316	1935229	388161	1862464	1038215	2211682	3472105	3925819	3566014
Flavin adenine dinucleotide (FAD)	C27H33N9O15P2	4013762	2594908	5044834	4611276	5030446	5112034	7946165	7183782	6172742	3519655	6360639	6579916	12685589	8891079	7774999
FRUCTOSE 6-PHOSPHATE	C6H13O9P	158000000	107000000	168000000	161000000	138000000	143000000	136000000	159000000	136000000	81671293	145000000	117000000	271000000	131000000	127000000
FRUCTOSE BISPHOSPHATE	C6H14O12P2	51563588	85248264	165000000	77732498	152000000	178000000	128000000	121000000	243000000	48051632	119000000	195000000	117000000	204000000	205000000
FUCOSE	C6H12O5	665481	425380	580506	665340	506964	509071	3669060	4147640	3554183	3428334	3406745	3158233	3796630	3383287	5292733
Fumaric acid	C4H4O4	470000000	302000000	448000000	460000000	497000000	512000000	375000000	384000000	519000000	259000000	394000000	380000000	450000000	319000000	397000000
GALACTARATE	C6H10O8	412698	206245	363589	890969	665801	74057.5	453487	560981	428762	300977	344924	279626	419686	399574	483499
GAMMA-AMINOBUTYRATE	C4H9NO2	477000000	314000000	543000000	510000000	605000000	558000000	1360000000	1410000000	1220000000	830000000	1310000000	1360000000	1620000000	1260000000	1390000000
Gamma-Glu-epsilon-Lys	C11H21N3O5	3334928	2088973	4450453	4511558	5276456	5566293	22691650	23464501	22019505	11721510	13969435	19878969	26352336	10898943	20300891
Gamma-L-Glutamyl-L-alanine	C8H14N2O5	20452103	12791964	24602433	21464094	29545703	29786037	106000000	114000000	95891856	57843686	88756703	98969344	114000000	117000000	108000000
Gluconate	C6H12O7	30434648	19863881	33021440	44947703	39012340	31162253	54709351	92148265	115000000	44838090	91259881	74719366	122000000	64417100	103000000
GLUCONOLACTONE	C6H10O6	404647	232482	401226	274837	205940	154423	961692	1160729	795142	1203233	1211620	1269042	999593	820238	1173830
Glucose	C6H12O6	160000000	74133441	131000000	170000000	115000000	117000000	103000000	118000000	91825147	75522848	183000000	96834312	214000000	108000000	104000000
GLUTAMATE	C5H9NO4	11100000000	7340000000	12800000000	12200000000	14500000000	13200000000	31900000000	33100000000	28200000000	18900000000	31400000000	32100000000	38600000000	29500000000	33400000000
Glutamic acid 5-methyl ester	C6H11NO4	38108700	25470557	47449571	47377881	42567222	52825300	88356209	90786015	93781183	52262842	77624068	79187994	108000000	76383769	70842974
GLUTAMINE	C5H10N2O3	539000000	498000000	884000000	705000000	797000000	902000000	4720000000	5080000000	4530000000	2990000000	5110000000	5060000000	5630000000	5600000000	5360000000
GLUTARATE	C5H8O4	6941440	3670918	5881721	7070349	5696686	4777659	4944321	5097154	4489582	3677523	6611697	5335128	5234747	5009897	6274400
Glutathione oxidized	C20H32N6O12S2	52246571	184000000	427000000	56486865	406000000	467000000	50520227	296000000	116000000	33104498	75761646	321000000	115000000	272000000	336000000
GLUTATHIONE REDUCED	C10H17N3O6S	315064	7880091	8260999	740910	1587348	2916892	2306049	173000000	1870000000	1897417	2010000000	85860064	15687618	9830712	11678780
Glutathionesulfonic acid	C10H17N3O9S	4292615	1310718	3865395	4483554	3830126	4492643	2148894	1697264	1634510	1821463	2432068	2300736	1165178	560082	2837732
GLYCERATE	C3H6O4	101000000	53083318	105000000	119000000	128000000	116000000	176000000	138000000	75293968	95332144	66865299	155000000	209000000	153000000	210000000
GLYCEROL	C3H8O3	100000000	59767888	74646901	66735536	59732798	67566784	21266241	19893212	294000000	21280714	40549514	29342082	38656592	40424501	58237250
GLYCEROL 3-PHOSPHATE	C3H9O6P	104000000	61914244	115000000	110000000	103000000	91803768	66435765	39687321	55838763	54236812	64773457	73217065	127000000	87005531	95094692
GLYCINE	C2H5NO2	31672947	17525401	21867501	29136929	35257133	36101679	57307292	56164474	50858449	31889234	52889888	57299649	79783457	41947452	70506954
GLYCOLATE	C2H4O3	13700000000	7750000000	11300000000	12500000000	10000000000	9880000000	9810000000	12600000000	9460000000	11600000000	14500000000	12800000000	12700000000	11300000000	13800000000
Glycyl-L-tyrosine	C11H14N2O4	77229.5	137732	510175	542081	376412	632358	14198685	14703885	13606558	6045420	5665490	10854422	17303177	3544341	13026902
Glycyl-L-valine	C7H14O3N2	788415	716701	1630057	1844903	1697030	1883458	31962312	34258502	34565830	12761241	10054147	20823048	37239193	6160107	27308094
Gly-Gly	C4H8O3N2	6340455	4506359	8340382	8579565	8433318	9365441	28494064	24856972	21196048	16849838	14368466	17030070	27970047	11690132	25128575
GUANINE	C5H5N5O	16944881	6693641	19205109	26744004	20782406	18515024	24679714	32752195	37532791	12775559	34508710	29171696	53772724	43118261	33424476
GUANOSINE	C10H13N5O5	33288351	13488366	28021540	36694237	26474078	24161904	25522510	29692792	50513448	12573304	39746841	25664120	67825038	54090466	31079366
GUANOSINE DIPHOSPHATE	C10H15N5O11P2	6964741	12087246	26419538	14378871	26215850	29203698	34827438	46079856	41973739	17851528	41082713	47421119	41493621	50195009	45902488
GUANOSINE DIPHOSPHATE MANNOSE	C16H25N5O16P2	23199462	14359959	19080409	19917305	24799067	24158115	31697294	31386541	31470569	14850373	29050567	28279634	35426120	29994574	28840042
GUANOSINE MONOPHOSPHATE	C10H14N5O8P	63193054	37732148	90353893	87050424	97702419	91254411	184000000	200000000	161000000	70637955	181000000	128000000	268000000	158000000	199000000
GUANOSINE TRIPHOSPHATE	C10H16N5O14P3	559441	4904778	9281298	876736	7392404	10770127	3919016	11088230	11586178	2966690	9974943	23510821	2105137	14878836	15061121
HEXANOATE	C6H12O2	26365869	6316539	13044304	25461509	16005300	16061171	19028681	9423586	7877527	14245180	15935656	12725333	17942873	17908579	32441143
HIPPURATE	C9H9NO3	466630	106878	536250	579701	425104	497573	936766	561414	205836	353570	2355512	795401	981188	896680	677196
HISTIDINE	C6H9N3O2	10481782	86261436	251000000	5029634	230000000	317000000	25861545	332000000	344000000	9089928	403000000	352000000	63727411	269000000	465000000
HOMOSERINE	C4H9NO3	318000000	216000000	382000000	358000000	392000000	401000000	778000000	807000000	696000000	470000000	744000000	820000000	873000000	708000000	830000000
HYDROXYKYNURENINE	C10H12N2O4	22352.4	0	18958.8	25335	18323.7	0	6924053	5863351	3758280	3425839	4928606	6921979	7903466	5349107	6795345
HYDROXYPHENYLLACTATE	C9H10O4	26829810	14107618	22642619	24337191	21992975	20034841	7737536	7206908	5298447	3022645	8923239	4585599	5554400	3934844	4669352
HYPOXANTHINE	C5H4N4O	294000000	56911339	96410778	148000000	101000000	134000000	146000000	133000000	88619060	80594882	124000000	151000000	177000000	75384336	145000000
Indole-3-lactic acid	C11H11NO3	549237	272803	325449	325890	375219	298798	94065.4	0	43313.2	0	36812.9	0	22151.1	0	0
INDOLEACETALDEHYDE	C10H9NO	43174.1	0	92944.8	310244	179286	84099.9	1082082	347410	277221	387136	200046	672435	1909955	1153169	1092357
INOSINE	C10H12N4O5	293000000	52172621	83384742	119000000	80474000	108000000	92035502	96682169	159000000	48485063	71478133	94376825	102000000	46150822	86328894
INOSINE-MONOPHOSPHATE	C10H13N4O8P	347602	1249958	3200915	2555506	4633733	3708713	34101.9	144971	1456833	0	0	0	139096	38838.3	0
ISOCITRATE	C6H8O7	197000000	399000000	1030000000	393000000	960000000	1090000000	798000000	2110000000	2730000000	483000000	4870000000	2860000000	1300000000	2150000000	2670000000
Isoeugenol		1813826	932594	1493911	661078	419838	498293	109898	104462	90975.1	89449.1	87009.6	99751.5	1318261	115932	142578
ISOLEUCINE	C6H13NO2	751000000	507000000	777000000	944000000	1040000000	997000000	4580000000	4440000000	3660000000	2450000000	3910000000	4660000000	5540000000	4050000000	4790000000
Isonicotinic acid	C6H5NO2	7159629	2425119	5693766	6734487	6094428	5100623	8329517	4747091	3372134	5492433	11696150	7096177	12693495	3424708	7414391
Isovaleraldehyde	C5H10O	1119068	558236	1080342	1504650	1303803	1090666	1390403	1560908	555320	947818	964685	1257282	1901711	1212545	1700358
KYNURENINE	C10H12N2O3	25280.3	14508.5	84136.3	74365.8	59333	107441	289472	362209	997888	247807	425147	429775	649597	497074	809800
Leu-Ala	C9H18N2O3	433737	239272	393947	365347	540013	541293	1599680	1714073	4749447	660419	885840	1424079	3022978	1671982	1833166
Leucine	C6H13NO2	305000000	178000000	369000000	368000000	362000000	347000000	1990000000	2090000000	1480000000	1100000000	1840000000	1930000000	2230000000	1730000000	2220000000
Leu-Gly	C8H16N2O3	2087542	1473356	3152690	3327022	3161697	3734064	54516595	61360120	64168559	22724807	17461751	40966536	68216996	10795211	49658732
Levulinic acid	C5H8O3	6950468	3480158	4538034	6636238	5083591	3700512	6337915	6604149	5502835	10628709	11402425	11385527	14401362	12452861	15024200
L-Methionine sulfoxide	C5H11NO3S	1221657	671893	1244251	1243875	1095423	1511184	4181010	4575420	9916232	1547722	7536132	6390384	3333269	12153875	11156552
LUMICHROME	C12H10N4O2	4669302	2956379	4997830	5616667	6469862	2767051	2117205	1635873	1446507	1883882	3374349	2105346	3093453	3354881	4897814
Lysine	C6H14N2O2	641000000	500000000	874000000	689000000	1050000000	1130000000	2370000000	2250000000	2100000000	926000000	2020000000	2460000000	2870000000	2090000000	2120000000
MALEATE	C4H4O4	6256317	2738684	4176175	5579176	4957572	3227014	5301888	5465024	3375331	4053190	5216741	6626054	5164529	3854298	4250151
Malic acid	C4H6O5	7320000000	4920000000	7300000000	7200000000	8010000000	8130000000	6020000000	6210000000	8160000000	4340000000	6670000000	6090000000	7260000000	5210000000	6670000000
Malonic acid	C3H4O4	9164277	5091240	7191211	7071369	5691988	6147463	7988093	8270223	6050072	9164776	11801708	9421156	9173810	7234504	9584409
Maltitol	C12H24O11	84990.1	48283.9	64613.3	3540254	266043	277680	0	0	0	0	0	0	0	0	0
Mandelic acid	C8H8O3	2668537	1026393	1647127	2283178	1657581	1561987	1346770	2278971	1503119	1568344	8618662	2183845	2335139	1649118	1887782
Mesaconic acid	C5H6O4	20437652	8507966	11552274	10874769	10474104	10310993	16007629	18244033	28534984	9556297	14472431	20192181	19815387	14457748	14843368
METHIONINE	C5H11NO2S	25777484	15550137	29759052	29302488	26864255	27932399	35050646	38249581	32847368	19042399	34496657	37315602	51413617	38314241	40781502
METHYL GALACTOSIDE	C7H14O6	378000000	193000000	388000000	505000000	294000000	313000000	459000000	525000000	433000000	347000000	450000000	411000000	1280000000	712000000	467000000
METHYLTHIOADENOSINE	C11H15N5O3S	7339649	4195359	6544664	7538471	8656096	9416435	10979469	7321236	5812311	4903596	7056933	6541171	13267453	16941974	15113899
mono-Methyl glutarate	C6H10O4	5495026	2881019	4241470	5081724	3708947	3918364	3516479	4424032	3191914	3798180	4778817	4310516	4403759	3632836	5045955
Myo-Inositol	C6H12O6	229000000	123000000	210000000	229000000	214000000	198000000	26162599	22353552	16976368	22868974	22661870	19521957	30813151	21013849	23634513
N-(3-Phenylpropionyl)glycine	C11H13NO3	3478162	1419350	2899266	3018454	3340143	4083211	13896930	12187353	6031955	7512367	7652989	12061063	12039834	8207638	16835815
N1-Me-Adenosine	C11H15N5O4	47198.6	12564	83607.3	163208	150975	210348	503618	528822	478627	216156	757893	666962	1149336	732187	863821
N-ACETYLALANINE	C5H9NO3	5537944	4513653	7627943	10643965	9126503	11397426	59879585	56356879	47563632	23592036	25098985	29403298	56547295	30889294	59822713
N-ACETYLASPARAGINE	C6H10N2O4	3280208	1454755	2160324	3597597	3631042	3766771	20152023	18241799	16779241	10964198	10121246	9908450	20755930	16884828	19096085
N-ACETYLGLUTAMATE	C7H11NO5	297000000	290000000	656000000	556000000	663000000	742000000	2590000000	2820000000	1940000000	1460000000	908000000	2270000000	2760000000	510000000	2320000000
N-ACETYLGLYCINE	C4H7NO3	19737659	11933490	25954470	28689725	30509440	29413986	88281613	87366906	75315757	41653619	51378895	72718051	97768866	41911635	85592878
N-Acetyl-L-aspartic acid	C6H9NO5	10193366	5861124	10701641	11067517	9558647	12023916	6094146	6047581	4915907	5149913	5824559	5569510	7254468	3999960	6506132
N-ACETYLLEUCINE	C8H15NO3	4539758	2170707	4259096	3622496	4525361	5106981	14316363	11507551	8542233	9420495	9245950	11812696	12087471	9153173	24976674
N-Acetyl-L-glutamine	C7H12N2O4	28450643	19066985	45458292	37974749	45516187	56652360	432000000	470000000	282000000	177000000	114000000	310000000	405000000	63707933	348000000
N-Acetyl-L-methionine	C7H13NO3S	651861	574142	1476633	1571899	1392566	2141217	20461401	21131988	7201223	8036632	4554446	13008400	26226497	2670637	16570974
N-Acetyl-L-proline	C7H11O3N	16927159	7683650	16668738	18805774	16678065	17176356	28126959	31825925	24723561	20890146	23578759	26046581	34920610	38054728	60753307
N-Acetyl-L-tyrosine	C11H13NO4	3982023	1891500	4398805	3990483	4042416	4974521	9891337	8750788	5568885	4632773	3953804	8302495	8763458	5196590	11477555
N-ACETYLNEURAMINATE	C11H19NO9	2416817	1545587	2402792	2438901	1840336	1843925	2253797	2589661	1795629	2511312	4610338	3705323	3998902	2826292	2703446
N-ACETYLPUTRESCINE	C6H14N2O	0	0	3.67e-11	0	0	0	696855	765176	715006	299762	470938	543185	874679	783818	576071
N-ACETYLSERINE	C5H9NO4	101000000	81629141	194000000	167000000	219000000	233000000	1260000000	1350000000	1060000000	612000000	556000000	1070000000	1400000000	425000000	1130000000
NADH (Nicotinamide adenine dinucleotide (reduced))	C21H29N7O14P2	30838619	34334993	64297688	44825325	60995932	46457933	95846702	86656983	62702825	24835428	94651861	110000000	105000000	62622973	48521608
NADP	C21H28N7O17P3	8442684	4009868	9305439	7081777	8771023	9736288	8345664	7766458	11372417	3729752	7230083	6728551	10726510	6040306	7571253
Nalpha-Acetyl-L-arginine	C8H16N4O3	9177399	3742354	8679753	8878121	7712588	11833592	4325447	2811675	1769705	2000819	264922	2446165	4341917	2137066	3771823
Nalpha-Acetyl-L-ornithine	C7H14O3N2	90948772	106000000	235000000	263000000	252000000	297000000	158000000	170000000	135000000	96715479	78267638	123000000	171000000	54007358	108000000
N-ALPHA-ACETYLLYSINE	C8H16N2O3	38767095	26576136	53105820	59622220	56208560	61187621	23990349	18848477	15364435	14382101	14312415	21013040	25640806	15129100	20897808
N-Butyrylglycine	C6H11NO3	4796533	2254264	3849493	5032641	3867000	3901817	3842412	3064991	3354744	2858444	3132696	3981577	3339853	2616689	4362870
Nepsilon-Acetyl-L-lysine	C8H16N2O3	504000000	330000000	593000000	567000000	647000000	648000000	908000000	903000000	796000000	483000000	767000000	1070000000	1010000000	796000000	896000000
N-FORMYL-L-METHIONINE	C6H11NO3S	1223106	1198863	2417796	2201744	2867942	2846541	26857872	34069662	50255370	14745214	46283079	27760533	40508750	18407118	31661088
NICOTINAMIDE	C6H6N2O	25725744	12404547	20196311	19888591	16948074	19797272	12555903	15403334	13155875	26621216	33561823	28315699	20421997	19392474	23863128
NICOTINATE	C6H5NO2	3567849	1950353	2771756	8544556	6391121	6766445	8614359	8083032	2548105	3874555	7331847	5083475	69335.5	3781502	7416249
NICOTINATE	C6H5NO2	3567849	1950353	2771756	8544556	6391121	6766445	5928138	8083032	2548105	3874555	7331847	5083475	3906522	3781502	7414391
Nicotinuric acid	C8H8O3N2	971870	549245	844270	861074	754401	668045	18492.2	20471.5	17664.2	51863.2	51814.7	22664.5	62165.3	24233.6	25781.6
N-Isobutyrylglycine	C6H11NO3	2557441	1489621	2393899	3192967	2012281	2666128	2840796	3492283	2487450	3168712	4112251	3644639	3022823	2528839	4109499
N-Methyl-DL-alanine	C4H9NO2	10440492	4703506	9033105	13227239	9039976	11401385	9844638	12986058	8488940	8732509	9413794	8847053	10039903	10461183	8253870
N-METHYLGLUTAMATE	C6H11NO4	0	0	0	0	0	0	4110811	5092144	3946016	4079494	4358947	5031776	6195816	4847290	7189624
NORVALINE	C5H11NO2	480000000	293000000	529000000	538000000	609000000	582000000	2100000000	2120000000	1850000000	1100000000	1810000000	2210000000	2390000000	1960000000	2230000000
N-Tigloylglycine	C7H11O3N	16528695	7786385	14198268	17236904	14183091	13365018	31563823	30029911	22102577	19874647	21633844	22458630	30572215	23792571	55589140
O-PHOSPHOETHANOLAMINE	C2H8NO4P	41164.7	128349	290390	137686	184587	132005	507956	570481	400966	234582	732520	398945	693469	219502	565027
OPHTHALMATE	C11H19N3O6	81314770	57735106	102000000	87952130	116000000	110000000	480000000	489000000	436000000	231000000	418000000	509000000	544000000	440000000	460000000
ORNITHINE	C5H12N2O2	452000000	302000000	561000000	429000000	633000000	672000000	453000000	456000000	448000000	217000000	418000000	367000000	562000000	457000000	416000000
OROTATE	C5H4N2O4	5696246	7299850	9500441	11713920	6891906	7507020	91143287	91996265	95788791	50152033	174000000	97742342	136000000	95236425	115000000
Orotidine	C10H12N2O8	198574	12291312	5675588	119984	1489600	17662488	1520000000	1480000000	1260000000	864000000	1370000000	1670000000	1840000000	1490000000	1600000000
o-Toluic acid	C8H8O2	3956886	2769625	3407459	4147675	4067982	4706972	3098387	3586666	3904641	3477898	9915663	4556987	5063892	3539812	3592059
PANTOTHENATE	C9H17NO5	45684247	30369790	49116466	46500112	53065068	49120730	43928623	56075447	89671486	26240512	38824720	42021997	78024980	56436335	73796260
p-Coumaric acid	C9H8O3	724971	319382	476619	644812	474371	366434	0	0	0	825052	747226	330445	83788.2	105499	91127.4
Phe-Ala	C12H16N2O3	0	0	0	76684.5	64183.3	65645.4	341338	413313	313546	0	0	0	125825	113343	158101
Phe-Gly	C11H14N2O3	314936	178835	426353	490066	499049	650092	8441413	9303399	10766254	3154821	2733888	6020269	10094557	1945967	7258473
PHENOL	C6H6O	21714250	8319915	11618830	16080475	10371251	10050937	9840153	13422576	9678097	12975890	14712807	12825114	16353802	12101573	14880247
PHENYLACETALDEHYDE	C8H8O	470951	152642	261771	397146	253178	372416	629877	550106	355537	212209	323899	459638	668455	386753	430208
PHENYLALANINE	C9H11NO2	306000000	171000000	319000000	341000000	346000000	348000000	1210000000	1220000000	1020000000	656000000	984000000	1230000000	1510000000	1030000000	1320000000
Phenylpyruvic acid	C9H8O3	386032	458525	426289	46821.3	189386	63514.4	47713	1244060	2606839	140416	2153847	715607	581195	315082	30592.5
PHOSPHOENOLPYRUVATE	C3H5O6P	10179541	5240315	11574276	8752453	15035770	18180559	13242310	18159461	20695300	11703527	18597910	11623788	27045384	16749223	15260801
PHOSPHONOACETATE	C2H5O5P	3893750	2802746	3724492	4176812	3855113	3543155	2791279	3611280	2138839	1586806	3264883	1709401	3870533	2034664	3155174
Phosphoric acid	H3PO4	2120000000	1310000000	2720000000	1980000000	3330000000	3480000000	5220000000	5030000000	4740000000	1940000000	4520000000	5570000000	5950000000	5150000000	5320000000
PHOSPHORYLCHOLINE	C5H14NO4P	37386779	21368310	40048242	40580858	43234115	40860314	23804531	21479509	15379541	14780048	16145498	16970472	20366096	25170969	21162826
PHOSPHOSERINE	C3H8NO6P	4043158	3797324	6473468	11034637	8766813	7857243	21365760	21920373	16750164	16843614	24278494	20448214	25234819	19067863	19805231
Pimelic acid	C7H12O4	6478832	3603960	5702721	6320360	4593907	4650596	4846682	6838521	14452072	6399789	6974897	6307109	3496869	4196392	3947352
PIPECOLATE	C6H11NO2	9201647	4654606	10086657	10464063	11898942	8659009	9887513	9472903	9366218	5354030	5940916	9899535	8473746	6378960	8556323
P-OCTOPAMINE	C8H11NO2	4337355	850006	4266094	18442603	13031593	14531780	11049319	14484759	12368350	16814294	17729606	14399274	9314959	8029503	9373314
Pro-Gly	C7H12N2O3	14748344	22909635	48432967	50000520	61797408	63201553	253000000	273000000	250000000	129000000	89342768	210000000	327000000	39053889	265000000
PROLINE	C5H9NO2	425000000	270000000	482000000	496000000	561000000	561000000	765000000	778000000	708000000	414000000	684000000	723000000	976000000	754000000	868000000
PROPIONATE	C3H6O2	25347095	13145111	28990895	39763962	27574625	28857540	22592739	29732245	12812659	16307027	37936524	21297702	30302757	21138726	40763382
Pseudouridine	C9H12N2O6	68595447	38496077	69575454	76210487	69043628	70346273	192000000	187000000	162000000	114000000	182000000	188000000	251000000	168000000	216000000
Psicose	C6H12O6	5274939	2417615	5543938	5274501	3118274	4507728	6454614	4904668	5288790	3704546	5928734	7467902	8149887	6509832	8407534
PTERIN	C6H5N5O	4000919	1151152	2265322	3157836	2397858	3156563	8774939	7130856	1671155	4228311	4076741	5379186	7359890	12588195	9515142
Pyridoxine	C8H11NO3	1834441	1029446	1302447	1912319	1571172	2125590	2086482	2222828	2031514	1934322	3331249	2031235	4491582	2840019	3759951
PYROGLUTAMATE	C5H7NO3	496000000	357000000	505000000	639000000	647000000	652000000	1610000000	1340000000	1200000000	651000000	1320000000	1320000000	1810000000	1850000000	1670000000
PYRROLE-2-CARBOXYLATE	C5H5NO2	0	0	0	0	0	0	4323141	5141391	4113323	4101909	5130506	5714588	6834183	5919223	7422070
Pyruvic acid	C3H4O3	0	0	0	0	0	0	0	72824934	287000000	0	748000000	38654679	12106565	0	0
QUINATE	C7H12O6	136000000	135000000	77337178	69488285	234000000	44102327	117000000	22831279	18619242	32323952	49525250	67769216	29717948	52544850	19539968
QUINOLINATE	C7H5NO4	403717	297599	399536	611613	406108	479150	1696321	1916690	1748424	753144	1039829	879760	2198622	2129697	2640898
RAFFINOSE	C18H32O16	17278639	11502300	14593687	16846726	14259252	13899412	5771737	5444686	4883636	4204923	26623466	4710381	6088171	5286672	5670168
RHAMNOSE	C6H12O5	7030133	3995290	6343017	1255892	896477	1072533	2992868	3910767	2614957	0	0	0	1432741	1298340	1835397
Riboflavin 5'-phosphate	C17H21N4O9P	2387036	1693772	3011394	2460520	3645207	3883071	8770233	8403079	7705948	4429192	7350775	7937474	15112985	12350447	10281067
Ribose	C5H10O5	0	1677757	2436931	2677205	3219387	2910137	3653991	4185638	2762637	3514800	3791812	3878779	4350183	3790827	3862474
Saccharic acid 1,4-lactone	C6H8O7	1319105	681965	1006064	1270965	1157496	1022556	1747144	2301446	1342208	0	0	0	0	0	0
Saccharopine	C11H20N2O6	1050000000	586000000	987000000	1060000000	1140000000	1070000000	970000000	904000000	1120000000	570000000	865000000	1160000000	1170000000	1050000000	981000000
S-ADENOSYLHOMOCYSTEINE	C14H20N6O5S	5421820	3316503	6979713	5692152	9852207	9583410	15458670	16576018	13634965	7675393	17045197	15764654	24700450	18718247	20711959
SALICYLAMIDE	C7H7NO2	1313876	718732	1027600	1098580	681814	800433	1113010	1274985	913436	1040852	1414096	1175451	1661817	1283574	1662122
SALICYLATE	C7H6O3	3790530	1810313	2368960	3075659	2721458	1954528	2848780	2665008	1601476	2609136	2903444	2228259	2572080	2146440	433170
Sebacic acid	C10H18O4	2257431	1169482	2000236	2397906	1501005	1702970	1739025	2166539	10777400	1095293	1219520	1521518	1560024	1318783	1771178
Sedoheptulose 7-phosphate	C7H15O10P	33398896	25230619	31563364	31281714	34407649	32402396	35940106	39954689	19552518	17622098	33428879	26704801	45155531	25384595	34925982
SERINE	C3H7NO3	108000000	66789761	113000000	121000000	123000000	122000000	169000000	169000000	114000000	90950556	152000000	159000000	212000000	129000000	178000000
SHIKIMATE	C7H10O5	4587706	2708578	4030685	4189739	4359059	3431010	4124727	5074708	4263715	3646900	5780777	5917394	5052922	4631006	5399178
SORBATE	C6H8O2	3720399	2194485	3312744	3365852	3117610	3121087	3012995	3355165	3100996	4140812	4518290	4457601	3616397	3608799	4059018
STACHYOSE	C24H42O21	1717073	1695463	1458441	1626744	1364920	1368702	2228394	1791878	1348890	1251547	2453746	2957746	2368239	1527300	2063369
SUBERATE	C8H14O4	6227844	5239804	3966284	7564532	3947207	4163326	3768909	8452955	75697553	4965936	5955300	4928915	5913942	5998094	5639415
SUCCINATE	C4H6O4	1460000000	814000000	1180000000	1220000000	1500000000	1690000000	681000000	594000000	1080000000	343000000	496000000	566000000	883000000	598000000	758000000
Succinimide	C4H5NO2	7419484	3893190	4935233	15038513	5233061	8476330	6242167	15041640	5157467	8798816	5226418	9556214	8156526	13964309	9850510
Sucrose	C12H22O11	228000000	180000000	106000000	118000000	319000000	54314193	132000000	26280819	13705598	44915166	54187669	67553485	27446199	49103696	29009783
Tartrate	C4H6O6	84914.4	495552	421076	253780	685512	482178	614037	504868	418551	342473	861946	738724	779952	1314600	1356525
TAURINE	C2H7NO3S	3610147	2859039	1431588	1333638	1641576	999752	721949	1172571	917175	989270	2978068	700865	1278561	1209350	1155452
Terephthalic acid	C8H6O4	12124550	8363211	11483400	12279534	7523820	8691101	12337794	14485752	11269859	13763425	17728160	12111355	12920132	12466394	12752294
Thiamine monophosphate	C12H17N4O4PS	0	17721	0	30726.5	58852.5	163617	0	0	0	0	0	0	0	0	0
Threonic acid	C4H8O5	82672082	42939158	77782023	118000000	93459003	94957188	597000000	654000000	526000000	382000000	568000000	509000000	596000000	593000000	740000000
THREONINE	C4H9NO3	337000000	216000000	383000000	354000000	389000000	402000000	779000000	805000000	695000000	472000000	738000000	823000000	864000000	711000000	828000000
THYMIDINE	C10H14N2O5	1266036	757976	1472197	1714552	1921900	1718477	1419762	1177864	1194438	756110	1582397	1256040	2325042	2334313	2107305
THYMIDINE-MONOPHOSPHATE	C10H15N2O8P	5964956	3072978	10589143	8914618	11963000	11785388	14028494	13892657	13699818	6776376	12719622	13329554	19512486	14533033	17123958
THYMINE	C5H6N2O2	5024297	2795575	4444175	6103690	5951336	6028585	5912041	6455219	5622558	6917015	8647996	7860379	9679593	7544525	103000000
TRANS-ACONITATE	C6H6O6	10872072	5279762	8933200	44924431	29514251	27014286	29098932	49212297	47326347	53350429	49393486	52450177	52450826	36220426	45168925
Tricarballylic acid	C6H8O6	1598231	1108786	1539412	1688522	1327051	1222147	863554	881545	622611	1450674	1933525	1674549	1470104	1261475	1526469
Tropic acid	C9H10O3	23328607	12027752	20515000	23963975	18308288	20121093	25287760	32008536	23655296	21210425	28887273	26940644	31810305	25068103	27937498
TRYPTOPHAN	C11H12N2O2	114000000	73007406	133000000	139000000	141000000	142000000	385000000	397000000	346000000	223000000	375000000	399000000	535000000	369000000	455000000
TYROSINE	C9H11NO3	315000000	200000000	378000000	364000000	401000000	398000000	1190000000	1210000000	1080000000	646000000	1080000000	1250000000	1490000000	1120000000	1330000000
URACIL	C4H4N2O2	32648592	17606362	36634715	38136802	43772560	39264036	122000000	110000000	81209105	69854103	110000000	125000000	178000000	106000000	152000000
UREIDOPROPIONATE	C4H8N2O3	1751643	995688	1429182	1993801	2096150	1811534	4928567	5018143	5450879	1720410	2312715	2247600	4436157	3553519	4907439
Uric acid	C5H4N4O3	5692013	1890477	4473419	3808412	1114464	3532111	1680567	1756976	1026383	685682	11856859	1676142	1505008	11499013	32726.9
URIDINE	C9H12N2O6	45749988	21923062	51612570	60441850	58182986	53979305	211000000	214000000	275000000	120000000	204000000	227000000	323000000	196000000	258000000
URIDINE 5'-DIPHOSPHATE	C9H14N2O12P2	39261787	30553527	61530164	50718257	65900628	63350917	72575626	95738672	106000000	31688660	76719610	87813850	110000000	80900755	93304685
Uridine 5'-monophosphate	C9H13N2O9P	94729083	51883238	126000000	124000000	135000000	135000000	256000000	265000000	322000000	118000000	262000000	219000000	373000000	237000000	294000000
URIDINE DIPHOSPHATE GLUCOSE	C15H24N2O17P2	242000000	164000000	245000000	227000000	273000000	260000000	630000000	574000000	367000000	302000000	550000000	584000000	610000000	551000000	539000000
URIDINE DIPHOSPHATE-N-ACETYLGALACTOSAMINE	C17H27N3O17P2	127000000	71628883	126000000	124000000	133000000	130000000	174000000	171000000	155000000	87183802	164000000	157000000	197000000	149000000	159000000
URIDINE TRIPHOSPHATE	C9H15N2O15P3	4676375	11697175	24115736	4701935	20536729	26971837	13188480	22082114	29211837	7400509	19883537	40656459	13849892	28500915	27329988
Vanillin	C8H8O3	4231671	1311779	1842192	2805344	1811971	1868787	1920572	3955240	1503119	2156166	10302471	3506499	2860726	2895993	2523736
XANTHINE	C5H4N4O2	194000000	82665613	143000000	177000000	142000000	137000000	207000000	194000000	159000000	159000000	217000000	203000000	304000000	242000000	279000000
Xylose	C5H10O5	3797279	2666398	3875771	7123626	4153016	3539798	8940608	9722031	7250449	5908924	13136668	9942579	9863901	8983383	10172167

## Sheet: Polar Norm Dat (IS+OD) First
Metaboliote	Formula	Identification level	KO_Of_Bdh2	KO_Of_Bdh2	KO_Of_Bdh2	WT	WT	WT	AID	AID	AID	AID+10'5-Ph-IAA	AID+10'5-Ph-IAA	AID+10'5-Ph-IAA	AID+30'5-Ph-IAA	AID+30'5-Ph-IAA	AID+30'5-Ph-IAA
10-HYDROXYDECANOATE	C10H20O3	D	1.72135e+06	742551	1.37117e+06	1.23986e+06	1.16773e+06	867170	1.19727e+06	1.39971e+06	1.15656e+06	1.08929e+06	1.39699e+06	1.52162e+06	977358	983000	1.28879e+06
1-Deoxy-D-xylulose-5-phosphate	C5H11O7P	A	435246	250214	295427	498534	391250	3.60754e+06	254791	307822	223917	238343	265532	258864	382621	361885	402172
1-Kestose	C18H32O16	B	1.69419e+07	9.47607e+06	1.45243e+07	1.489e+07	1.20438e+07	1.15875e+07	5.94537e+06	4.18246e+06	3.87175e+06	3.32773e+06	9.34581e+06	4.86217e+06	4.7818e+06	3.51609e+06	4.63846e+06
1-Methylguanine	C6H7N5O	A	1.61147e+07	1.78565e+07	3.10615e+07	3.18225e+07	3.85849e+07	3.15716e+07	4.80529e+06	4.19276e+06	3.16159e+06	3.02369e+06	4.67526e+06	3.54075e+06	7.83496e+06	5.38293e+06	5.44824e+06
1-Phenyl-1,2-propanedione	C9H8O2	B	780628	332527	600522	574206	496976	519428	1.1394e+06	1.07355e+06	772208	501271	579547	846729	982130	542299	703737
2-(4-Hydroxyphenyl)ethanol	C8H10O2	B	1.10406e+06	657872	1.04605e+06	1.76061e+06	1.34026e+06	1.32939e+06	966719	899040	1.06019e+06	862732	976988	1.16211e+06	1.21433e+06	865122	1.04572e+06
2,3-Dihydroxyisovalerate	C5H10O4	B	2.94445e+08	1.41513e+08	2.35898e+08	2.56973e+08	2.3264e+08	2.12973e+08	3.45729e+08	3.41643e+08	2.37831e+08	1.81041e+08	2.5698e+08	3.4887e+08	3.73174e+08	3.60025e+08	3.39925e+08
2,4-Dihydroxybutyric acid	C4H8O4	A	2.1618e+07	1.33462e+07	1.89325e+07	2.17982e+07	2.89154e+07	2.11902e+07	9.2973e+07	9.38194e+07	3.64443e+07	4.87078e+07	7.25065e+07	8.75572e+07	9.36501e+07	8.16215e+07	9.19008e+07
2,6-DIHYDROXYPYRIDINE	C5H5NO2	D	0	0	0	0	0	0	3.1555e+06	3.65836e+06	3.5182e+06	3.16964e+06	4.39165e+06	3.92566e+06	4.69075e+06	3.88784e+06	5.32943e+06
2-Aminoadipic acid	C6H11NO4	D	5.12297e+06	2.38253e+06	3.94745e+06	4.23445e+06	3.41717e+06	4.0064e+06	2.41738e+06	2.20497e+06	2.711e+06	2.64668e+06	2.30897e+06	2.80971e+06	1.96292e+06	2.69849e+06	2.80781e+06
2-Aminoheptanoic acid	C7H15NO2	D	1.099e+06	564983	1.05139e+06	1.16385e+06	1.12228e+06	1.34268e+06	881991	1.0383e+06	786599	494287	1.21621e+06	940016	1.50731e+06	1.1337e+06	1.62735e+06
2-AMINOISOBUTYRATE	C4H9NO2	A	2.54375e+07	9.26546e+06	1.79222e+07	2.35355e+07	2.3172e+07	2.83785e+07	4.14792e+07	3.63425e+07	3.39993e+07	1.96566e+07	3.29836e+07	2.81474e+07	4.37336e+07	3.63498e+07	5.14678e+07
2-Deoxy-glucose	C6H12O5	B	1.21254e+06	795354	1.22594e+06	1.14209e+06	789032	1.01393e+06	4.47493e+06	5.73409e+06	3.56277e+06	3.6591e+06	3.57513e+06	3.15823e+06	4.44716e+06	3.48937e+06	3.4347e+06
2-Ethyl-2-hydroxybutyric acid	C6H12O3	A	1.60184e+08	7.69591e+07	1.30474e+08	1.78783e+08	1.83095e+08	1.38464e+08	1.72693e+08	2.00274e+08	7.47781e+07	1.15298e+08	1.42588e+08	1.83e+08	1.94296e+08	1.67509e+08	1.94914e+08
2-Hydroxy-2-methylbutyric acid	C5H10O3	A	1.83665e+08	1.07769e+08	1.71466e+08	2.19126e+08	2.34005e+08	1.63768e+08	1.9259e+08	1.66652e+08	7.71599e+07	1.11e+08	1.51805e+08	1.56771e+08	1.94603e+08	1.45135e+08	1.73975e+08
2-Hydroxy-3-(4-hydroxyphenyl)-2-propenoic acid	C9H8O4	A	76892.2	1.66547e+06	1.0103e+06	34449.1	65417.2	0	16495.7	3.0809e+06	7.55448e+06	72918.7	6.69335e+06	1.48065e+06	1.28611e+06	112928	97713.1
2-HYDROXYBUTYRATE	C4H8O3	B	1.62433e+07	9.84852e+06	1.44893e+07	1.84959e+07	1.56063e+07	1.3143e+07	5.81629e+07	5.28492e+07	4.29607e+07	3.40733e+07	4.35443e+07	4.61906e+07	5.00121e+07	4.77754e+07	5.83158e+07
2-Hydroxyoctanoic acid	C8H16O3	A	3.25889e+06	1.26169e+06	1.98663e+06	2.42045e+06	2.05215e+06	1.54029e+06	1.46192e+06	1.65416e+06	2.42711e+06	1.32774e+06	1.60823e+06	1.59015e+06	1.43083e+06	1.39726e+06	1.57975e+06
2-Isopropylmalic acid	C7H12O5	A	9.69188e+07	6.74596e+07	1.33771e+08	9.92314e+07	9.3182e+07	1.069e+08	3.93804e+07	4.13764e+07	9.00517e+07	2.18497e+07	3.29057e+07	2.75306e+07	5.43529e+07	4.49327e+07	4.71035e+07
2-Keto-3-deoxyoctonate	C8H14O8	B	2.09629e+07	1.56921e+07	2.12536e+07	2.01879e+07	1.97209e+07	1.82191e+07	2.02388e+07	2.07694e+07	1.68049e+07	1.79166e+07	2.05828e+07	2.05999e+07	2.07228e+07	1.97614e+07	2.12206e+07
2-Methyl-4-pentenoic acid	C6H10O2	A	6.08901e+06	3.12109e+06	5.13519e+06	4.52199e+06	3.65681e+06	4.13616e+06	2.87221e+06	4.06367e+06	3.47441e+06	4.25629e+06	4.3936e+06	4.04233e+06	4.91734e+06	4.19082e+06	5.76431e+06
2-Methylbutyric acid	C5H10O2	A	3.07318e+07	1.06308e+07	3.76547e+07	5.60942e+07	4.73368e+07	4.1475e+07	2.90736e+07	1.91852e+07	2.96515e+07	3.8627e+07	2.87249e+07	1.74096e+07	2.62805e+07	2.2172e+07	3.57869e+07
2-Methylglutaric acid	C6H10O4	B	8.94195e+06	4.85372e+06	7.58089e+06	1.06436e+07	8.18735e+06	7.87705e+06	3.41865e+06	3.87738e+06	3.74236e+06	5.18113e+06	5.2921e+06	4.34413e+06	6.79308e+06	6.74495e+06	8.44728e+06
2-Methylhippuric acid	C10H11O3N	B	902605	259889	609068	722402	608340	534804	1.06188e+06	1.04792e+06	467322	1.26379e+06	2.97105e+06	1.73805e+06	723885	340371	2.18768e+06
2'-O-Methylguanosine	C11H15N5O5	A	2.49851e+07	1.58213e+07	2.90595e+07	3.05657e+07	3.26705e+07	3.02826e+07	5.82484e+07	5.2064e+07	4.77467e+07	3.15191e+07	6.12077e+07	5.31912e+07	7.48508e+07	6.3674e+07	6.48241e+07
2-OXOADIPATE	C6H8O5	B	4.57658e+06	2.39351e+06	3.77893e+06	4.64219e+06	3.50993e+06	3.03026e+06	2.72626e+06	5.10662e+06	3.13322e+06	3.01476e+06	4.15007e+06	4.91242e+06	3.58603e+06	3.64949e+06	4.9463e+06
2-PHOSPHOGLYCERATE	C3H7O7P	A	3.04329e+07	2.3234e+07	3.70057e+07	3.44294e+07	3.30514e+07	3.58748e+07	3.74165e+07	6.48162e+07	4.80211e+07	3.37066e+07	5.05838e+07	4.47622e+07	5.95494e+07	5.62217e+07	5.94652e+07
2-Propylpentanoic acid	C8H16O2	A	1.66842e+07	9.86289e+06	1.31226e+07	1.21354e+07	9.59887e+06	8.56865e+06	7.93778e+06	6.1012e+06	7.27397e+06	8.21521e+06	1.10346e+07	1.01782e+07	1.11181e+07	1.06691e+07	1.43558e+07
3-(3-Hydroxyphenyl)propionic acid	C9H10O3	B	1.39359e+07	6.00696e+06	1.00224e+07	9.57338e+06	7.01318e+06	6.97896e+06	1.3413e+07	1.62964e+07	1.12501e+07	6.1136e+06	7.05849e+06	5.00038e+06	8.33813e+06	8.15624e+06	1.07639e+07
3,4 DIHYDROXYMANDELATE	C8H8O5	D	224297	189415	299379	377455	418163	366310	380430	358098	187259	202607	340320	124018	423065	326413	476010
3,4-Dihydroxybenzaldehyde	C7H6O3	A	3.94573e+06	1.54237e+06	2.37444e+06	2.58737e+06	1.96766e+06	1.98483e+06	2.99877e+06	2.94685e+06	2.02866e+06	2.13369e+06	3.55051e+06	2.36137e+06	2.04711e+06	1.80651e+06	2.03007e+06
3-DEHYDROSHIKIMATE	C7H8O5	D	611940	201303	657158	553886	584571	615993	298269	141463	80966	74451.2	75127.3	83955.8	186513	189985	98367.4
3-Hydroxy-3- methyl-glutaryl-CoA	C27H44N7O20P3S	A	2.19709e+06	1.26555e+06	1.28271e+06	288845	1.80345e+06	2.54418e+06	1.12847e+06	1.37121e+06	2.39896e+06	563296	1.51214e+06	1.09154e+06	1.33453e+06	917694	1.30289e+06
3-HYDROXYANTHRANILATE	C7H7NO3	B	2.20469e+06	2.1774e+06	4.73842e+06	3.81798e+06	4.88264e+06	3.5093e+06	8.3572e+06	7.15526e+06	3.31106e+06	6.90247e+06	1.06489e+07	8.12432e+06	1.70067e+07	1.03455e+07	1.16818e+07
3-HYDROXYBENZALDEHYDE	C7H6O2	A	1.71463e+07	1.03769e+07	1.416e+07	1.91382e+07	1.21337e+07	1.25237e+07	1.39868e+07	1.73963e+07	1.42604e+07	1.8507e+07	2.43369e+07	2.11628e+07	1.62844e+07	1.57602e+07	1.7737e+07
3-Hydroxybutyric acid	C4H8O3	A	1.55287e+07	1.08528e+07	2.12196e+07	2.04356e+07	2.44749e+07	1.87622e+07	5.79174e+07	5.46762e+07	2.77288e+07	3.25554e+07	3.39208e+07	5.78733e+07	5.60129e+07	5.07404e+07	5.82237e+07
3-HYDROXYMETHYLGLUTARATE	C6H10O5	A	4.82762e+08	2.83571e+08	5.11357e+08	4.86901e+08	5.67283e+08	5.02791e+08	1.00443e+09	1.03187e+09	7.05201e+08	6.35084e+08	9.14176e+08	9.49197e+08	1.1072e+09	1.02141e+09	1.06043e+09
3-Methoxyphenylacetic acid	C9H10O3	B	3.08514e+07	1.20278e+07	2.05137e+07	2.04976e+07	1.83083e+07	2.01258e+07	3.87127e+07	3.20062e+07	2.36553e+07	1.64736e+07	2.88789e+07	2.69406e+07	3.18103e+07	2.50681e+07	2.79375e+07
3-Methyl-2-oxobutyrate	C5H8O3	B	5.05334e+06	2.36332e+06	5.40364e+06	7.50777e+06	5.76254e+06	8.51138e+06	6.40766e+06	5.71768e+06	6.09418e+06	3.1635e+06	4.23799e+06	4.67497e+06	3.58538e+06	4.09874e+06	5.56176e+06
3-Methyl-2-oxopentanoic acid	C6H10O3	B	4.42751e+07	2.5996e+07	5.7294e+07	3.8766e+07	3.74488e+07	3.80216e+07	2.82817e+07	6.07186e+07	5.25252e+07	2.42559e+07	4.64276e+07	4.37298e+07	6.33492e+07	3.40983e+07	3.09832e+07
3-Methyladipic acid	C7H12O4	A	3.10464e+06	1.40069e+06	2.01851e+06	2.59383e+06	1.9673e+06	1.89842e+06	2.36722e+06	3.16876e+06	8.40779e+06	3.28223e+06	3.81612e+06	3.74951e+06	3.56321e+06	4.19641e+06	4.06729e+06
3-Methyl-L-histidine	C7H11N3O2	B	4.04442e+06	2.86524e+06	4.67893e+06	4.44481e+06	3.2138e+06	3.3792e+06	5.50978e+06	6.70664e+06	6.2733e+06	3.28522e+06	4.88782e+06	5.38976e+06	8.67e+06	6.79561e+06	8.29885e+06
3-NITRO-L-TYROSINE	C9H10N2O5	A	1.06963e+06	599356	904856	1.82099e+06	2.14415e+06	2.16898e+06	6.26328e+06	6.49146e+06	6.03936e+06	3.63896e+06	4.95466e+06	5.09219e+06	5.03127e+06	3.94107e+06	4.91417e+06
4-ACETAMIDOBUTANOATE	C6H11NO3	B	3.79712e+06	2.17158e+06	3.82455e+06	5.1851e+06	3.5877e+06	4.22456e+06	3.41468e+06	6.12197e+06	4.51016e+06	2.92431e+06	3.13223e+06	6.17145e+06	4.23113e+06	3.55924e+06	4.38967e+06
4-Aminosalicylic acid	C7H7NO3	B	665638	383807	644976	700775	663945	598962	777740	1.11965e+06	669185	861132	1.65115e+06	1.16354e+06	1.42478e+06	908823	1.16151e+06
4-Guanidinobutyric acid	C5H11N3O2	B	1.05758e+06	504741	1.24872e+06	2.21813e+06	1.72769e+06	1.79014e+06	404863	61012.7	0	0	0	131682	555869	291295	614065
4-Hydroxy-3-methylbenzoic acid	C8H8O3	B	4.37218e+06	2.2904e+06	4.72249e+06	4.65056e+06	4.47813e+06	3.69588e+06	3.78832e+06	3.87143e+06	1.04267e+06	3.05977e+06	3.77505e+06	4.104e+06	3.79277e+06	3.83575e+06	4.15131e+06
4-Hydroxyphenylacetic acid	C8H8O3	B	4.76209e+06	2.462e+06	3.43796e+06	5.15576e+06	3.42041e+06	2.8176e+06	2.52826e+06	3.80065e+06	1.06657e+06	2.48147e+06	2.3146e+06	2.88735e+06	3.73031e+06	3.80098e+06	4.06941e+06
4-IMIDAZOLEACETATE	C5H6N2O2	D	5.47653e+06	2.86955e+06	4.2288e+06	4.02061e+06	3.34747e+06	3.51178e+06	2.80226e+06	4.00348e+06	2.99321e+06	0	0	0	3.64962e+06	2.76323e+06	4.03495e+06
4-Imidazoleacrylic acid	C6H6O2N2	D	1.27675e+07	1.03987e+07	1.28315e+07	2.25974e+07	1.47045e+07	1.86194e+07	7.01597e+06	1.10133e+07	6.05351e+06	9.47844e+06	1.80157e+07	1.41847e+07	1.68442e+07	1.28238e+07	1.13541e+07
5-AMINOLEVULINATE	C5H9NO3	B	7.53268e+06	3.00937e+06	4.44989e+06	5.26477e+06	4.65127e+06	4.94248e+06	5.89353e+07	6.92454e+07	5.12934e+07	4.54982e+07	5.54553e+07	5.21324e+07	5.75072e+07	5.21151e+07	5.92581e+07
5-Keto-D-gluconic acid	C6H10O7	A	567674	399099	381290	342149	276511	321871	2.97459e+06	2.36097e+06	2.45771e+06	2.3059e+06	3.18942e+06	3.10026e+06	3.20564e+06	2.57559e+06	3.3716e+06
5-Methylcytidine	C10H15N3O5	A	1.08912e+06	773086	1.2238e+06	1.18981e+06	738262	1.48008e+06	8.58304e+06	8.7052e+06	7.78882e+06	5.06637e+06	8.90096e+06	9.55848e+06	1.198e+07	7.91122e+06	1.05558e+07
5-Methyluridine	C10H14N2O6	D	4.67011e+06	3.18135e+06	6.01796e+06	6.60605e+06	7.0235e+06	6.5694e+06	2.11494e+07	1.91252e+07	1.65835e+07	224212	2.16904e+07	1.92805e+07	2.89692e+07	2.49443e+07	2.44057e+07
6-Oxo-2-piperidinecarboxylic acid	C6H9NO3	B	5.1219e+06	2.15034e+06	4.12075e+06	6.16121e+06	4.14471e+06	4.02796e+06	2.26929e+07	1.92228e+07	1.69854e+07	1.39149e+07	1.7205e+07	1.33716e+07	2.58191e+07	2.02061e+07	2.81877e+07
6-PHOSPHOGLUCONATE	C6H13O10P	B	3.80312e+06	3.06569e+06	5.70318e+06	5.21285e+06	5.27069e+06	6.10434e+06	5.7182e+06	4.86793e+06	5.88109e+06	1.82677e+06	3.5741e+06	3.78401e+06	4.21956e+06	3.57483e+06	4.09545e+06
ACETOACETATE	C4H6O3	A	1.34428e+07	6.60549e+06	1.08788e+07	1.31505e+07	1.01266e+07	1.22402e+07	2.07387e+07	1.94189e+07	1.85689e+07	1.32895e+07	2.22238e+07	2.29824e+07	2.1381e+07	2.20701e+07	2.26237e+07
Acetyl coenzyme A	C23H38N7O17P3S	A	952592	1.273e+06	2.48757e+06	1.02175e+06	1.86739e+06	1.601e+06	767163	1.35315e+06	2.65258e+06	458274	587467	924718	663614	1.24355e+06	874458
Acetylphosphate	C2H5O5P	D	478922	370566	593130	718652	606770	750525	837868	846461	610932	128991	352856	196664	766337	272049	853364
Ac-Val-OH	C7H13NO3	B	4.05087e+06	1.57446e+06	3.17402e+06	4.34955e+06	3.47637e+06	3.78334e+06	1.12461e+07	1.01945e+07	7.74794e+06	6.64106e+06	1.19796e+07	1.20281e+07	1.10214e+07	8.42599e+06	1.82978e+07
ADENINE	C5H5N5	A	3.80631e+08	1.86087e+08	4.01032e+08	5.55413e+08	3.88849e+08	3.21371e+08	1.94945e+08	2.50712e+08	3.00259e+08	1.02992e+08	2.96032e+08	1.92487e+08	6.03287e+08	2.94836e+08	2.45984e+08
ADENOSINE	C10H13N5O4	A	6.60647e+07	3.16053e+07	6.75219e+07	9.57504e+07	6.82169e+07	5.20491e+07	3.00835e+07	4.13626e+07	5.15679e+07	1.39007e+07	4.70278e+07	3.01913e+07	1.04828e+08	4.82886e+07	3.76404e+07
ADENOSINE 2',3'-CYCLIC PHOSPHATE	C10H12N5O6P	A	604846	346663	729006	682940	763996	712502	557189	201348	670944	135949	260117	283512	2.98736e+06	1.65182e+06	799538
Adenosine 3'-monophosphate	C10H14N5O7P	A	1.67198e+06	770190	1.29049e+09	1.22727e+09	1.38437e+09	1.29215e+09	1.73535e+09	1.87448e+09	1.46597e+09	7.37889e+08	1.69542e+09	1.34999e+09	2.54538e+09	1.49709e+09	1.96658e+09
ADENOSINE 5'-DIPHOSPHATE	C10H15N5O10P2	A	1.88012e+08	1.52022e+08	2.6409e+08	1.75903e+08	2.59098e+08	2.83741e+08	3.05189e+08	3.23804e+08	2.72301e+08	1.60597e+08	3.06679e+08	3.65713e+08	3.03708e+08	3.2688e+08	3.21938e+08
ADENOSINE DIPHOSPHATE RIBOSE	C15H23N5O14P2	A	321127	148160	188257	389477	304617	292856	2.72196e+06	3.94011e+06	2.68533e+06	549825	611180	734518	3.11658e+06	3.10009e+06	4.20201e+06
ADENOSINE TRIPHOSPHATE	C10H16N5O13P3	A	3.73152e+07	6.53449e+07	1.14469e+08	3.17572e+07	8.84236e+07	1.34369e+08	5.09078e+07	9.55693e+07	9.54306e+07	4.13941e+07	9.27427e+07	2.00234e+08	4.05937e+07	1.21041e+08	1.09183e+08
Adenylosuccinic acid	C14H18N5O11P	A	5.82882e+07	3.62217e+07	1.13318e+08	8.3117e+07	1.22064e+08	1.35481e+08	6.42709e+07	5.95551e+07	1.40385e+08	3.00407e+07	6.42781e+07	5.53648e+07	8.18681e+07	5.36132e+07	6.64817e+07
Alanine	C3H7NO2	A	2.99508e+08	1.55439e+08	2.9043e+08	2.66322e+08	3.69808e+08	3.87881e+08	8.14991e+08	8.16996e+08	1.06184e+09	4.06247e+08	5.83079e+08	8.82292e+08	8.41276e+08	9.01738e+08	8.60714e+08
Allose	C6H12O6	D	2.4118e+07	1.85582e+07	2.34736e+07	2.77785e+07	3.57594e+07	2.15181e+07	2.99472e+08	2.93651e+08	2.3736e+08	1.45273e+08	2.39832e+08	2.88302e+08	2.8809e+08	2.74356e+08	2.77412e+08
Alpha-Hydroxyglutaric acid	C5H8O5	A	2.02951e+08	8.13038e+07	1.04569e+08	9.39643e+07	9.64383e+07	8.83546e+07	1.49853e+08	1.76421e+08	2.76829e+08	8.1617e+07	1.34323e+08	1.86487e+08	1.83241e+08	1.28206e+08	1.57017e+08
Alpha-Ketoglutaric acid	C5H6O5	B	2.31209e+07	3.10559e+07	3.06173e+07	4.73879e+06	2.04639e+07	7.33461e+06	8.78362e+06	3.7075e+07	9.88465e+07	6.2046e+06	9.01726e+07	2.664e+07	3.22085e+07	1.1237e+07	4.98888e+06
Alpha-Lactose	C12H22O11	A	2.58943e+10	1.46685e+10	2.42697e+10	2.60191e+10	2.3997e+10	2.35038e+10	1.66899e+10	1.79326e+10	1.58517e+10	1.14101e+10	1.72664e+10	1.65541e+10	1.96202e+10	1.63933e+10	1.79523e+10
ANTHRANILATE	C7H7NO2	B	971770	490922	724353	1.1342e+06	532922	576459	602603	693764	662328	958295	970762	583235	569220	569779	528694
Arabinose	C5H10O5	B	859456	398473	6.57209e+06	2.04895e+06	1.80819e+06	1.48013e+06	6.7766e+06	6.81603e+06	5.7449e+06	7.61228e+06	7.98188e+06	8.03572e+06	7.53484e+06	7.18527e+06	7.52182e+06
Arabitol	C5H12O5	A	2.90641e+07	1.77999e+07	3.06273e+07	3.14752e+07	3.43035e+07	3.00104e+07	2.3197e+07	2.3172e+07	2.07827e+07	1.38092e+07	2.2321e+07	2.23619e+07	2.69687e+07	2.11883e+07	2.39241e+07
Arginine	C6H14N4O2	A	1.49273e+09	1.0176e+09	1.75853e+09	1.58119e+09	2.0732e+09	2.09932e+09	2.97575e+09	2.74927e+09	2.58952e+09	1.23069e+09	2.43832e+09	2.28104e+09	3.5632e+09	2.56271e+09	2.64685e+09
Argininosuccinic acid	C10H18N4O6	A	2.95455e+08	1.82478e+08	2.98692e+08	3.14988e+08	3.5513e+08	3.72251e+08	1.71217e+08	1.52454e+08	1.51076e+08	1.02832e+08	1.51171e+08	1.58728e+08	1.94791e+08	1.41299e+08	1.69369e+08
ASPARAGINE	C4H8N2O3	A	1.20682e+06	3.48791e+06	1.70488e+07	1.31346e+07	3.28065e+07	3.84024e+07	6.80668e+08	8.88118e+08	7.05273e+08	4.46841e+08	9.0094e+08	8.87996e+08	8.53289e+08	7.61791e+08	9.58232e+08
ASPARTATE	C4H7NO4	A	2.09644e+08	3.10601e+08	5.20851e+08	1.77379e+08	5.15077e+08	5.56397e+08	2.15119e+09	4.66233e+09	1.92243e+09	1.35099e+09	4.74008e+09	4.53418e+09	3.64006e+09	2.84932e+09	4.44704e+09
Asp-Phe methyl ester	C14H18N2O5	B	225546	185215	214280	357909	277497	295634	633501	716469	571838	401410	412493	603114	647146	563136	569282
AZELATE	C9H16O4	A	2.09393e+07	1.49754e+07	1.61572e+07	1.81026e+07	1.0114e+07	1.27395e+07	1.56539e+07	1.87117e+07	1.56578e+08	1.64432e+07	1.83086e+07	1.16166e+07	1.82874e+07	2.27844e+07	1.55198e+07
BETA-GLYCEROPHOSPHATE	C3H9O6P	A	4.9844e+07	5.65578e+07	1.14738e+08	1.0638e+08	9.87552e+07	9.18844e+07	6.60926e+07	3.97524e+07	5.43333e+07	5.43947e+07	6.33685e+07	7.16856e+07	1.20099e+08	8.47091e+07	9.37807e+07
Beta-hydroxyisobutyrate	C4H8O3	B	1.55572e+07	1.16366e+07	2.06799e+07	2.04374e+07	2.34433e+07	1.87623e+07	6.19359e+07	5.59952e+07	2.5873e+07	3.42659e+07	3.73005e+07	5.93543e+07	5.19302e+07	5.18258e+07	5.88286e+07
BETA-NICOTINAMIDE ADENINE DINUCLEOTIDE	C21H27N7O14P2	A	2.30066e+08	1.25664e+08	2.14473e+08	2.0123e+08	2.16442e+08	2.19088e+08	2.13156e+08	2.30273e+08	1.91548e+08	1.51063e+08	2.20941e+08	2.17886e+08	2.657e+08	2.14033e+08	2.46882e+08
BUTANOATE	C4H8O2	LA	7.43669e+07	2.85005e+07	9.63942e+07	1.12821e+08	9.90365e+07	7.69541e+07	2.14487e+07	2.03734e+07	3.56133e+07	1.97705e+07	2.67201e+07	1.91641e+07	2.1972e+07	2.53698e+07	2.89981e+07
Carbamoylphosphate (CP)	CH4NO5P	B	1.07724e+08	5.56521e+07	8.48711e+07	8.83581e+07	6.2305e+07	6.99882e+07	7.03237e+07	9.15686e+07	6.78556e+07	1.10514e+08	1.19746e+08	9.79901e+07	9.00678e+07	8.14945e+07	1.0223e+08
Choline glycerophosphate	C8H20O6NP	A	3.75873e+08	2.04199e+08	3.57923e+08	3.58052e+08	2.14117e+08	2.86259e+08	2.43404e+08	1.84728e+08	1.96106e+08	2.26971e+08	2.22131e+08	1.65323e+08	2.15787e+08	1.66681e+08	1.68191e+08
cis,cis-Muconic acid	C6H6O4	B	3.74598e+06	2.98365e+06	5.1961e+06	4.13797e+06	4.06828e+06	4.75721e+06	2.69192e+06	4.47178e+06	4.03313e+06	2.78638e+06	5.30548e+06	5.14821e+06	2.80539e+06	4.24395e+06	5.65409e+06
CIS-4-HYDROXY-D-PROLINE	C5H9NO3	B	0	0	0	7.0865e+06	5.06612e+06	5.50181e+06	5.19879e+06	5.74914e+06	5.48875e+06	4.94004e+06	9.05737e+06	8.05802e+06	7.72399e+06	5.99015e+06	8.32225e+06
cis-Aconitic acid	C6H6O6	A	1.93677e+08	1.81844e+08	3.26659e+08	2.69659e+08	3.36384e+08	3.38076e+08	7.56855e+08	9.14347e+08	9.38007e+08	3.85062e+08	8.87219e+08	9.29243e+08	9.75705e+08	7.27261e+08	9.29846e+08
CITICOLINE	C14H26N4O11P2	B	1.15757e+07	5.1237e+06	1.61974e+07	1.57656e+07	1.70341e+07	1.92755e+07	2.98301e+07	2.88742e+07	2.32636e+07	1.94917e+07	3.41083e+07	2.96992e+07	4.02042e+07	3.12099e+07	3.75026e+07
Citraconic acid	C5H6O4	B	2.99467e+07	1.29976e+07	1.51166e+07	2.69978e+07	1.59608e+07	1.39183e+07	2.15745e+07	1.80623e+07	1.27421e+07	2.02121e+07	2.2648e+07	1.59596e+07	2.64848e+07	1.6913e+07	2.0146e+07
CITRAMALATE	C5H8O5	B	1.97608e+08	7.75199e+07	1.00254e+08	8.95882e+07	9.38042e+07	8.62965e+07	1.47563e+08	1.70194e+08	2.72059e+08	7.84329e+07	1.30242e+08	1.82506e+08	1.78902e+08	1.26322e+08	1.6008e+08
CITRATE	C6H8O7	A	5.51214e+08	8.20715e+08	1.95832e+09	9.36654e+08	2.0565e+09	2.30438e+09	2.74221e+09	5.03637e+09	5.67989e+09	1.19939e+09	4.64921e+09	5.73688e+09	4.22812e+09	4.37964e+09	5.50718e+09
CITRULLINE	C6H13N3O3	A	1.4075e+08	8.51488e+07	1.78985e+08	1.88653e+08	1.71526e+08	1.81724e+08	1.61324e+08	1.62251e+08	1.42854e+08	1.01011e+08	1.51899e+08	1.61033e+08	1.48474e+08	1.2673e+08	1.62971e+08
CREATININE	C4H7N3O	B	1.38184e+06	1.88407e+06	2.79412e+06	2.95903e+06	2.32919e+06	2.53528e+06	1.45889e+06	2.12678e+06	1.87369e+06	1.74347e+06	4.8614e+06	2.30664e+06	1.82129e+06	2.23177e+06	2.6032e+06
Crotonic acid	C4H6O2	B	1.26583e+07	4.96706e+06	1.23656e+07	1.0083e+07	9.52656e+06	9.67104e+06	7.58086e+06	8.33153e+06	7.94313e+06	9.80327e+06	1.28007e+07	1.36184e+07	1.50439e+07	1.36039e+07	1.58204e+07
CYCLIC AMP	C10H12N5O6P	A	1.11752e+06	545630	987388	753526	904899	1.13469e+06	536359	1.02002e+06	562843	621964	933227	907663	1.91477e+06	1.23366e+06	956218
CYCLIC GMP	C10H12N5O7P	A	237648	155371	218969	178499	360699	365580	609527	555181	567766	183944	364532	139743	1.9507e+06	925027	373392
CYSTATHIONINE	C7H14N2O4S	A	9.11399e+06	4.03047e+06	7.79046e+06	1.21679e+07	8.99683e+06	9.72799e+06	7.2284e+06	9.0489e+06	7.42695e+06	5.51182e+06	7.54135e+06	6.52974e+06	7.50903e+06	5.51924e+06	7.92829e+06
CYTIDINE	C9H13N3O5	B	6.69996e+06	2.70233e+06	5.32791e+06	6.10473e+06	5.31781e+06	5.27103e+06	1.08572e+07	1.17377e+07	1.76174e+07	5.08988e+06	1.31556e+07	1.0647e+07	2.17327e+07	1.44122e+07	1.33951e+07
CYTIDINE 2',3'-CYCLIC PHOSPHATE	C9H12N3O7P	A	566635	317208	606619	451808	545142	633794	507786	120904	623072	131336	366159	439784	1.93413e+06	850929	287389
CYTIDINE DIPHOSPHATE	C9H15N3O11P2	C	4.98048e+06	8.00841e+06	1.16952e+07	6.36854e+06	1.50568e+07	1.35299e+07	3.08011e+07	2.91272e+07	2.64947e+07	8.47722e+06	2.2592e+07	3.57726e+07	2.39409e+07	2.67171e+07	3.24076e+07
CYTIDINE MONOPHOSPHATE	C9H14N3O8P	A	5.80691e+07	3.05779e+07	5.82624e+07	5.4784e+07	6.33383e+07	5.84758e+07	1.6133e+08	1.63447e+08	1.31342e+08	7.36244e+07	1.52835e+08	1.27535e+08	2.15796e+08	1.206e+08	1.64151e+08
CYTIDINE TRIPHOSPHATE	C9H16N3O14P3	C	1.6816e+06	4.3245e+06	5.97384e+06	1.28593e+06	5.1657e+06	7.40761e+06	5.79313e+06	9.66868e+06	8.81503e+06	3.59043e+06	8.1982e+06	1.73965e+07	4.4852e+06	1.01366e+07	9.99872e+06
DEOXYADENOSINE MONOPHOSPHATE	C10H14N5O6P	A	3.18212e+06	1.52494e+06	3.17957e+06	2.87122e+06	3.37596e+06	3.27457e+06	3.26561e+06	3.72457e+06	2.66413e+06	1.25299e+06	2.88674e+06	2.42886e+06	5.01701e+06	1.6063e+06	3.6868e+06
DEOXYCYTIDINE-DIPHOSPHATE	C9H15N3O10P2	D	35802.5	43044.6	482600	304378	397035	333661	234850	559561	570555	0	268703	108997	261635	255983	312884
DEOXYURIDINE	C9H12N2O5	D	183916	150429	354465	446717	365777	391301	1.60913e+06	1.33444e+06	1.32341e+06	733054	1.53875e+06	1.31395e+06	2.4835e+06	1.69944e+06	1.68616e+06
DEOXYURIDINE-MONOPHOSPHATE	C9H13N2O8P	B	0	0	0	0	0	1.40889e+06	1.40505e+06	1.88661e+06	1.07482e+06	999183	1.27264e+06	1.09447e+06	703267	725120	882203
DGDP	C10H15N5O10P2	A	2.87111e+07	1.84465e+07	2.59404e+07	2.45066e+07	2.81753e+07	2.87779e+07	2.84432e+07	3.06451e+07	2.45497e+07	2.20179e+07	3.13287e+07	4.08069e+07	2.82272e+07	3.29995e+07	3.13004e+07
DIACETYL	C4H6O2	B	1.38458e+07	6.6574e+06	1.08728e+07	1.07691e+07	8.91454e+06	9.14481e+06	1.0042e+07	1.06828e+07	9.08547e+06	1.21518e+07	1.44064e+07	1.09414e+07	1.18716e+07	1.08457e+07	1.24284e+07
Diethyl malonate	C7H12O4	D	3.68854e+06	2.11939e+06	3.02689e+06	5.10785e+06	3.04438e+06	2.81753e+06	2.71805e+06	3.37627e+06	3.06396e+06	3.28678e+06	4.10684e+06	3.63226e+06	3.99357e+06	3.05712e+06	4.07591e+06
DIHYDROOROTATE	C5H6N2O4	B	1.28054e+06	616069	1.09115e+06	1.5308e+06	1.10632e+06	1.14618e+06	1.0694e+06	622727	311456	937379	480664	1.10704e+06	1.43497e+06	962151	1.1553e+06
Dihydroxyacetone	C3H6O3	A	1.67185e+09	8.12695e+08	6.78111e+08	5.23218e+08	2.49513e+08	3.19546e+08	1.75654e+09	1.10377e+09	2.66454e+09	2.10601e+08	1.76129e+09	3.57423e+08	3.18541e+08	3.30783e+08	2.16111e+08
DIHYDROXYACETONE PHOSPHATE	C3H7O6P	A	3.39849e+07	1.9481e+07	3.33611e+07	4.83493e+07	4.02889e+07	2.84166e+07	9.09403e+07	5.06375e+07	1.09343e+08	4.00513e+07	6.8585e+07	9.44319e+07	8.67393e+07	7.27065e+07	7.72854e+07
Dimethyl sulfone	C2H6O2S	D	5.19384e+06	1.82068e+06	2.67325e+06	4.2653e+06	2.29243e+06	2.44461e+06	2.93694e+06	2.72419e+06	2.02902e+06	4.05756e+06	3.11746e+06	2.88544e+06	3.02918e+06	2.53732e+06	3.13128e+06
Dimethylmalonic acid	C5H8O4	D	0	0	0	3.40238e+06	2.88084e+06	2.63739e+06	4.58193e+06	5.93456e+06	4.94572e+06	5.08118e+06	7.36025e+06	6.89648e+06	7.40135e+06	6.08116e+06	7.62947e+06
Dodecyl sulfate	C12H26O4S	A	3.42246e+07	2.3551e+07	3.13225e+07	3.7025e+07	2.8616e+07	2.16504e+07	2.4994e+07	2.61979e+07	2.36484e+07	1.91253e+07	2.83768e+07	1.77488e+07	2.87374e+07	2.90946e+07	2.36662e+07
D-RIBOSE 5-PHOSPHATE	C5H11O8P	A	2.17583e+07	1.38974e+07	1.77052e+07	2.04478e+07	1.64955e+07	1.93636e+07	2.79852e+07	2.25108e+07	2.20796e+07	1.55696e+07	2.46183e+07	2.21131e+07	2.99084e+07	2.04469e+07	2.31711e+07
D-Sedoheptulose	C7H14O7	B	2.46902e+06	2.19611e+06	4.27021e+06	3.47593e+06	4.77726e+06	4.49069e+06	2.57161e+07	2.73009e+07	2.37003e+07	1.16884e+07	2.38196e+07	2.78544e+07	3.15361e+07	2.50527e+07	2.68723e+07
D-Sorbitol	C6H14O6	A	2.7179e+08	1.97917e+08	2.41091e+08	2.47765e+08	3.72888e+08	2.18147e+08	3.5385e+08	2.69054e+08	2.3463e+08	1.77615e+08	2.81936e+08	2.96456e+08	3.30642e+08	2.81525e+08	2.81132e+08
ERYTHRITOL	C4H10O4	D	4.15949e+06	2.56423e+06	4.44018e+06	4.03206e+06	4.16198e+06	3.62924e+06	808721	813991	1.62858e+06	893499	1.53071e+06	983145	897960	938871	1.20033e+06
Erythrose 4-phosphate	C4H9O7P	A	2.43072e+06	2.12428e+06	2.60499e+06	2.4566e+06	3.03851e+06	2.58631e+06	2.74335e+06	2.79166e+06	1.48892e+06	1.10805e+06	2.30662e+06	1.62798e+06	3.57001e+06	1.76335e+06	2.3554e+06
Ethosuximide	C7H11O2N	B	842924	523640	912437	1.05684e+06	781416	971023	591714	825501	966753	859695	901351	1.07109e+06	978248	836741	926151
Ethyl 4-aminobenzoate	C9H11O2N	B	3.13578e+06	1.32998e+06	2.918e+06	2.95733e+06	3.07431e+06	3.84268e+06	2.66132e+06	1.93523e+06	388161	1.86246e+06	1.03822e+06	2.21168e+06	3.4721e+06	3.92582e+06	3.56601e+06
Flavin adenine dinucleotide (FAD)	C27H33N9O15P2	A	4.01376e+06	2.59491e+06	5.04483e+06	4.61128e+06	5.03045e+06	5.11203e+06	7.94616e+06	7.18378e+06	6.17274e+06	3.51965e+06	6.36064e+06	6.57992e+06	1.26856e+07	8.89108e+06	7.775e+06
FRUCTOSE 6-PHOSPHATE	C6H13O9P	A	1.58144e+08	1.0717e+08	1.68295e+08	1.60909e+08	1.37811e+08	1.43436e+08	1.35896e+08	1.59161e+08	1.35648e+08	8.16713e+07	1.44851e+08	1.16713e+08	2.70948e+08	1.313e+08	1.27228e+08
FRUCTOSE BISPHOSPHATE	C6H14O12P2	A	5.15636e+07	8.52483e+07	1.65228e+08	7.77325e+07	1.51646e+08	1.78175e+08	1.28447e+08	1.20588e+08	2.42547e+08	4.80516e+07	1.18937e+08	1.95096e+08	1.1704e+08	2.04024e+08	2.05276e+08
FUCOSE	C6H12O5	B	665481	425379	580507	665340	506964	509071	3.66906e+06	4.14764e+06	3.55418e+06	3.42833e+06	3.40674e+06	3.15823e+06	3.79663e+06	3.38329e+06	5.29273e+06
Fumaric acid	C4H4O4	A	4.69917e+08	3.02423e+08	4.47812e+08	4.60177e+08	4.96827e+08	5.11999e+08	3.74571e+08	3.83556e+08	5.18701e+08	2.5927e+08	3.94207e+08	3.79621e+08	4.50356e+08	3.18989e+08	3.96966e+08
GALACTARATE	C6H10O8	B	412698	206245	363589	890969	665801	74057.5	453487	560981	428762	300977	344924	279626	419687	399574	483499
GAMMA-AMINOBUTYRATE	C4H9NO2	A	4.77052e+08	3.13603e+08	5.42514e+08	5.09671e+08	6.05483e+08	5.58091e+08	1.36452e+09	1.4124e+09	1.22146e+09	8.29707e+08	1.30896e+09	1.35674e+09	1.62175e+09	1.26129e+09	1.3927e+09
Gamma-Glu-epsilon-Lys	C11H21N3O5	A	3.33493e+06	2.08897e+06	4.45045e+06	4.51156e+06	5.27646e+06	5.56629e+06	2.26917e+07	2.34645e+07	2.20195e+07	1.17215e+07	1.39694e+07	1.9879e+07	2.63523e+07	1.08989e+07	2.03009e+07
Gamma-L-Glutamyl-L-alanine	C8H14N2O5	A	2.04521e+07	1.2792e+07	2.46024e+07	2.14641e+07	2.95457e+07	2.9786e+07	1.05696e+08	1.14033e+08	9.58919e+07	5.78437e+07	8.87567e+07	9.89693e+07	1.13656e+08	1.17158e+08	1.07875e+08
Gluconate	C6H12O7	A	3.04346e+07	1.98639e+07	3.30214e+07	4.49477e+07	3.90123e+07	3.11623e+07	5.47094e+07	9.21483e+07	1.15305e+08	4.48381e+07	9.12599e+07	7.47194e+07	1.22325e+08	6.44171e+07	1.02615e+08
GLUCONOLACTONE	C6H10O6	D	404647	232482	401226	274837	205940	154423	961692	1.16073e+06	795142	1.20323e+06	1.21162e+06	1.26904e+06	999593	820238	1.17383e+06
Glucose	C6H12O6	A	1.60297e+08	7.41334e+07	1.30896e+08	1.70468e+08	1.14722e+08	1.1725e+08	1.02618e+08	1.17868e+08	9.18251e+07	7.55228e+07	1.83326e+08	9.68343e+07	2.14176e+08	1.07688e+08	1.04253e+08
GLUTAMATE	C5H9NO4	A	1.11442e+10	7.33842e+09	1.28477e+10	1.22264e+10	1.44913e+10	1.31934e+10	3.18545e+10	3.30657e+10	2.82006e+10	1.88874e+10	3.13653e+10	3.21358e+10	3.85516e+10	2.9495e+10	3.34466e+10
Glutamic acid 5-methyl ester	C6H11NO4	B	3.81087e+07	2.54706e+07	4.74496e+07	4.73779e+07	4.25672e+07	5.28253e+07	8.83562e+07	9.0786e+07	9.37812e+07	5.22628e+07	7.76241e+07	7.9188e+07	1.08022e+08	7.63838e+07	7.0843e+07
GLUTAMINE	C5H10N2O3	A	5.38511e+08	4.98325e+08	8.84484e+08	7.0453e+08	7.97462e+08	9.01589e+08	4.719e+09	5.07995e+09	4.52538e+09	2.99286e+09	5.11112e+09	5.06138e+09	5.62804e+09	5.60446e+09	5.36284e+09
GLUTARATE	C5H8O4	D	6.94144e+06	3.67092e+06	5.88172e+06	7.07035e+06	5.69669e+06	4.77766e+06	4.94432e+06	5.09715e+06	4.48958e+06	3.67752e+06	6.6117e+06	5.33513e+06	5.23475e+06	5.0099e+06	6.2744e+06
Glutathione oxidized	C20H32N6O12S2	A	5.22466e+07	1.83777e+08	4.27245e+08	5.64869e+07	4.0556e+08	4.67048e+08	5.05202e+07	2.95725e+08	1.16497e+08	3.31045e+07	7.57616e+07	3.20658e+08	1.14877e+08	2.72127e+08	3.36257e+08
GLUTATHIONE REDUCED	C10H17N3O6S	A	315064	7.88009e+06	8.261e+06	740909	1.58735e+06	2.91689e+06	2.30605e+06	1.73073e+08	1.86963e+09	1.89742e+06	2.00604e+09	8.58601e+07	1.56876e+07	9.83071e+06	1.16788e+07
Glutathionesulfonic acid	C10H17N3O9S	A	4.29261e+06	1.31072e+06	3.8654e+06	4.48355e+06	3.83013e+06	4.49264e+06	2.14889e+06	1.69726e+06	1.63451e+06	1.82146e+06	2.43207e+06	2.30074e+06	1.16518e+06	560082	2.83773e+06
GLYCERATE	C3H6O4	A	1.01009e+08	5.30833e+07	1.05012e+08	1.18843e+08	1.28125e+08	1.15996e+08	1.75611e+08	1.38329e+08	7.5294e+07	9.53321e+07	6.68653e+07	1.55088e+08	2.09209e+08	1.52985e+08	2.09542e+08
GLYCEROL	C3H8O3	A	1.00047e+08	5.97679e+07	7.46469e+07	6.67355e+07	5.97328e+07	6.75668e+07	2.12662e+07	1.98932e+07	2.94054e+08	2.12807e+07	4.05495e+07	2.93421e+07	3.86566e+07	4.04245e+07	5.82372e+07
GLYCEROL 3-PHOSPHATE	C3H9O6P	B	1.03552e+08	6.19142e+07	1.14623e+08	1.09927e+08	1.02777e+08	9.18038e+07	6.64358e+07	3.96873e+07	5.58388e+07	5.42368e+07	6.47735e+07	7.32171e+07	1.26503e+08	8.70055e+07	9.50947e+07
GLYCINE	C2H5NO2	A	3.16729e+07	1.75254e+07	2.18675e+07	2.91369e+07	3.52571e+07	3.61017e+07	5.73073e+07	5.61645e+07	5.08584e+07	3.18892e+07	5.28899e+07	5.72996e+07	7.97835e+07	4.19475e+07	7.0507e+07
GLYCOLATE	C2H4O3	D	1.36759e+10	7.74548e+09	1.12647e+10	1.24616e+10	1.00366e+10	9.87759e+09	9.81227e+09	1.26123e+10	9.46071e+09	1.15634e+10	1.44826e+10	1.27895e+10	1.26742e+10	1.12528e+10	1.38316e+10
Glycyl-L-tyrosine	C11H14N2O4	A	77229.5	137732	510175	542081	376412	632358	1.41987e+07	1.47039e+07	1.36066e+07	6.04542e+06	5.66549e+06	1.08544e+07	1.73032e+07	3.54434e+06	1.30269e+07
Glycyl-L-valine	C7H14O3N2	A	788415	716701	1.63006e+06	1.8449e+06	1.69703e+06	1.88346e+06	3.19623e+07	3.42585e+07	3.45658e+07	1.27612e+07	1.00541e+07	2.0823e+07	3.72392e+07	6.16011e+06	2.73081e+07
Gly-Gly	C4H8O3N2	A	6.34046e+06	4.50636e+06	8.34038e+06	8.57956e+06	8.43332e+06	9.36544e+06	2.84941e+07	2.4857e+07	2.1196e+07	1.68498e+07	1.43685e+07	1.70301e+07	2.797e+07	1.16901e+07	2.51286e+07
GUANINE	C5H5N5O	A	1.69449e+07	6.69364e+06	1.92051e+07	2.6744e+07	2.07824e+07	1.8515e+07	2.46797e+07	3.27522e+07	3.75328e+07	1.27756e+07	3.45087e+07	2.91717e+07	5.37727e+07	4.31183e+07	3.34245e+07
GUANOSINE	C10H13N5O5	A	3.32884e+07	1.34884e+07	2.80215e+07	3.66942e+07	2.64741e+07	2.41619e+07	2.55225e+07	2.96928e+07	5.05134e+07	1.25733e+07	3.97468e+07	2.56641e+07	6.7825e+07	5.40905e+07	3.10794e+07
GUANOSINE DIPHOSPHATE	C10H15N5O11P2	A	6.96474e+06	1.20872e+07	2.64195e+07	1.43789e+07	2.62159e+07	2.92037e+07	3.48274e+07	4.60799e+07	4.19737e+07	1.78515e+07	4.10827e+07	4.74211e+07	4.14936e+07	5.0195e+07	4.59025e+07
GUANOSINE DIPHOSPHATE MANNOSE	C16H25N5O16P2	A	2.31995e+07	1.436e+07	1.90804e+07	1.99173e+07	2.47991e+07	2.41581e+07	3.16973e+07	3.13865e+07	3.14706e+07	1.48504e+07	2.90506e+07	2.82796e+07	3.54261e+07	2.99946e+07	2.884e+07
GUANOSINE MONOPHOSPHATE	C10H14N5O8P	A	6.31931e+07	3.77321e+07	9.03539e+07	8.70504e+07	9.77024e+07	9.12544e+07	1.83554e+08	2.00246e+08	1.61386e+08	7.0638e+07	1.8111e+08	1.28113e+08	2.67905e+08	1.58224e+08	1.9945e+08
GUANOSINE TRIPHOSPHATE	C10H16N5O14P3	A	559441	4.90478e+06	9.2813e+06	876735	7.3924e+06	1.07701e+07	3.91902e+06	1.10882e+07	1.15862e+07	2.96669e+06	9.97494e+06	2.35108e+07	2.10514e+06	1.48788e+07	1.50611e+07
HEXANOATE	C6H12O2	A	2.63659e+07	6.31654e+06	1.30443e+07	2.54615e+07	1.60053e+07	1.60612e+07	1.90287e+07	9.42359e+06	7.87753e+06	1.42452e+07	1.59357e+07	1.27253e+07	1.79429e+07	1.79086e+07	3.24411e+07
HIPPURATE	C9H9NO3	B	466630	106878	536250	579701	425104	497573	936766	561415	205836	353570	2.35551e+06	795401	981188	896680	677196
HISTIDINE	C6H9N3O2	A	1.04818e+07	8.62614e+07	2.50629e+08	5.02963e+06	2.29742e+08	3.17498e+08	2.58615e+07	3.32294e+08	3.4426e+08	9.08993e+06	4.02563e+08	3.51616e+08	6.37274e+07	2.68915e+08	4.651e+08
HOMOSERINE	C4H9NO3	B	3.17692e+08	2.16079e+08	3.81612e+08	3.57563e+08	3.91835e+08	4.01443e+08	7.78117e+08	8.07114e+08	6.96016e+08	4.70424e+08	7.43904e+08	8.20046e+08	8.72949e+08	7.08302e+08	8.30097e+08
HYDROXYKYNURENINE	C10H12N2O4	B	22352.4	0	18958.8	25335	18323.7	0	6.92405e+06	5.86335e+06	3.75828e+06	3.42584e+06	4.92861e+06	6.92198e+06	7.90347e+06	5.34911e+06	6.79534e+06
HYDROXYPHENYLLACTATE	C9H10O4	A	2.68298e+07	1.41076e+07	2.26426e+07	2.43372e+07	2.1993e+07	2.00348e+07	7.73754e+06	7.20691e+06	5.29845e+06	3.02265e+06	8.92324e+06	4.5856e+06	5.5544e+06	3.93484e+06	4.66935e+06
HYPOXANTHINE	C5H4N4O	A	2.94392e+08	5.69113e+07	9.64108e+07	1.48222e+08	1.00912e+08	1.33729e+08	1.45823e+08	1.33228e+08	8.86191e+07	8.05949e+07	1.23667e+08	1.51085e+08	1.76983e+08	7.53843e+07	1.45474e+08
Indole-3-lactic acid	C11H11NO3	B	549237	272803	325449	325890	375219	298798	94065.4	0	43313.2	0	36812.9	0	22151.1	0	0
INDOLEACETALDEHYDE	C10H9NO	D	43174.1	0	92944.8	310244	179286	84099.9	1.08208e+06	347409	277221	387136	200046	672435	1.90995e+06	1.15317e+06	1.09236e+06
INOSINE	C10H12N4O5	A	2.92745e+08	5.21726e+07	8.33847e+07	1.18779e+08	8.0474e+07	1.08268e+08	9.20355e+07	9.66822e+07	1.5889e+08	4.84851e+07	7.14781e+07	9.43768e+07	1.01532e+08	4.61508e+07	8.63289e+07
INOSINE-MONOPHOSPHATE	C10H13N4O8P	A	347602	1.24996e+06	3.20091e+06	2.55551e+06	4.63373e+06	3.70871e+06	34101.9	144971	1.45683e+06	0	0	0	139096	38838.3	0
ISOCITRATE	C6H8O7	A	1.97072e+08	3.98821e+08	1.02669e+09	3.93407e+08	9.60298e+08	1.09258e+09	7.9792e+08	2.11084e+09	2.72525e+09	4.83003e+08	4.86611e+09	2.85717e+09	1.2964e+09	2.14901e+09	2.67196e+09
Isoeugenol		D	1.81383e+06	932594	1.49391e+06	661078	419838	498293	109898	104461	90975.1	89449	87009.6	99751.5	1.31826e+06	115932	142578
ISOLEUCINE	C6H13NO2	A	7.5101e+08	5.06737e+08	7.76956e+08	9.43952e+08	1.03534e+09	9.96927e+08	4.57877e+09	4.43523e+09	3.65807e+09	2.447e+09	3.91428e+09	4.65905e+09	5.54209e+09	4.04858e+09	4.79117e+09
Isonicotinic acid	C6H5NO2	B	7.15963e+06	2.42512e+06	5.69377e+06	6.73449e+06	6.09443e+06	5.10062e+06	8.32952e+06	4.74709e+06	3.37213e+06	5.49243e+06	1.16961e+07	7.09618e+06	1.26935e+07	3.42471e+06	7.41439e+06
Isovaleraldehyde	C5H10O	D	1.11907e+06	558236	1.08034e+06	1.50465e+06	1.3038e+06	1.09067e+06	1.3904e+06	1.56091e+06	555320	947818	964685	1.25728e+06	1.90171e+06	1.21255e+06	1.70036e+06
KYNURENINE	C10H12N2O3	D	25280.3	14508.5	84136.3	74365.8	59333	107441	289472	362209	997888	247807	425147	429775	649597	497074	809800
Leu-Ala	C9H18N2O3	A	433737	239272	393947	365347	540013	541293	1.59968e+06	1.71407e+06	4.74945e+06	660419	885840	1.42408e+06	3.02298e+06	1.67198e+06	1.83317e+06
Leucine	C6H13NO2	A	3.05057e+08	1.78212e+08	3.68912e+08	3.6798e+08	3.61656e+08	3.47416e+08	1.98951e+09	2.08875e+09	1.48406e+09	1.10053e+09	1.83862e+09	1.93159e+09	2.23401e+09	1.72864e+09	2.21993e+09
Leu-Gly	C8H16N2O3	D	2.08754e+06	1.47336e+06	3.15269e+06	3.32702e+06	3.1617e+06	3.73406e+06	5.45166e+07	6.13601e+07	6.41686e+07	2.27248e+07	1.74618e+07	4.09665e+07	6.8217e+07	1.07952e+07	4.96587e+07
Levulinic acid	C5H8O3	B	6.95047e+06	3.48016e+06	4.53803e+06	6.63624e+06	5.08359e+06	3.70051e+06	6.33791e+06	6.60415e+06	5.50283e+06	1.06287e+07	1.14024e+07	1.13855e+07	1.44014e+07	1.24529e+07	1.50242e+07
L-Methionine sulfoxide	C5H11NO3S	D	1.22166e+06	671893	1.24425e+06	1.24387e+06	1.09542e+06	1.51118e+06	4.18101e+06	4.57542e+06	9.91623e+06	1.54772e+06	7.53613e+06	6.39038e+06	3.33327e+06	1.21539e+07	1.11566e+07
LUMICHROME	C12H10N4O2	C	4.6693e+06	2.95638e+06	4.99783e+06	5.61667e+06	6.46986e+06	2.76705e+06	2.11721e+06	1.63587e+06	1.44651e+06	1.88388e+06	3.37435e+06	2.10535e+06	3.09345e+06	3.35488e+06	4.89781e+06
Lysine	C6H14N2O2	A	6.40541e+08	4.99579e+08	8.73576e+08	6.8866e+08	1.05116e+09	1.13241e+09	2.36889e+09	2.24679e+09	2.10048e+09	9.26136e+08	2.02315e+09	2.45859e+09	2.86922e+09	2.09417e+09	2.11919e+09
MALEATE	C4H4O4	B	6.25632e+06	2.73868e+06	4.17618e+06	5.57918e+06	4.95757e+06	3.22701e+06	5.30189e+06	5.46502e+06	3.37533e+06	4.05319e+06	5.21674e+06	6.62605e+06	5.16453e+06	3.8543e+06	4.25015e+06
Malic acid	C4H6O5	A	7.32388e+09	4.92279e+09	7.30445e+09	7.20462e+09	8.01483e+09	8.12929e+09	6.02006e+09	6.21005e+09	8.15927e+09	4.33965e+09	6.67265e+09	6.09106e+09	7.25928e+09	5.21333e+09	6.66809e+09
Malonic acid	C3H4O4	B	9.16428e+06	5.09124e+06	7.19121e+06	7.07137e+06	5.69199e+06	6.14746e+06	7.98809e+06	8.27022e+06	6.05007e+06	9.16478e+06	1.18017e+07	9.42116e+06	9.17381e+06	7.2345e+06	9.58441e+06
Maltitol	C12H24O11	A	84990.1	48283.9	64613.3	3.54025e+06	266043	277679	0	0	0	0	0	0	0	0	0
Mandelic acid	C8H8O3	A	2.66854e+06	1.02639e+06	1.64713e+06	2.28318e+06	1.65758e+06	1.56199e+06	1.34677e+06	2.27897e+06	1.50312e+06	1.56834e+06	8.61866e+06	2.18385e+06	2.33514e+06	1.64912e+06	1.88778e+06
Mesaconic acid	C5H6O4	A	2.04377e+07	8.50797e+06	1.15523e+07	1.08748e+07	1.04741e+07	1.0311e+07	1.60076e+07	1.8244e+07	2.8535e+07	9.5563e+06	1.44724e+07	2.01922e+07	1.98154e+07	1.44577e+07	1.48434e+07
METHIONINE	C5H11NO2S	B	2.57775e+07	1.55501e+07	2.97591e+07	2.93025e+07	2.68643e+07	2.79324e+07	3.50506e+07	3.82496e+07	3.28474e+07	1.90424e+07	3.44967e+07	3.73156e+07	5.14136e+07	3.83142e+07	4.07815e+07
METHYL GALACTOSIDE	C7H14O6	A	3.7771e+08	1.92612e+08	3.87674e+08	5.05085e+08	2.93607e+08	3.12524e+08	4.59386e+08	5.2531e+08	4.32501e+08	3.46987e+08	4.49874e+08	4.11432e+08	1.28141e+09	7.12443e+08	4.66884e+08
METHYLTHIOADENOSINE	C11H15N5O3S	B	7.33965e+06	4.19536e+06	6.54466e+06	7.53847e+06	8.6561e+06	9.41643e+06	1.09795e+07	7.32124e+06	5.81231e+06	4.9036e+06	7.05693e+06	6.54117e+06	1.32675e+07	1.6942e+07	1.51139e+07
mono-Methyl glutarate	C6H10O4	D	5.49503e+06	2.88102e+06	4.24147e+06	5.08172e+06	3.70895e+06	3.91836e+06	3.51648e+06	4.42403e+06	3.19191e+06	3.79818e+06	4.77882e+06	4.31052e+06	4.40376e+06	3.63284e+06	5.04596e+06
Myo-Inositol	C6H12O6	A	2.28931e+08	1.22719e+08	2.10324e+08	2.29e+08	2.14171e+08	1.97575e+08	2.61626e+07	2.23536e+07	1.69764e+07	2.2869e+07	2.26619e+07	1.9522e+07	3.08132e+07	2.10138e+07	2.36345e+07
N-(3-Phenylpropionyl)glycine	C11H13NO3	B	3.47816e+06	1.41935e+06	2.89927e+06	3.01845e+06	3.34014e+06	4.08321e+06	1.38969e+07	1.21874e+07	6.03195e+06	7.51237e+06	7.65299e+06	1.20611e+07	1.20398e+07	8.20764e+06	1.68358e+07
N1-Me-Adenosine	C11H15N5O4	B	47198.6	12564	83607.3	163208	150975	210348	503619	528822	478627	216156	757893	666962	1.14934e+06	732187	863821
N-ACETYLALANINE	C5H9NO3	A	5.53794e+06	4.51365e+06	7.62794e+06	1.0644e+07	9.1265e+06	1.13974e+07	5.98796e+07	5.63569e+07	4.75636e+07	2.3592e+07	2.5099e+07	2.94033e+07	5.65473e+07	3.08893e+07	5.98227e+07
N-ACETYLASPARAGINE	C6H10N2O4	D	3.28021e+06	1.45476e+06	2.16032e+06	3.5976e+06	3.63104e+06	3.76677e+06	2.0152e+07	1.82418e+07	1.67792e+07	1.09642e+07	1.01212e+07	9.90845e+06	2.07559e+07	1.68848e+07	1.90961e+07
N-ACETYLGLUTAMATE	C7H11NO5	A	2.97334e+08	2.89697e+08	6.55878e+08	5.55652e+08	6.62651e+08	7.41573e+08	2.59215e+09	2.81504e+09	1.94469e+09	1.45854e+09	9.0791e+08	2.26841e+09	2.75844e+09	5.10164e+08	2.31612e+09
N-ACETYLGLYCINE	C4H7NO3	A	1.97377e+07	1.19335e+07	2.59545e+07	2.86897e+07	3.05094e+07	2.9414e+07	8.82816e+07	8.73669e+07	7.53158e+07	4.16536e+07	5.13789e+07	7.27181e+07	9.77689e+07	4.19116e+07	8.55929e+07
N-Acetyl-L-aspartic acid	C6H9NO5	D	1.01934e+07	5.86112e+06	1.07016e+07	1.10675e+07	9.55865e+06	1.20239e+07	6.09415e+06	6.04758e+06	4.91591e+06	5.14991e+06	5.82456e+06	5.56951e+06	7.25447e+06	3.99996e+06	6.50613e+06
N-ACETYLLEUCINE	C8H15NO3	A	4.53976e+06	2.17071e+06	4.2591e+06	3.6225e+06	4.52536e+06	5.10698e+06	1.43164e+07	1.15076e+07	8.54223e+06	9.42049e+06	9.24595e+06	1.18127e+07	1.20875e+07	9.15317e+06	2.49767e+07
N-Acetyl-L-glutamine	C7H12N2O4	A	2.84506e+07	1.9067e+07	4.54583e+07	3.79747e+07	4.55162e+07	5.66524e+07	4.31597e+08	4.69841e+08	2.82418e+08	1.77036e+08	1.13944e+08	3.10089e+08	4.04847e+08	6.37079e+07	3.48013e+08
N-Acetyl-L-methionine	C7H13NO3S	A	651861	574142	1.47663e+06	1.5719e+06	1.39257e+06	2.14122e+06	2.04614e+07	2.1132e+07	7.20122e+06	8.03663e+06	4.55445e+06	1.30084e+07	2.62265e+07	2.67064e+06	1.6571e+07
N-Acetyl-L-proline	C7H11O3N	B	1.69272e+07	7.68365e+06	1.66687e+07	1.88058e+07	1.66781e+07	1.71764e+07	2.8127e+07	3.18259e+07	2.47236e+07	2.08901e+07	2.35788e+07	2.60466e+07	3.49206e+07	3.80547e+07	6.07533e+07
N-Acetyl-L-tyrosine	C11H13NO4	B	3.98202e+06	1.8915e+06	4.3988e+06	3.99048e+06	4.04242e+06	4.97452e+06	9.89134e+06	8.75079e+06	5.56889e+06	4.63277e+06	3.9538e+06	8.30249e+06	8.76346e+06	5.19659e+06	1.14776e+07
N-ACETYLNEURAMINATE	C11H19NO9	D	2.41682e+06	1.54559e+06	2.40279e+06	2.4389e+06	1.84034e+06	1.84392e+06	2.2538e+06	2.58966e+06	1.79563e+06	2.51131e+06	4.61034e+06	3.70532e+06	3.9989e+06	2.82629e+06	2.70345e+06
N-ACETYLPUTRESCINE	C6H14N2O	D	0	0	3.66513e-11	0	0	0	696855	765176	715006	299762	470938	543185	874679	783818	576071
N-ACETYLSERINE	C5H9NO4	A	1.01086e+08	8.16291e+07	1.93539e+08	1.67329e+08	2.19139e+08	2.32767e+08	1.26362e+09	1.34701e+09	1.06253e+09	6.11695e+08	5.56094e+08	1.06709e+09	1.40323e+09	4.24978e+08	1.13299e+09
NADH (Nicotinamide adenine dinucleotide (reduced))	C21H29N7O14P2	A	3.08386e+07	3.4335e+07	6.42977e+07	4.48253e+07	6.09959e+07	4.64579e+07	9.58467e+07	8.6657e+07	6.27028e+07	2.48354e+07	9.46519e+07	1.10043e+08	1.0481e+08	6.2623e+07	4.85216e+07
NADP	C21H28N7O17P3	A	8.44268e+06	4.00987e+06	9.30544e+06	7.08178e+06	8.77102e+06	9.73629e+06	8.34566e+06	7.76646e+06	1.13724e+07	3.72975e+06	7.23008e+06	6.72855e+06	1.07265e+07	6.04031e+06	7.57125e+06
Nalpha-Acetyl-L-arginine	C8H16N4O3	A	9.1774e+06	3.74235e+06	8.67975e+06	8.87812e+06	7.71259e+06	1.18336e+07	4.32545e+06	2.81167e+06	1.76971e+06	2.00082e+06	264922	2.44616e+06	4.34192e+06	2.13707e+06	3.77182e+06
Nalpha-Acetyl-L-ornithine	C7H14O3N2	A	9.09488e+07	1.0628e+08	2.34587e+08	2.63366e+08	2.51882e+08	2.96573e+08	1.5788e+08	1.69861e+08	1.34629e+08	9.67155e+07	7.82676e+07	1.2254e+08	1.71387e+08	5.40074e+07	1.08417e+08
N-ALPHA-ACETYLLYSINE	C8H16N2O3	A	3.87671e+07	2.65761e+07	5.31058e+07	5.96222e+07	5.62086e+07	6.11876e+07	2.39903e+07	1.88485e+07	1.53644e+07	1.43821e+07	1.43124e+07	2.1013e+07	2.56408e+07	1.51291e+07	2.08978e+07
N-Butyrylglycine	C6H11NO3	B	4.79653e+06	2.25426e+06	3.84949e+06	5.03264e+06	3.867e+06	3.90182e+06	3.84241e+06	3.06499e+06	3.35474e+06	2.85844e+06	3.1327e+06	3.98158e+06	3.33985e+06	2.61669e+06	4.36287e+06
Nepsilon-Acetyl-L-lysine	C8H16N2O3	A	5.0412e+08	3.2989e+08	5.9274e+08	5.66862e+08	6.46659e+08	6.47793e+08	9.08263e+08	9.02996e+08	7.96328e+08	4.83064e+08	7.67382e+08	1.06995e+09	1.01196e+09	7.96243e+08	8.95566e+08
N-FORMYL-L-METHIONINE	C6H11NO3S	A	1.22311e+06	1.19886e+06	2.4178e+06	2.20174e+06	2.86794e+06	2.84654e+06	2.68579e+07	3.40697e+07	5.02554e+07	1.47452e+07	4.62831e+07	2.77605e+07	4.05088e+07	1.84071e+07	3.16611e+07
NICOTINAMIDE	C6H6N2O	A	2.57257e+07	1.24045e+07	2.01963e+07	1.98886e+07	1.69481e+07	1.97973e+07	1.25559e+07	1.54033e+07	1.31559e+07	2.66212e+07	3.35618e+07	2.83157e+07	2.0422e+07	1.93925e+07	2.38631e+07
NICOTINATE	C6H5NO2	A	3.56785e+06	1.95035e+06	2.77176e+06	8.54456e+06	6.39112e+06	6.76644e+06	8.61436e+06	8.08303e+06	2.5481e+06	3.87456e+06	7.33185e+06	5.08347e+06	69335.5	3.7815e+06	7.41625e+06
NICOTINATE	C6H5NO2	A	3.56785e+06	1.95035e+06	2.77176e+06	8.54456e+06	6.39112e+06	6.76644e+06	5.92814e+06	8.08303e+06	2.5481e+06	3.87456e+06	7.33185e+06	5.08347e+06	3.90652e+06	3.7815e+06	7.41439e+06
Nicotinuric acid	C8H8O3N2	D	971870	549245	844270	861074	754401	668045	18492.2	20471.5	17664.2	51863.2	51814.7	22664.6	62165.3	24233.6	25781.6
N-Isobutyrylglycine	C6H11NO3	B	2.55744e+06	1.48962e+06	2.3939e+06	3.19297e+06	2.01228e+06	2.66613e+06	2.8408e+06	3.49228e+06	2.48745e+06	3.16871e+06	4.11225e+06	3.64464e+06	3.02282e+06	2.52884e+06	4.1095e+06
N-Methyl-DL-alanine	C4H9NO2	B	1.04405e+07	4.70351e+06	9.0331e+06	1.32272e+07	9.03998e+06	1.14014e+07	9.84464e+06	1.29861e+07	8.48894e+06	8.73251e+06	9.41379e+06	8.84705e+06	1.00399e+07	1.04612e+07	8.25387e+06
N-METHYLGLUTAMATE	C6H11NO4	B	0	0	0	0	0	0	4.11081e+06	5.09214e+06	3.94602e+06	4.07949e+06	4.35895e+06	5.03178e+06	6.19582e+06	4.84729e+06	7.18962e+06
NORVALINE	C5H11NO2	A	4.79717e+08	2.92866e+08	5.29369e+08	5.37597e+08	6.08824e+08	5.81742e+08	2.09557e+09	2.11529e+09	1.85453e+09	1.09526e+09	1.80648e+09	2.20624e+09	2.39303e+09	1.95817e+09	2.23489e+09
N-Tigloylglycine	C7H11O3N	B	1.65287e+07	7.78639e+06	1.41983e+07	1.72369e+07	1.41831e+07	1.3365e+07	3.15638e+07	3.00299e+07	2.21026e+07	1.98746e+07	2.16338e+07	2.24586e+07	3.05722e+07	2.37926e+07	5.55891e+07
O-PHOSPHOETHANOLAMINE	C2H8NO4P	D	41164.7	128349	290390	137686	184587	132005	507957	570481	400966	234582	732520	398945	693469	219502	565027
OPHTHALMATE	C11H19N3O6	A	8.13148e+07	5.77351e+07	1.02143e+08	8.79521e+07	1.16236e+08	1.10103e+08	4.79817e+08	4.88696e+08	4.35698e+08	2.30558e+08	4.18217e+08	5.09488e+08	5.44211e+08	4.39957e+08	4.60265e+08
ORNITHINE	C5H12N2O2	A	4.52473e+08	3.01665e+08	5.61483e+08	4.29141e+08	6.32862e+08	6.7161e+08	4.52564e+08	4.56007e+08	4.47999e+08	2.16565e+08	4.17907e+08	3.67297e+08	5.61905e+08	4.57245e+08	4.16111e+08
OROTATE	C5H4N2O4	A	5.69625e+06	7.29985e+06	9.50044e+06	1.17139e+07	6.89191e+06	7.50702e+06	9.11433e+07	9.19963e+07	9.57888e+07	5.0152e+07	1.74137e+08	9.77423e+07	1.36128e+08	9.52364e+07	1.14887e+08
Orotidine	C10H12N2O8	A	198574	1.22913e+07	5.67559e+06	119984	1.4896e+06	1.76625e+07	1.52075e+09	1.48105e+09	1.26479e+09	8.64244e+08	1.36777e+09	1.66747e+09	1.84368e+09	1.48824e+09	1.59691e+09
o-Toluic acid	C8H8O2	D	3.95689e+06	2.76963e+06	3.40746e+06	4.14767e+06	4.06798e+06	4.70697e+06	3.09839e+06	3.58667e+06	3.90464e+06	3.4779e+06	9.91566e+06	4.55699e+06	5.06389e+06	3.53981e+06	3.59206e+06
PANTOTHENATE	C9H17NO5	A	4.56842e+07	3.03698e+07	4.91165e+07	4.65001e+07	5.30651e+07	4.91207e+07	4.39286e+07	5.60754e+07	8.96715e+07	2.62405e+07	3.88247e+07	4.2022e+07	7.8025e+07	5.64363e+07	7.37963e+07
p-Coumaric acid	C9H8O3	D	724971	319382	476619	644812	474371	366434	0	0	0	825052	747226	330445	83788.2	105499	91127.4
Phe-Ala	C12H16N2O3	B	0	0	0	76684.5	64183.3	65645.4	341338	413313	313546	0	0	0	125825	113343	158101
Phe-Gly	C11H14N2O3	B	314936	178835	426353	490066	499049	650092	8.44141e+06	9.3034e+06	1.07663e+07	3.15482e+06	2.73389e+06	6.02027e+06	1.00946e+07	1.94597e+06	7.25847e+06
PHENOL	C6H6O	A	2.17142e+07	8.31991e+06	1.16188e+07	1.60805e+07	1.03713e+07	1.00509e+07	9.84015e+06	1.34226e+07	9.6781e+06	1.29759e+07	1.47128e+07	1.28251e+07	1.63538e+07	1.21016e+07	1.48802e+07
PHENYLACETALDEHYDE	C8H8O	D	470951	152642	261771	397146	253178	372416	629877	550106	355537	212209	323899	459638	668455	386753	430208
PHENYLALANINE	C9H11NO2	A	3.06048e+08	1.70699e+08	3.19159e+08	3.41205e+08	3.46029e+08	3.47677e+08	1.2133e+09	1.21645e+09	1.01603e+09	6.5603e+08	9.83877e+08	1.22628e+09	1.50885e+09	1.03101e+09	1.32199e+09
Phenylpyruvic acid	C9H8O3	A	386032	458525	426289	46821.3	189386	63514.4	47713	1.24406e+06	2.60684e+06	140415	2.15385e+06	715607	581195	315082	30592.5
PHOSPHOENOLPYRUVATE	C3H5O6P	A	1.01795e+07	5.24031e+06	1.15743e+07	8.75245e+06	1.50358e+07	1.81806e+07	1.32423e+07	1.81595e+07	2.06953e+07	1.17035e+07	1.85979e+07	1.16238e+07	2.70454e+07	1.67492e+07	1.52608e+07
PHOSPHONOACETATE	C2H5O5P	D	3.89375e+06	2.80275e+06	3.72449e+06	4.17681e+06	3.85511e+06	3.54315e+06	2.79128e+06	3.61128e+06	2.13884e+06	1.58681e+06	3.26488e+06	1.7094e+06	3.87053e+06	2.03466e+06	3.15517e+06
Phosphoric acid	H3PO4	A	2.11954e+09	1.31204e+09	2.72155e+09	1.98278e+09	3.32856e+09	3.48075e+09	5.22022e+09	5.02731e+09	4.7445e+09	1.94335e+09	4.52465e+09	5.56919e+09	5.95154e+09	5.15235e+09	5.31772e+09
PHOSPHORYLCHOLINE	C5H14NO4P	A	3.73868e+07	2.13683e+07	4.00482e+07	4.05809e+07	4.32341e+07	4.08603e+07	2.38045e+07	2.14795e+07	1.53795e+07	1.478e+07	1.61455e+07	1.69705e+07	2.03661e+07	2.5171e+07	2.11628e+07
PHOSPHOSERINE	C3H8NO6P	B	4.04316e+06	3.79732e+06	6.47347e+06	1.10346e+07	8.76681e+06	7.85724e+06	2.13658e+07	2.19204e+07	1.67502e+07	1.68436e+07	2.42785e+07	2.04482e+07	2.52348e+07	1.90679e+07	1.98052e+07
Pimelic acid	C7H12O4	A	6.47883e+06	3.60396e+06	5.70272e+06	6.32036e+06	4.59391e+06	4.6506e+06	4.84668e+06	6.83852e+06	1.44521e+07	6.39979e+06	6.9749e+06	6.30711e+06	3.49687e+06	4.19639e+06	3.94735e+06
PIPECOLATE	C6H11NO2	A	9.20165e+06	4.65461e+06	1.00867e+07	1.04641e+07	1.18989e+07	8.65901e+06	9.88751e+06	9.4729e+06	9.36622e+06	5.35403e+06	5.94092e+06	9.89954e+06	8.47375e+06	6.37896e+06	8.55632e+06
P-OCTOPAMINE	C8H11NO2	C	4.33736e+06	850006	4.26609e+06	1.84426e+07	1.30316e+07	1.45318e+07	1.10493e+07	1.44848e+07	1.23684e+07	1.68143e+07	1.77296e+07	1.43993e+07	9.31496e+06	8.0295e+06	9.37331e+06
Pro-Gly	C7H12N2O3	B	1.47483e+07	2.29096e+07	4.8433e+07	5.00005e+07	6.17974e+07	6.32016e+07	2.52777e+08	2.73061e+08	2.49607e+08	1.28654e+08	8.93428e+07	2.09542e+08	3.26944e+08	3.90539e+07	2.64636e+08
PROLINE	C5H9NO2	A	4.24852e+08	2.70156e+08	4.81862e+08	4.95561e+08	5.61138e+08	5.61282e+08	7.65429e+08	7.77599e+08	7.07871e+08	4.14491e+08	6.84403e+08	7.2258e+08	9.76045e+08	7.53682e+08	8.68065e+08
PROPIONATE	C3H6O2	LA	2.53471e+07	1.31451e+07	2.89909e+07	3.9764e+07	2.75746e+07	2.88575e+07	2.25927e+07	2.97322e+07	1.28127e+07	1.6307e+07	3.79365e+07	2.12977e+07	3.03028e+07	2.11387e+07	4.07634e+07
Pseudouridine	C9H12N2O6	A	6.85954e+07	3.84961e+07	6.95755e+07	7.62105e+07	6.90436e+07	7.03463e+07	1.92244e+08	1.86784e+08	1.61939e+08	1.1368e+08	1.82466e+08	1.87915e+08	2.51278e+08	1.67965e+08	2.16012e+08
Psicose	C6H12O6	B	5.27494e+06	2.41762e+06	5.54394e+06	5.2745e+06	3.11827e+06	4.50773e+06	6.45461e+06	4.90467e+06	5.28879e+06	3.70455e+06	5.92873e+06	7.4679e+06	8.14989e+06	6.50983e+06	8.40753e+06
PTERIN	C6H5N5O	D	4.00092e+06	1.15115e+06	2.26532e+06	3.15784e+06	2.39786e+06	3.15656e+06	8.77494e+06	7.13086e+06	1.67116e+06	4.22831e+06	4.07674e+06	5.37919e+06	7.35989e+06	1.25882e+07	9.51514e+06
Pyridoxine	C8H11NO3	B	1.83444e+06	1.02945e+06	1.30245e+06	1.91232e+06	1.57117e+06	2.12559e+06	2.08648e+06	2.22283e+06	2.03151e+06	1.93432e+06	3.33125e+06	2.03124e+06	4.49158e+06	2.84002e+06	3.75995e+06
PYROGLUTAMATE	C5H7NO3	A	4.96326e+08	3.56604e+08	5.05445e+08	6.38893e+08	6.46562e+08	6.51793e+08	1.61398e+09	1.33639e+09	1.2046e+09	6.5131e+08	1.31776e+09	1.31783e+09	1.80937e+09	1.85286e+09	1.66551e+09
PYRROLE-2-CARBOXYLATE	C5H5NO2	D	0	0	0	0	0	0	4.32314e+06	5.14139e+06	4.11332e+06	4.10191e+06	5.13051e+06	5.71459e+06	6.83418e+06	5.91922e+06	7.42207e+06
Pyruvic acid	C3H4O3	A	0	0	0	0	0	0	0	7.28249e+07	2.86927e+08	0	7.48209e+08	3.86547e+07	1.21066e+07	0	0
QUINATE	C7H12O6	A	1.35822e+08	1.35079e+08	7.73372e+07	6.94883e+07	2.3358e+08	4.41023e+07	1.17305e+08	2.28313e+07	1.86192e+07	3.2324e+07	4.95252e+07	6.77692e+07	2.97179e+07	5.25449e+07	1.954e+07
QUINOLINATE	C7H5NO4	A	403717	297599	399536	611613	406108	479150	1.69632e+06	1.91669e+06	1.74842e+06	753145	1.03983e+06	879760	2.19862e+06	2.1297e+06	2.6409e+06
RAFFINOSE	C18H32O16	A	1.72786e+07	1.15023e+07	1.45937e+07	1.68467e+07	1.42593e+07	1.38994e+07	5.77174e+06	5.44469e+06	4.88364e+06	4.20492e+06	2.66235e+07	4.71038e+06	6.08817e+06	5.28667e+06	5.67017e+06
RHAMNOSE	C6H12O5	D	7.03013e+06	3.99529e+06	6.34302e+06	1.25589e+06	896477	1.07253e+06	2.99287e+06	3.91077e+06	2.61496e+06	0	0	0	1.43274e+06	1.29834e+06	1.8354e+06
Riboflavin 5'-phosphate	C17H21N4O9P	A	2.38704e+06	1.69377e+06	3.01139e+06	2.46052e+06	3.64521e+06	3.88307e+06	8.77023e+06	8.40308e+06	7.70595e+06	4.42919e+06	7.35077e+06	7.93747e+06	1.5113e+07	1.23504e+07	1.02811e+07
Ribose	C5H10O5	D	0	1.67776e+06	2.43693e+06	2.6772e+06	3.21939e+06	2.91014e+06	3.65399e+06	4.18564e+06	2.76264e+06	3.5148e+06	3.79181e+06	3.87878e+06	4.35018e+06	3.79083e+06	3.86247e+06
Saccharic acid 1,4-lactone	C6H8O7	B	1.31911e+06	681965	1.00606e+06	1.27097e+06	1.1575e+06	1.02256e+06	1.74714e+06	2.30145e+06	1.34221e+06	0	0	0	0	0	0
Saccharopine	C11H20N2O6	A	1.05252e+09	5.85646e+08	9.87063e+08	1.06061e+09	1.13783e+09	1.06847e+09	9.69638e+08	9.04014e+08	1.11797e+09	5.69637e+08	8.6546e+08	1.15908e+09	1.16516e+09	1.0485e+09	9.8077e+08
S-ADENOSYLHOMOCYSTEINE	C14H20N6O5S	A	5.42182e+06	3.3165e+06	6.97971e+06	5.69215e+06	9.85221e+06	9.58341e+06	1.54587e+07	1.6576e+07	1.3635e+07	7.67539e+06	1.70452e+07	1.57647e+07	2.47004e+07	1.87182e+07	2.0712e+07
SALICYLAMIDE	C7H7NO2	D	1.31388e+06	718732	1.0276e+06	1.09858e+06	681814	800433	1.11301e+06	1.27499e+06	913436	1.04085e+06	1.4141e+06	1.17545e+06	1.66182e+06	1.28357e+06	1.66212e+06
SALICYLATE	C7H6O3	A	3.79053e+06	1.81031e+06	2.36896e+06	3.07566e+06	2.72146e+06	1.95453e+06	2.84878e+06	2.66501e+06	1.60148e+06	2.60914e+06	2.90344e+06	2.22826e+06	2.57208e+06	2.14644e+06	433170
Sebacic acid	C10H18O4	A	2.25743e+06	1.16948e+06	2.00024e+06	2.39791e+06	1.501e+06	1.70297e+06	1.73902e+06	2.16654e+06	1.07774e+07	1.09529e+06	1.21952e+06	1.52152e+06	1.56002e+06	1.31878e+06	1.77118e+06
Sedoheptulose 7-phosphate	C7H15O10P	A	3.33989e+07	2.52306e+07	3.15634e+07	3.12817e+07	3.44076e+07	3.24024e+07	3.59401e+07	3.99547e+07	1.95525e+07	1.76221e+07	3.34289e+07	2.67048e+07	4.51555e+07	2.53846e+07	3.4926e+07
SERINE	C3H7NO3	A	1.08418e+08	6.67898e+07	1.12684e+08	1.21342e+08	1.23433e+08	1.21596e+08	1.69353e+08	1.68522e+08	1.14179e+08	9.09506e+07	1.51709e+08	1.59042e+08	2.11662e+08	1.29423e+08	1.77609e+08
SHIKIMATE	C7H10O5	D	4.58771e+06	2.70858e+06	4.03068e+06	4.18974e+06	4.35906e+06	3.43101e+06	4.12473e+06	5.07471e+06	4.26371e+06	3.6469e+06	5.78078e+06	5.91739e+06	5.05292e+06	4.63101e+06	5.39918e+06
SORBATE	C6H8O2	D	3.7204e+06	2.19449e+06	3.31274e+06	3.36585e+06	3.11761e+06	3.12109e+06	3.013e+06	3.35516e+06	3.101e+06	4.14081e+06	4.51829e+06	4.4576e+06	3.6164e+06	3.6088e+06	4.05902e+06
STACHYOSE	C24H42O21	A	1.71707e+06	1.69546e+06	1.45844e+06	1.62674e+06	1.36492e+06	1.3687e+06	2.22839e+06	1.79188e+06	1.34889e+06	1.25155e+06	2.45375e+06	2.95775e+06	2.36824e+06	1.5273e+06	2.06337e+06
SUBERATE	C8H14O4	A	6.22784e+06	5.2398e+06	3.96628e+06	7.56453e+06	3.94721e+06	4.16333e+06	3.76891e+06	8.45296e+06	7.56976e+07	4.96594e+06	5.9553e+06	4.92892e+06	5.91394e+06	5.99809e+06	5.63942e+06
SUCCINATE	C4H6O4	A	1.46146e+09	8.13851e+08	1.17648e+09	1.21856e+09	1.49638e+09	1.69481e+09	6.81215e+08	5.93866e+08	1.08024e+09	3.42817e+08	4.95842e+08	5.65881e+08	8.82873e+08	5.98313e+08	7.57661e+08
Succinimide	C4H5NO2	A	7.41948e+06	3.89319e+06	4.93523e+06	1.50385e+07	5.23306e+06	8.47633e+06	6.24217e+06	1.50416e+07	5.15747e+06	8.79882e+06	5.22642e+06	9.55621e+06	8.15653e+06	1.39643e+07	9.85051e+06
Sucrose	C12H22O11	A	2.27867e+08	1.80377e+08	1.05984e+08	1.1752e+08	3.19421e+08	5.43142e+07	1.31958e+08	2.62808e+07	1.37056e+07	4.49152e+07	5.41877e+07	6.75535e+07	2.74462e+07	4.91037e+07	2.90098e+07
Tartrate	C4H6O6	D	84914.4	495552	421077	253780	685512	482178	614037	504868	418551	342473	861946	738724	779952	1.3146e+06	1.35653e+06
TAURINE	C2H7NO3S	A	3.61015e+06	2.85904e+06	1.43159e+06	1.33364e+06	1.64158e+06	999752	721949	1.17257e+06	917175	989270	2.97807e+06	700865	1.27856e+06	1.20935e+06	1.15545e+06
Terephthalic acid	C8H6O4	B	1.21245e+07	8.36321e+06	1.14834e+07	1.22795e+07	7.52382e+06	8.6911e+06	1.23378e+07	1.44858e+07	1.12699e+07	1.37634e+07	1.77282e+07	1.21114e+07	1.29201e+07	1.24664e+07	1.27523e+07
Thiamine monophosphate	C12H17N4O4PS	D	0	17721	0	30726.5	58852.5	163617	0	0	0	0	0	0	0	0	0
Threonic acid	C4H8O5	A	8.26721e+07	4.29392e+07	7.7782e+07	1.18409e+08	9.3459e+07	9.49572e+07	5.96975e+08	6.54014e+08	5.26162e+08	3.82217e+08	5.67815e+08	5.09412e+08	5.96069e+08	5.92675e+08	7.40015e+08
THREONINE	C4H9NO3	A	3.36561e+08	2.15767e+08	3.83472e+08	3.54329e+08	3.88588e+08	4.01746e+08	7.7865e+08	8.05485e+08	6.95005e+08	4.71858e+08	7.38061e+08	8.23078e+08	8.64068e+08	7.10654e+08	8.28265e+08
THYMIDINE	C10H14N2O5	B	1.26604e+06	757976	1.4722e+06	1.71455e+06	1.9219e+06	1.71848e+06	1.41976e+06	1.17786e+06	1.19444e+06	756110	1.5824e+06	1.25604e+06	2.32504e+06	2.33431e+06	2.10731e+06
THYMIDINE-MONOPHOSPHATE	C10H15N2O8P	A	5.96496e+06	3.07298e+06	1.05891e+07	8.91462e+06	1.1963e+07	1.17854e+07	1.40285e+07	1.38927e+07	1.36998e+07	6.77638e+06	1.27196e+07	1.33296e+07	1.95125e+07	1.4533e+07	1.7124e+07
THYMINE	C5H6N2O2	B	5.0243e+06	2.79558e+06	4.44418e+06	6.10369e+06	5.95134e+06	6.02858e+06	5.91204e+06	6.45522e+06	5.62256e+06	6.91702e+06	8.648e+06	7.86038e+06	9.67959e+06	7.54452e+06	1.0331e+08
TRANS-ACONITATE	C6H6O6	B	1.08721e+07	5.27976e+06	8.9332e+06	4.49244e+07	2.95143e+07	2.70143e+07	2.90989e+07	4.92123e+07	4.73263e+07	5.33504e+07	4.93935e+07	5.24502e+07	5.24508e+07	3.62204e+07	4.51689e+07
Tricarballylic acid	C6H8O6	D	1.59823e+06	1.10879e+06	1.53941e+06	1.68852e+06	1.32705e+06	1.22215e+06	863554	881545	622611	1.45067e+06	1.93352e+06	1.67455e+06	1.4701e+06	1.26148e+06	1.52647e+06
Tropic acid	C9H10O3	B	2.33286e+07	1.20278e+07	2.0515e+07	2.3964e+07	1.83083e+07	2.01211e+07	2.52878e+07	3.20085e+07	2.36553e+07	2.12104e+07	2.88873e+07	2.69406e+07	3.18103e+07	2.50681e+07	2.79375e+07
TRYPTOPHAN	C11H12N2O2	A	1.13717e+08	7.30074e+07	1.33317e+08	1.39023e+08	1.40531e+08	1.41547e+08	3.8488e+08	3.96669e+08	3.46394e+08	2.22644e+08	3.75304e+08	3.98707e+08	5.35259e+08	3.6883e+08	4.54746e+08
TYROSINE	C9H11NO3	A	3.14668e+08	1.99636e+08	3.77813e+08	3.6436e+08	4.01424e+08	3.98163e+08	1.18749e+09	1.20595e+09	1.08011e+09	6.45953e+08	1.07983e+09	1.24529e+09	1.48518e+09	1.11937e+09	1.32629e+09
URACIL	C4H4N2O2	B	3.26486e+07	1.76064e+07	3.66347e+07	3.81368e+07	4.37726e+07	3.9264e+07	1.22183e+08	1.09834e+08	8.12091e+07	6.98541e+07	1.09912e+08	1.24721e+08	1.78065e+08	1.05832e+08	1.51512e+08
UREIDOPROPIONATE	C4H8N2O3	B	1.75164e+06	995688	1.42918e+06	1.9938e+06	2.09615e+06	1.81153e+06	4.92857e+06	5.01814e+06	5.45088e+06	1.72041e+06	2.31271e+06	2.2476e+06	4.43616e+06	3.55352e+06	4.90744e+06
Uric acid	C5H4N4O3	A	5.69201e+06	1.89048e+06	4.47342e+06	3.80841e+06	1.11446e+06	3.53211e+06	1.68057e+06	1.75698e+06	1.02638e+06	685682	1.18569e+07	1.67614e+06	1.50501e+06	1.1499e+07	32726.9
URIDINE	C9H12N2O6	A	4.575e+07	2.19231e+07	5.16126e+07	6.04419e+07	5.8183e+07	5.39793e+07	2.1136e+08	2.13977e+08	2.75285e+08	1.20497e+08	2.04032e+08	2.26784e+08	3.23451e+08	1.96066e+08	2.57631e+08
URIDINE 5'-DIPHOSPHATE	C9H14N2O12P2	A	3.92618e+07	3.05535e+07	6.15302e+07	5.07183e+07	6.59006e+07	6.33509e+07	7.25756e+07	9.57387e+07	1.06111e+08	3.16887e+07	7.67196e+07	8.78139e+07	1.0957e+08	8.09008e+07	9.33047e+07
Uridine 5'-monophosphate	C9H13N2O9P	A	9.47291e+07	5.18832e+07	1.25513e+08	1.23916e+08	1.35369e+08	1.34987e+08	2.55567e+08	2.64854e+08	3.21627e+08	1.18132e+08	2.61605e+08	2.18789e+08	3.7295e+08	2.37297e+08	2.94109e+08
URIDINE DIPHOSPHATE GLUCOSE	C15H24N2O17P2	A	2.41795e+08	1.63711e+08	2.44818e+08	2.27186e+08	2.72755e+08	2.60165e+08	6.30003e+08	5.73802e+08	3.66669e+08	3.01994e+08	5.49596e+08	5.83551e+08	6.09829e+08	5.51397e+08	5.39233e+08
URIDINE DIPHOSPHATE-N-ACETYLGALACTOSAMINE	C17H27N3O17P2	A	1.27167e+08	7.16289e+07	1.26445e+08	1.24071e+08	1.33448e+08	1.29635e+08	1.73668e+08	1.71388e+08	1.5545e+08	8.71838e+07	1.63662e+08	1.57456e+08	1.96937e+08	1.49274e+08	1.59259e+08
URIDINE TRIPHOSPHATE	C9H15N2O15P3	A	4.67637e+06	1.16972e+07	2.41157e+07	4.70193e+06	2.05367e+07	2.69718e+07	1.31885e+07	2.20821e+07	2.92118e+07	7.40051e+06	1.98835e+07	4.06565e+07	1.38499e+07	2.85009e+07	2.733e+07
Vanillin	C8H8O3	D	4.23167e+06	1.31178e+06	1.84219e+06	2.80534e+06	1.81197e+06	1.86879e+06	1.92057e+06	3.95524e+06	1.50312e+06	2.15617e+06	1.03025e+07	3.5065e+06	2.86073e+06	2.89599e+06	2.52374e+06
XANTHINE	C5H4N4O2	A	1.93913e+08	8.26656e+07	1.43494e+08	1.76672e+08	1.41754e+08	1.37173e+08	2.06808e+08	1.93595e+08	1.59404e+08	1.58882e+08	2.16891e+08	2.0283e+08	3.03548e+08	2.42277e+08	2.78891e+08
Xylose	C5H10O5	B	3.79728e+06	2.6664e+06	3.87577e+06	7.12363e+06	4.15302e+06	3.5398e+06	8.94061e+06	9.72203e+06	7.25045e+06	5.90892e+06	1.31367e+07	9.94258e+06	9.8639e+06	8.98338e+06	1.01722e+07
Identification Level Legend (Probability)	Compared with MPU Polar Metabolite Library, metabolite identification is based on:
A	Five criterias: accurate mass, RT, isotope match, fragment ions and library match
B	Four criterias: accurate mass, RT, isotope match and fragment ions
C	Four criterias: accurate mass, RT, fragment ions and library match
D	Three criterias: accurate mass, RT and fragment ions
LA	For low molecular weight metabolite without fragments in Library, Four criterias: accurate mass, RT, isotope match and library match.

## Sheet: Charts Polar First Experiment
Peak Area	D1-DDW-NO AUX	D2-DDW-NO AUX	D3-DDW-NO AUX	D4-DDW-with 10' AUX	D5-DDW-with 30' AUX	1	2	3	4	5
10-HYDROXYDECANOATE	1.27836e+06	1.09158e+06	1.25118e+06	1.33597e+06	1.08305e+06	286341	114123	75187.2	128479	102882
1-Deoxy-D-xylulose-5-phosphate	326962	1.49911e+06	262177	254246	382226	55692.8	1.05467e+06	24501.3	8181.34	11631.6
1-Kestose	1.36474e+07	1.28404e+07	4.66653e+06	5.84524e+06	4.31211e+06	2.19936e+06	1.0332e+06	645682	1.80547e+06	400158
1-Methylguanine	2.16776e+07	3.3993e+07	4.05321e+06	3.74657e+06	6.22204e+06	4.71883e+06	2.29711e+06	479598	487749	806678
1-Phenyl-1,2-propanedione	571226	530203	995050	642515	742722	130182	22936.3	113031	104577	128456
2-(4-Hydroxyphenyl)ethanol	935995	1.47675e+06	975316	1.00061e+06	1.04173e+06	140066	141962	46717.4	87225.7	100829
2,3-Dihydroxyisovalerate	2.23952e+08	2.34195e+08	3.08401e+08	2.62297e+08	3.57708e+08	4.455e+07	1.27256e+07	3.53047e+07	4.8521e+07	9.66762e+06
2,4-Dihydroxybutyric acid	1.79656e+07	2.39679e+07	7.44122e+07	6.95905e+07	8.90575e+07	2.43631e+06	2.47996e+06	1.89855e+07	1.13092e+07	3.75213e+06
2,6-DIHYDROXYPYRIDINE	0	0	3.44402e+06	3.82898e+06	4.63601e+06	0	0	149828	356059	417051
2-Aminoadipic acid	3.81765e+06	3.88601e+06	2.44445e+06	2.58845e+06	2.48974e+06	793754	243487	146704	147454	265295
2-Aminoheptanoic acid	905125	1.2096e+06	902298	883504	1.42279e+06	170625	67610.1	73367.1	210308	148639
2-AMINOISOBUTYRATE	1.75417e+07	2.50287e+07	3.72737e+07	2.69292e+07	4.38504e+07	4.67235e+06	1.67821e+06	2.20888e+06	3.89509e+06	4.36457e+06
2-Deoxy-glucose	1.07795e+06	981684	4.5906e+06	3.46415e+06	3.79041e+06	141348	103186	629468	154869	328756
2-Ethyl-2-hydroxybutyric acid	1.22539e+08	1.66781e+08	1.49248e+08	1.46962e+08	1.85573e+08	2.43503e+07	1.4213e+07	3.80768e+07	1.96661e+07	9.03383e+06
2-Hydroxy-2-methylbutyric acid	1.543e+08	2.05633e+08	1.45467e+08	1.39859e+08	1.71238e+08	2.35306e+07	2.13688e+07	3.49649e+07	1.45005e+07	1.43458e+07
2-Hydroxy-3-(4-hydroxyphenyl)-2-propenoic acid	917554	33288.8	3.55063e+06	2.74897e+06	498917	460921	18893.2	2.18867e+06	2.01362e+06	393621
2-HYDROXYBUTYRATE	1.35271e+07	1.57484e+07	5.13242e+07	4.12694e+07	5.20344e+07	1.90769e+06	1.54689e+06	4.45424e+06	3.67825e+06	3.20637e+06
2-Hydroxyoctanoic acid	2.16907e+06	2.0043e+06	1.84773e+06	1.50871e+06	1.46928e+06	583715	255202	294956	90633.7	56077.9
2-Isopropylmalic acid	9.93831e+07	9.97711e+07	5.69362e+07	2.74286e+07	4.87964e+07	1.9182e+07	3.96921e+06	1.65678e+07	3.19202e+06	2.84807e+06
2-Keto-3-deoxyoctonate	1.93028e+07	1.9376e+07	1.9271e+07	1.96997e+07	2.05682e+07	1.80732e+06	593913	1.24254e+06	891583	428258
2-Methyl-4-pentenoic acid	4.78176e+06	4.10499e+06	3.4701e+06	4.23074e+06	4.95749e+06	874799	250244	343952	102204	454671
2-Methylbutyric acid	2.63391e+07	4.8302e+07	2.59701e+07	2.82538e+07	2.80798e+07	8.10443e+06	4.2477e+06	3.39653e+06	6.12947e+06	4.03192e+06
2-Methylglutaric acid	7.12552e+06	8.90267e+06	3.67946e+06	4.93912e+06	7.32844e+06	1.20193e+06	875066	136107	299215	559595
2-Methylhippuric acid	590521	621848	859043	1.99096e+06	1.08398e+06	185768	54574.5	195902	508809	562847
2'-O-Methylguanosine	2.32886e+07	3.11729e+07	5.26864e+07	4.86393e+07	6.7783e+07	3.91455e+06	753224	3.04751e+06	8.8674e+06	3.54946e+06
2-OXOADIPATE	3.58301e+06	3.72746e+06	3.65537e+06	4.02575e+06	4.06061e+06	637767	477867	735075	551323	443227
2-PHOSPHOGLYCERATE	3.02242e+07	3.44518e+07	5.00846e+07	4.30176e+07	5.84121e+07	3.97692e+06	815149	7.97661e+06	4.94952e+06	1.09547e+06
2-Propylpentanoic acid	1.32232e+07	1.0101e+07	7.10432e+06	9.80932e+06	1.20477e+07	1.96977e+06	1.05978e+06	536917	834512	1.16133e+06
3-(3-Hydroxyphenyl)propionic acid	9.98842e+06	7.85517e+06	1.36532e+07	6.05749e+06	9.08607e+06	2.28896e+06	859159	1.46166e+06	594788	840530
3,4 DIHYDROXYMANDELATE	237697	387309	308596	222315	408496	32443.1	15758.7	61009.9	63213.6	43795
3,4-Dihydroxybenzaldehyde	2.62085e+06	2.17995e+06	2.65809e+06	2.68186e+06	1.96123e+06	704644	203769	315073	439269	77519.1
3-DEHYDROSHIKIMATE	490134	584817	173566	77844.8	158289	145004	17929.3	64751.2	3061.75	29977.3
3-Hydroxy-3- methyl-glutaryl-CoA	1.58178e+06	1.54549e+06	1.63288e+06	1.05566e+06	1.18504e+06	307694	663712	389398	274496	133983
3-HYDROXYANTHRANILATE	3.04017e+06	4.06997e+06	6.27451e+06	8.55856e+06	1.30113e+07	849159	415990	1.52181e+06	1.10308e+06	2.03459e+06
3-HYDROXYBENZALDEHYDE	1.38944e+07	1.45985e+07	1.52145e+07	2.13356e+07	1.65939e+07	1.95866e+06	2.27261e+06	1.09373e+06	1.68515e+06	591252
3-Hydroxybutyric acid	1.58671e+07	2.12243e+07	4.67741e+07	4.14498e+07	5.49923e+07	2.99742e+06	1.69561e+06	9.56854e+06	8.2212e+06	2.21971e+06
3-HYDROXYMETHYLGLUTARATE	4.25896e+08	5.18992e+08	9.13833e+08	8.32819e+08	1.06301e+09	7.16399e+07	2.45777e+07	1.04616e+08	9.93831e+07	2.4801e+07
3-Methoxyphenylacetic acid	2.1131e+07	1.96439e+07	3.14581e+07	2.40977e+07	2.8272e+07	5.44268e+06	676371	4.35533e+06	3.8529e+06	1.95348e+06
3-Methyl-2-oxobutyrate	4.27344e+06	7.26056e+06	6.07317e+06	4.02549e+06	4.41529e+06	960395	803091	199456	449073	592079
3-Methyl-2-oxopentanoic acid	4.25217e+07	3.80788e+07	4.71752e+07	3.81378e+07	4.28102e+07	9.07739e+06	381325	9.73832e+06	6.98449e+06	1.03088e+07
3-Methyladipic acid	2.17461e+06	2.15318e+06	4.64792e+06	3.61595e+06	3.9423e+06	498041	221218	1.89412e+06	167966	193176
3-Methyl-L-histidine	3.86286e+06	3.67927e+06	6.16324e+06	4.52093e+06	7.92149e+06	531379	385734	349858	634621	573043
3-NITRO-L-TYROSINE	857948	2.04471e+06	6.2647e+06	4.56194e+06	4.62884e+06	137768	112087	130510	463193	345541
4-ACETAMIDOBUTANOATE	3.26442e+06	4.33245e+06	4.68227e+06	4.076e+06	4.06001e+06	546478	464274	786251	1.04944e+06	254535
4-Aminosalicylic acid	564807	654560	855525	1.22527e+06	1.16504e+06	90696.4	29763.2	135730	230137	148954
4-Guanidinobutyric acid	937014	1.91199e+06	155292	43893.9	487076	223069	154130	126022	43893.9	99321.9
4-Hydroxy-3-methylbenzoic acid	3.79503e+06	4.27486e+06	2.90081e+06	3.64627e+06	3.92661e+06	759081	293738	929377	308241	113035
4-Hydroxyphenylacetic acid	3.55401e+06	3.79792e+06	2.46516e+06	2.56114e+06	3.8669e+06	666509	700865	789891	170070	103290
4-IMIDAZOLEACETATE	4.19163e+06	3.62662e+06	3.26632e+06	0	3.4826e+06	752799	202627	372680	0	376493
4-Imidazoleacrylic acid	1.19992e+07	1.86404e+07	8.02759e+06	1.3893e+07	1.3674e+07	800495	2.27852e+06	1.51848e+06	2.4688e+06	1.64087e+06
5-AMINOLEVULINATE	4.99731e+06	4.95284e+06	5.98247e+07	5.10286e+07	5.62935e+07	1.33414e+06	177178	5.20135e+06	2.92686e+06	2.14945e+06
5-Keto-D-gluconic acid	449354	313510	2.59775e+06	2.8652e+06	3.05095e+06	59382.8	19403.8	190476	280828	242456
5-Methylcytidine	1.02867e+06	1.13605e+06	8.35902e+06	7.84194e+06	1.0149e+07	133575	215823	287273	1.4007e+06	1.19204e+06
5-Methyluridine	4.62314e+06	6.73298e+06	1.89527e+07	1.37317e+07	2.61064e+07	819196	145645	1.32087e+06	6.78948e+06	1.43981e+06
6-Oxo-2-piperidinecarboxylic acid	3.79766e+06	4.77796e+06	1.96337e+07	1.48305e+07	2.47376e+07	872895	692445	1.66038e+06	1.19758e+06	2.36671e+06
6-PHOSPHOGLUCONATE	4.19066e+06	5.52929e+06	5.48907e+06	3.06163e+06	3.96328e+06	785651	288008	314110	620393	197503
ACETOACETATE	1.0309e+07	1.18391e+07	1.95755e+07	1.94986e+07	2.20249e+07	1.99421e+06	895658	631250	3.11225e+06	359452
Acetyl coenzyme A	1.57105e+06	1.49671e+06	1.59096e+06	656820	927206	467498	249622	557110	139044	169477
Acetylphosphate	480873	691982	765087	226170	630583	64256.1	43588.3	77117.5	66286.9	181019
Ac-Val-OH	2.93312e+06	3.86975e+06	9.72951e+06	1.02163e+07	1.25817e+07	724953	255740	1.03624e+06	1.78766e+06	2.95461e+06
ADENINE	3.22583e+08	4.21878e+08	2.48639e+08	1.9717e+08	3.81369e+08	6.85018e+07	6.95511e+07	3.04192e+07	5.57749e+07	1.11852e+08
ADENOSINE	5.5064e+07	7.20055e+07	4.10047e+07	3.03733e+07	6.35857e+07	1.17369e+07	1.27569e+07	6.20459e+06	9.56341e+06	2.08491e+07
ADENOSINE 2',3'-CYCLIC PHOSPHATE	560171	719813	476494	226526	1.8129e+06	112611	23682.7	141438	45789.3	636684
Adenosine 3'-monophosphate	4.30977e+08	1.30126e+09	1.69193e+09	1.2611e+09	2.00301e+09	4.29756e+08	4.55802e+07	1.19908e+08	2.79966e+08	3.03164e+08
ADENOSINE 5'-DIPHOSPHATE	2.01375e+08	2.3958e+08	3.00432e+08	2.77663e+08	3.17509e+08	3.30337e+07	3.26239e+07	1.50569e+07	6.09632e+07	7.04642e+06
ADENOSINE DIPHOSPHATE RIBOSE	219181	328983	3.1158e+06	631841	3.47289e+06	52270.6	30436.9	412291	54308	364590
ADENOSINE TRIPHOSPHATE	7.23765e+07	8.485e+07	8.06359e+07	1.11457e+08	9.02725e+07	2.25483e+07	2.96754e+07	1.48641e+07	4.67981e+07	2.50742e+07
Adenylosuccinic acid	6.9276e+07	1.13554e+08	8.80703e+07	4.98945e+07	6.7321e+07	2.29238e+07	1.57037e+07	2.61927e+07	1.0255e+07	8.16726e+06
Alanine	2.48459e+08	3.41337e+08	8.97942e+08	6.23873e+08	8.67909e+08	4.65838e+07	3.78684e+07	8.195e+07	1.38928e+08	1.78207e+07
Allose	2.20499e+07	2.8352e+07	2.76827e+08	2.24469e+08	2.79953e+08	1.75574e+06	4.12112e+06	1.98051e+07	4.19973e+07	4.16305e+06
Alpha-Hydroxyglutaric acid	1.29608e+08	9.29191e+07	2.01034e+08	1.34142e+08	1.56154e+08	3.72814e+07	2.39137e+06	3.86655e+07	3.02735e+07	1.58931e+07
Alpha-Ketoglutaric acid	2.82647e+07	1.08458e+07	4.82351e+07	4.10057e+07	1.61448e+07	2.575e+06	4.86709e+06	2.6591e+07	2.52813e+07	8.23187e+06
Alpha-Lactose	2.16109e+10	2.45066e+10	1.68247e+10	1.50769e+10	1.79886e+10	3.50271e+09	7.69503e+08	6.0449e+08	1.84489e+09	9.31691e+08
ANTHRANILATE	729015	747861	652898	837431	555898	138829	193579	26734.9	127149	13602.8
Arabinose	2.61001e+06	1.77909e+06	6.44584e+06	7.87663e+06	7.41398e+06	1.98551e+06	164849	350658	133084	114414
Arabitol	2.58304e+07	3.19297e+07	2.23839e+07	1.94974e+07	2.40271e+07	4.04055e+06	1.25997e+06	800617	2.84412e+06	1.66945e+06
Arginine	1.42295e+09	1.9179e+09	2.77151e+09	1.98335e+09	2.92425e+09	2.16715e+08	1.68525e+08	1.12046e+08	3.79061e+08	3.20395e+08
Argininosuccinic acid	2.58875e+08	3.47456e+08	1.58249e+08	1.37577e+08	1.68486e+08	3.821e+07	1.69697e+07	6.49631e+06	1.75089e+07	1.54481e+07
ASPARAGINE	7.24784e+06	2.81145e+07	7.5802e+08	7.45259e+08	8.57771e+08	4.94452e+06	7.66216e+06	6.54359e+07	1.49256e+08	5.67521e+07
ASPARTATE	3.47032e+08	4.16284e+08	2.91198e+09	3.54175e+09	3.64547e+09	9.16659e+07	1.20047e+08	8.77662e+08	1.09699e+09	4.6123e+08
Asp-Phe methyl ester	208347	310347	640603	472339	593188	12014.8	24350.8	41902	65465.7	27037.1
AZELATE	1.73573e+07	1.3652e+07	6.3648e+07	1.54561e+07	1.88639e+07	1.82322e+06	2.3508e+06	4.64736e+07	1.99387e+06	2.11682e+06
BETA-GLYCEROPHOSPHATE	7.37133e+07	9.90064e+07	5.33928e+07	6.31496e+07	9.95296e+07	2.06038e+07	4.18634e+06	7.61827e+06	4.99265e+06	1.06129e+07
Beta-hydroxyisobutyrate	1.59579e+07	2.0881e+07	4.79347e+07	4.36403e+07	5.41948e+07	2.61826e+06	1.36936e+06	1.11634e+07	7.90572e+06	2.31706e+06
BETA-NICOTINAMIDE ADENINE DINUCLEOTIDE	1.90068e+08	2.12254e+08	2.11659e+08	1.9663e+08	2.42205e+08	3.2515e+07	5.56425e+06	1.1204e+07	2.28006e+07	1.50972e+07
BUTANOATE	6.64205e+07	9.62705e+07	2.58118e+07	2.18849e+07	2.54466e+07	1.99979e+07	1.04458e+07	4.91056e+06	2.42395e+06	2.02864e+06
Carbamoylphosphate (CP)	8.27489e+07	7.35504e+07	7.65826e+07	1.09417e+08	9.12641e+07	1.50692e+07	7.72891e+06	7.52679e+06	6.30417e+06	6.01564e+06
Choline glycerophosphate	3.12665e+08	2.86143e+08	2.08079e+08	2.04808e+08	1.83553e+08	5.44802e+07	4.15504e+07	1.79651e+07	1.97921e+07	1.61231e+07
cis,cis-Muconic acid	3.97524e+06	4.32115e+06	3.73228e+06	4.41335e+06	4.23448e+06	648886	218955	535368	814755	822361
CIS-4-HYDROXY-D-PROLINE	0	5.88481e+06	5.4789e+06	7.35181e+06	7.34546e+06	0	613868	158949	1.23991e+06	699319
cis-Aconitic acid	2.3406e+08	3.14707e+08	8.69736e+08	7.33841e+08	8.77604e+08	4.64254e+07	2.25289e+07	5.68525e+07	1.74811e+08	7.63283e+07
CITICOLINE	1.09656e+07	1.73584e+07	2.73226e+07	2.77664e+07	3.63055e+07	3.21123e+06	1.02611e+06	2.04819e+06	4.32869e+06	2.66453e+06
Citraconic acid	1.93537e+07	1.8959e+07	1.74597e+07	1.96066e+07	2.11813e+07	5.33173e+06	4.06241e+06	2.56745e+06	1.95436e+06	2.81121e+06
CITRAMALATE	1.25127e+08	8.98963e+07	1.96605e+08	1.30394e+08	1.55101e+08	3.68297e+07	2.17276e+06	3.82882e+07	3.00434e+07	1.53814e+07
CITRATE	1.11008e+09	1.76585e+09	4.48616e+09	3.86183e+09	4.70498e+09	4.31193e+08	4.20725e+08	8.91542e+08	1.36775e+09	4.03477e+08
CITRULLINE	1.34961e+08	1.80634e+08	1.55476e+08	1.37981e+08	1.46058e+08	2.72422e+07	4.97395e+06	6.31668e+06	1.86722e+07	1.05314e+07
CREATININE	2.02001e+06	2.60784e+06	1.81978e+06	2.9705e+06	2.21875e+06	413316	185401	194678	959324	225813
Crotonic acid	9.997e+06	9.7602e+06	7.95184e+06	1.20741e+07	1.48227e+07	2.51639e+06	166703	216745	1.15971e+06	649330
CYCLIC AMP	883514	931037	706406	820951	1.36822e+06	173068	110805	156992	99767.1	284772
CYCLIC GMP	203996	301593	577492	229406	1.08304e+06	24903.2	61563	16424.5	68757.3	462132
CYSTATHIONINE	6.97831e+06	1.02976e+07	7.90142e+06	6.52764e+06	6.98552e+06	1.52263e+06	958680	576598	585876	743062
CYTIDINE	4.91007e+06	5.56452e+06	1.34041e+07	9.63083e+06	1.65133e+07	1.17277e+06	270440	2.12195e+06	2.38316e+06	2.62615e+06
CYTIDINE 2',3'-CYCLIC PHOSPHATE	496821	543581	417254	312426	1.02415e+06	90545.2	52540.5	151866	93006.2	483198
CYTIDINE DIPHOSPHATE	8.22804e+06	1.16518e+07	2.88077e+07	2.22806e+07	2.76885e+07	1.94149e+06	2.67813e+06	1.25336e+06	7.88103e+06	2.49193e+06
CYTIDINE MONOPHOSPHATE	4.89698e+07	5.8866e+07	1.5204e+08	1.17998e+08	1.66849e+08	9.19611e+06	2.47712e+06	1.03668e+07	2.33581e+07	2.75138e+07
CYTIDINE TRIPHOSPHATE	3.99331e+06	4.61975e+06	8.09228e+06	9.72836e+06	8.20684e+06	1.25008e+06	1.78814e+06	1.17569e+06	4.05823e+06	1.86125e+06
DEOXYADENOSINE MONOPHOSPHATE	2.62887e+06	3.17392e+06	3.2181e+06	2.18953e+06	3.4367e+06	551969	154152	307043	486568	992496
DEOXYCYTIDINE-DIPHOSPHATE	187149	345025	454989	125900	276834	147740	27344.7	110115	78027	18098.6
DEOXYURIDINE	229603	401265	1.42233e+06	1.19525e+06	1.95637e+06	63174.8	23890.7	93454	240036	263595
DEOXYURIDINE-MONOPHOSPHATE	0	469630	1.45549e+06	1.1221e+06	770197	0	469630	235697	80139.1	56357.1
DGDP	2.4366e+07	2.71533e+07	2.78793e+07	3.13845e+07	3.08424e+07	3.0659e+06	1.33473e+06	1.78202e+06	5.42398e+06	1.39655e+06
DIACETYL	1.04586e+07	9.6095e+06	9.93676e+06	1.24999e+07	1.17152e+07	2.08541e+06	583621	464092	1.01527e+06	463545
Diethyl malonate	2.94494e+06	3.65659e+06	3.05276e+06	3.67529e+06	3.70887e+06	454826	728579	190093	237707	326739
DIHYDROOROTATE	995920	1.2611e+06	667862	841693	1.18414e+06	197637	135341	219961	187040	137251
Dihydroxyacetone	1.05422e+09	3.64092e+08	1.84162e+09	7.76437e+08	2.88478e+08	3.1125e+08	8.20914e+07	4.5256e+08	4.94246e+08	3.63558e+07
DIHYDROXYACETONE PHOSPHATE	2.89423e+07	3.90183e+07	8.36401e+07	6.76894e+07	7.89104e+07	4.7341e+06	5.78903e+06	1.73353e+07	1.57047e+07	4.13161e+06
Dimethyl sulfone	3.22926e+06	3.00078e+06	2.56338e+06	3.35348e+06	2.89926e+06	1.01266e+06	633786	274151	358353	183355
Dimethylmalonic acid	0	2.97354e+06	5.15407e+06	6.44597e+06	7.03732e+06	0	225646	404129	695405	482598
Dodecyl sulfate	2.96994e+07	2.90971e+07	2.49468e+07	2.17503e+07	2.71661e+07	3.1863e+06	4.44479e+06	736362	3.33699e+06	1.75296e+06
D-RIBOSE 5-PHOSPHATE	1.7787e+07	1.8769e+07	2.41919e+07	2.0767e+07	2.45088e+07	2.2696e+06	1.17904e+06	1.90074e+06	2.69745e+06	2.812e+06
D-Sedoheptulose	2.97844e+06	4.24796e+06	2.55724e+07	2.11208e+07	2.78204e+07	650668	394781	1.04188e+06	4.85789e+06	1.93069e+06
D-Sorbitol	2.36933e+08	2.796e+08	2.85845e+08	2.52003e+08	2.97766e+08	2.14265e+07	4.7421e+07	3.54252e+07	3.7429e+07	1.64383e+07
ERYTHRITOL	3.7213e+06	3.94109e+06	1.08377e+06	1.13578e+06	1.01239e+06	584183	160372	272414	199150	94710.5
Erythrose 4-phosphate	2.38666e+06	2.6938e+06	2.34131e+06	1.68088e+06	2.56292e+06	140506	176372	426423	347008	531760
Ethosuximide	759667	936428	794656	944045	913713	119707	81369.2	109357	64650.1	41320.2
Ethyl 4-aminobenzoate	2.46126e+06	3.29144e+06	1.66157e+06	1.70412e+06	3.65465e+06	569120	277681	670317	347880	138270
Flavin adenine dinucleotide (FAD)	3.8845e+06	4.91792e+06	7.1009e+06	5.48674e+06	9.78389e+06	710180	155120	513618	985576	1.48619e+06
FRUCTOSE 6-PHOSPHATE	1.44536e+08	1.47386e+08	1.43568e+08	1.14412e+08	1.76492e+08	1.89115e+07	6.95418e+06	7.79673e+06	1.82748e+07	4.72426e+07
FRUCTOSE BISPHOSPHATE	1.0068e+08	1.35851e+08	1.63861e+08	1.20695e+08	1.75447e+08	3.3707e+07	3.00516e+07	3.94084e+07	4.24572e+07	2.92055e+07
FUCOSE	557122	560458	3.79029e+06	3.3311e+06	4.15755e+06	70290.5	52444.3	181724	86659.7	579998
Fumaric acid	4.06717e+08	4.89667e+08	4.25609e+08	3.44366e+08	3.8877e+08	5.2536e+07	1.53819e+07	4.66183e+07	4.27559e+07	3.81434e+07
GALACTARATE	327511	543609	481077	308509	434253	62268.1	243608	40584.9	19222.4	25298.3
GAMMA-AMINOBUTYRATE	4.4439e+08	5.57748e+08	1.33279e+09	1.16513e+09	1.42524e+09	6.80691e+07	2.76589e+07	5.73569e+07	1.6828e+08	1.0532e+08
Gamma-Glu-epsilon-Lys	3.29145e+06	5.1181e+06	2.27252e+07	1.519e+07	1.91841e+07	682047	314602	417472	2.43265e+06	4.49582e+06
Gamma-L-Glutamyl-L-alanine	1.92822e+07	2.69319e+07	1.05207e+08	8.18566e+07	1.12896e+08	3.45921e+06	2.73481e+06	5.24264e+06	1.23631e+07	2.7065e+06
Gluconate	2.77733e+07	3.83741e+07	8.73876e+07	7.02724e+07	9.64525e+07	4.0246e+06	3.99229e+06	1.76537e+07	1.3584e+07	1.69983e+07
GLUCONOLACTONE	346118	211733	972521	1.22797e+06	997887	56826.8	34880.9	105675	20680.6	102077
Glucose	1.21776e+08	1.34147e+08	1.04104e+08	1.18561e+08	1.42039e+08	2.52879e+07	1.81751e+07	7.5544e+06	3.29617e+07	3.60819e+07
GLUTAMATE	1.04434e+10	1.33037e+10	3.10403e+10	2.74629e+10	3.38311e+10	1.62853e+09	6.56129e+08	1.46227e+09	4.29349e+09	2.62148e+09
Glutamic acid 5-methyl ester	3.70096e+07	4.75901e+07	9.09745e+07	6.96916e+07	8.50828e+07	6.36855e+06	2.96315e+06	1.56889e+06	8.72608e+06	1.15804e+07
GLUTAMINE	6.4044e+08	8.01193e+08	4.77477e+09	4.38845e+09	5.53178e+09	1.22572e+08	5.69166e+07	1.62501e+08	6.97946e+08	8.47446e+07
GLUTARATE	5.49803e+06	5.84823e+06	4.84369e+06	5.20812e+06	5.50635e+06	963413	666166	182466	849400	389473
Glutathione oxidized	2.21089e+08	3.09698e+08	1.54248e+08	1.43175e+08	2.41087e+08	1.09849e+08	1.27844e+08	7.32578e+07	8.9592e+07	6.57645e+07
GLUTATHIONE REDUCED	5.48538e+06	1.74838e+06	6.81668e+08	6.97934e+08	1.2399e+07	2.5875e+06	633292	5.96021e+08	6.54504e+08	1.72867e+06
Glutathionesulfonic acid	3.15624e+06	4.26877e+06	1.82689e+06	2.18476e+06	1.521e+06	930967	219340	162018	185561	681145
GLYCERATE	8.63682e+07	1.20988e+08	1.29745e+08	1.05762e+08	1.90579e+08	1.66825e+07	3.66213e+06	2.92753e+07	2.5996e+07	1.87971e+07
GLYCEROL	7.81539e+07	6.46784e+07	1.11738e+08	3.03908e+07	4.57728e+07	1.1759e+07	2.4844e+06	9.1159e+07	5.58708e+06	6.2531e+06
GLYCEROL 3-PHOSPHATE	9.33631e+07	1.01502e+08	5.39873e+07	6.40758e+07	1.02868e+08	1.6046e+07	5.27025e+06	7.77691e+06	5.49022e+06	1.2046e+07
GLYCINE	2.36886e+07	3.34986e+07	5.47767e+07	4.73596e+07	6.40793e+07	4.18432e+06	2.19441e+06	1.98673e+06	7.83923e+06	1.13853e+07
GLYCOLATE	1.08954e+10	1.07919e+10	1.06284e+10	1.29452e+10	1.25862e+10	1.7219e+09	8.3608e+08	9.9712e+08	8.46302e+08	7.4573e+08
Glycyl-L-tyrosine	241712	516951	1.41697e+07	7.52178e+06	1.12915e+07	135363	74946.3	317102	1.66993e+06	4.06551e+06
Glycyl-L-valine	1.04506e+06	1.80846e+06	3.35955e+07	1.45461e+07	2.35691e+07	293231	56817.6	821423	3.23428e+06	9.16447e+06
Gly-Gly	6.39573e+06	8.79277e+06	2.4849e+07	1.60828e+07	2.15963e+07	1.10713e+06	289429	2.10676e+06	858740	5.02052e+06
GUANINE	1.42812e+07	2.20138e+07	3.16549e+07	2.54853e+07	4.34385e+07	3.84948e+06	2.454e+06	3.75071e+06	6.53897e+06	5.87621e+06
GUANOSINE	2.49328e+07	2.91101e+07	3.52429e+07	2.59948e+07	5.09983e+07	5.92073e+06	3.85038e+06	7.72959e+06	7.84607e+06	1.07196e+07
GUANOSINE DIPHOSPHATE	1.51572e+07	2.32661e+07	4.09603e+07	3.54518e+07	4.58637e+07	5.8221e+06	4.52657e+06	3.28758e+06	8.98834e+06	2.51195e+06
GUANOSINE DIPHOSPHATE MANNOSE	1.88799e+07	2.29582e+07	3.15181e+07	2.40602e+07	3.14202e+07	2.55371e+06	1.53165e+06	92805.6	4.61028e+06	2.03048e+06
GUANOSINE MONOPHOSPHATE	6.37597e+07	9.20024e+07	1.81729e+08	1.2662e+08	2.08526e+08	1.51932e+07	3.09763e+06	1.12552e+07	3.18992e+07	3.19859e+07
GUANOSINE TRIPHOSPHATE	4.91517e+06	6.34642e+06	8.86447e+06	1.21508e+07	1.06817e+07	2.51779e+06	2.90347e+06	2.4769e+06	6.02954e+06	4.2886e+06
HEXANOATE	1.52422e+07	1.9176e+07	1.21099e+07	1.43021e+07	2.27642e+07	5.89115e+06	3.1428e+06	3.48805e+06	927177	4.83848e+06
HIPPURATE	369919	500793	568005	1.16816e+06	851688	133047	44657.2	211027	607222	90592.6
HISTIDINE	1.15791e+08	1.8409e+08	2.34139e+08	2.54423e+08	2.65914e+08	7.08793e+07	9.3045e+07	1.04196e+08	1.23545e+08	1.15876e+08
HOMOSERINE	3.05128e+08	3.83614e+08	7.60416e+08	6.78124e+08	8.03782e+08	4.81964e+07	1.33175e+07	3.32698e+07	1.06151e+08	4.9317e+07
HYDROXYKYNURENINE	13770.4	14552.9	5.51523e+06	5.09214e+06	6.68264e+06	6954.53	7552.69	930309	1.01256e+06	739530
HYDROXYPHENYLLACTATE	2.11933e+07	2.21217e+07	6.74763e+06	5.51049e+06	4.71953e+06	3.74339e+06	1.24365e+06	740606	1.76501e+06	468198
HYPOXANTHINE	1.49238e+08	1.27621e+08	1.22557e+08	1.18449e+08	1.32614e+08	7.34671e+07	1.39947e+07	1.73541e+07	2.05154e+07	3.00256e+07
Indole-3-lactic acid	382496	333302	45792.9	12271	7383.7	84744.3	22369.9	27182.6	12271	7383.7
INDOLEACETALDEHYDE	45373	191210	568904	419873	1.38516e+06	26853.4	65553.7	257388	137346	262984
INOSINE	1.42767e+08	1.02507e+08	1.15869e+08	7.14467e+07	7.8004e+07	7.55282e+07	1.14269e+07	2.15522e+07	1.32478e+07	1.65203e+07
INOSINE-MONOPHOSPHATE	1.59949e+06	3.63265e+06	545302	0	59311.4	842017	601137	456888	0	41437.8
ISOCITRATE	5.4086e+08	8.15429e+08	1.878e+09	2.73543e+09	2.03912e+09	2.49798e+08	2.14439e+08	5.68422e+08	1.26676e+09	4.00874e+08
Isoeugenol	1.41344e+06	526403	101778	92070.1	525590	257552	71044.3	5624.92	3904.75	396410
ISOLEUCINE	6.78234e+08	9.92073e+08	4.22402e+09	3.67344e+09	4.79394e+09	8.60753e+07	2.64926e+07	2.85994e+08	6.49821e+08	4.31141e+08
Isonicotinic acid	5.09284e+06	5.97651e+06	5.48291e+06	8.09492e+06	7.8442e+06	1.39937e+06	475327	1.47761e+06	1.85918e+06	2.68428e+06
Isovaleraldehyde	919215	1.29971e+06	1.16888e+06	1.05659e+06	1.60487e+06	180835	119524	310702	100461	204594
KYNURENINE	41308.3	80379.9	549856	367576	652157	21638.6	14209.4	224998	59899.6	90285.2
Leu-Ala	355652	482218	2.68773e+06	990113	2.17604e+06	59312.8	58436.5	1.03139e+06	226531	426017
Leucine	2.8406e+08	3.59017e+08	1.85411e+09	1.62358e+09	2.06086e+09	5.60425e+07	6.08104e+06	1.8723e+08	2.62898e+08	1.66159e+08
Leu-Gly	2.23786e+06	3.40759e+06	6.00151e+07	2.7051e+07	4.28903e+07	490574	170068	2.86629e+06	7.1217e+06	1.69182e+07
Levulinic acid	4.98955e+06	5.14011e+06	6.1483e+06	1.11389e+07	1.39595e+07	1.02692e+06	847942	331757	255136	774466
L-Methionine sulfoxide	1.04593e+06	1.28349e+06	6.22422e+06	5.15808e+06	8.88123e+06	187134	121644	1.84951e+06	1.83523e+06	2.78888e+06
LUMICHROME	4.20784e+06	4.95119e+06	1.73319e+06	2.45453e+06	3.78205e+06	632875	1.1195e+06	199635	464334	562964
Lysine	6.71232e+08	9.57411e+08	2.23872e+09	1.80262e+09	2.36086e+09	1.09049e+08	1.36407e+08	7.75871e+07	4.55915e+08	2.54281e+08
MALEATE	4.39039e+06	4.58792e+06	4.71408e+06	5.29866e+06	4.42299e+06	1.02109e+06	703716	671030	743851	387979
Malic acid	6.51704e+09	7.78291e+09	6.79646e+09	5.70112e+09	6.38023e+09	7.97146e+08	2.91029e+08	6.8361e+08	7.01132e+08	6.07898e+08
Malonic acid	7.14891e+06	6.30361e+06	7.43613e+06	1.01292e+07	8.66424e+06	1.17597e+06	405774	697798	839516	724628
Maltitol	65962.4	1.36133e+06	0	0	0	10617.6	1.08947e+06	0	0	0
Mandelic acid	1.78069e+06	1.83425e+06	1.70962e+06	4.12362e+06	1.95735e+06	478727	226155	288231	2.25453e+06	201068
Mesaconic acid	1.34993e+07	1.05533e+07	2.09289e+07	1.47403e+07	1.63722e+07	3.57876e+06	167495	3.85746e+06	3.07324e+06	1.72521e+06
METHIONINE	2.36956e+07	2.8033e+07	3.53825e+07	3.02849e+07	4.35031e+07	4.23179e+06	705654	1.56829e+06	5.67984e+06	4.01886e+06
METHYL GALACTOSIDE	3.19332e+08	3.70405e+08	4.72399e+08	4.02764e+08	8.20247e+08	6.34252e+07	6.75606e+07	2.75704e+07	3.00154e+07	2.41234e+08
METHYLTHIOADENOSINE	6.02656e+06	8.537e+06	8.03767e+06	6.16723e+06	1.51078e+07	943922	545382	1.53404e+06	649124	1.06075e+06
mono-Methyl glutarate	4.20584e+06	4.23635e+06	3.71081e+06	4.29584e+06	4.36085e+06	754809	426991	368715	283181	408496
Myo-Inositol	1.87324e+08	2.13582e+08	2.18308e+07	2.16843e+07	2.51538e+07	3.27463e+07	9.07659e+06	2.66468e+06	1.08281e+06	2.92904e+06
N-(3-Phenylpropionyl)glycine	2.59893e+06	3.4806e+06	1.07054e+07	9.07547e+06	1.23611e+07	613006	315290	2.38827e+06	1.49335e+06	2.49591e+06
N1-Me-Adenosine	47790	174844	503689	547003	915114	20510.6	18099.9	14490.1	167494	123121
N-ACETYLALANINE	5.89318e+06	1.03893e+07	5.46e+07	2.60314e+07	4.90864e+07	916396	667811	3.66222e+06	1.74115e+06	9.14757e+06
N-ACETYLASPARAGINE	2.29843e+06	3.66514e+06	1.8391e+07	1.03313e+07	1.89123e+07	531468	51726.3	976493	322357	1.12126e+06
N-ACETYLGLUTAMATE	4.14303e+08	6.53292e+08	2.45063e+09	1.54495e+09	1.86158e+09	1.20808e+08	5.38745e+07	2.61023e+08	3.95112e+08	6.87664e+08
N-ACETYLGLYCINE	1.92085e+07	2.95377e+07	8.36548e+07	5.52502e+07	7.50911e+07	4.05615e+06	528937	4.17785e+06	9.17406e+06	1.6958e+07
N-Acetyl-L-aspartic acid	8.91871e+06	1.08834e+07	5.68588e+06	5.51466e+06	5.92019e+06	1.53582e+06	717594	385220	196675	984116
N-ACETYLLEUCINE	3.65652e+06	4.41828e+06	1.14554e+07	1.01597e+07	1.54058e+07	747312	431866	1.66705e+06	828026	4.85984e+06
N-Acetyl-L-glutamine	3.0992e+07	4.67144e+07	3.94619e+08	2.00356e+08	2.72189e+08	7.72375e+06	5.42495e+06	5.71763e+07	5.78104e+07	1.05524e+08
N-Acetyl-L-methionine	900878	1.70189e+06	1.62649e+07	8.53316e+06	1.5156e+07	288750	225680	4.53596e+06	2.45304e+06	6.83669e+06
N-Acetyl-L-proline	1.37598e+07	1.75534e+07	2.82255e+07	2.35052e+07	4.45762e+07	3.03902e+06	642497	2.05087e+06	1.48899e+06	8.13899e+06
N-Acetyl-L-tyrosine	3.42411e+06	4.33581e+06	8.07034e+06	5.62969e+06	8.4792e+06	775692	319709	1.29334e+06	1.3507e+06	1.81872e+06
N-ACETYLNEURAMINATE	2.12173e+06	2.04105e+06	2.21303e+06	3.60899e+06	3.17621e+06	288101	198926	230122	607848	412870
N-ACETYLPUTRESCINE	1.22171e-11	0	725679	437962	744856	1.22171e-11	0	20431.7	72178.4	88374.6
N-ACETYLSERINE	1.25418e+08	2.06412e+08	1.22439e+09	7.4496e+08	9.87067e+08	3.45206e+07	1.99335e+07	8.44315e+07	1.61863e+08	2.9167e+08
NADH (Nicotinamide adenine dinucleotide (reduced))	4.31571e+07	5.07597e+07	8.17355e+07	7.65101e+07	7.1985e+07	1.06184e+07	5.13975e+06	9.87918e+06	2.62166e+07	1.691e+07
NADP	7.25266e+06	8.5297e+06	9.16151e+06	5.89613e+06	8.11269e+06	1.64041e+06	775733	1.11803e+06	1.09282e+06	1.37961e+06
Nalpha-Acetyl-L-arginine	7.19984e+06	9.47477e+06	2.96894e+06	1.57064e+06	3.41694e+06	1.7347e+06	1.22647e+06	741958	665394	660758
Nalpha-Acetyl-L-ornithine	1.43939e+08	2.70607e+08	1.54123e+08	9.91744e+07	1.11271e+08	4.55398e+07	1.33996e+07	1.03424e+07	1.28394e+07	3.39147e+07
N-ALPHA-ACETYLLYSINE	3.9483e+07	5.90061e+07	1.94011e+07	1.65692e+07	2.05559e+07	7.66682e+06	1.46997e+06	2.50537e+06	2.22202e+06	3.03928e+06
N-Butyrylglycine	3.63343e+06	4.26715e+06	3.42072e+06	3.32424e+06	3.4398e+06	741799	382876	226833	338070	506551
Nepsilon-Acetyl-L-lysine	4.75584e+08	6.20438e+08	8.69196e+08	7.73466e+08	9.01258e+08	7.72082e+07	2.67901e+07	3.64656e+07	1.69448e+08	6.23386e+07
N-FORMYL-L-METHIONINE	1.61325e+06	2.63874e+06	3.7061e+07	2.95963e+07	3.01923e+07	402331	218587	6.91789e+06	9.15035e+06	6.42232e+06
NICOTINAMIDE	1.94422e+07	1.8878e+07	1.3705e+07	2.94996e+07	2.12259e+07	3.86394e+06	965313	866631	2.08919e+06	1.35171e+06
NICOTINATE	2.76332e+06	7.23404e+06	6.41517e+06	5.42996e+06	3.7557e+06	466950	664155	1.9396e+06	1.01296e+06	2.12091e+06
NICOTINATE	2.76332e+06	7.23404e+06	5.51976e+06	5.42996e+06	5.03414e+06	466950	664155	1.61079e+06	1.01296e+06	1.19067e+06
Nicotinuric acid	788462	761173	18876	42114.1	37393.5	125152	55825.5	832.826	9724.8	12394
N-Isobutyrylglycine	2.14699e+06	2.62379e+06	2.94018e+06	3.64187e+06	3.22039e+06	332056	341491	294295	272380	466867
N-Methyl-DL-alanine	8.05903e+06	1.12229e+07	1.04399e+07	8.99779e+06	9.58499e+06	1.72625e+06	1.21205e+06	1.33188e+06	210616	676577
N-METHYLGLUTAMATE	0	0	4.38299e+06	4.49007e+06	6.07758e+06	0	0	357754	282610	678753
NORVALINE	4.33984e+08	5.76055e+08	2.0218e+09	1.70266e+09	2.19536e+09	7.20001e+07	2.0757e+07	8.38285e+07	3.24888e+08	1.27079e+08
N-Tigloylglycine	1.28378e+07	1.49283e+07	2.78988e+07	2.13224e+07	3.66513e+07	2.61376e+06	1.17819e+06	2.93173e+06	762015	9.66906e+06
O-PHOSPHOETHANOLAMINE	153301	151426	493134	455349	492666	73019	16661.2	49492.9	146483	141525
OPHTHALMATE	8.03975e+07	1.04764e+08	4.6807e+08	3.86088e+08	4.81478e+08	1.28276e+07	8.59019e+06	1.63879e+07	8.21069e+07	3.19096e+07
ORNITHINE	4.3854e+08	5.77871e+08	4.5219e+08	3.33923e+08	4.7842e+08	7.53258e+07	7.52016e+07	2.31935e+06	6.04705e+07	4.33986e+07
OROTATE	7.49885e+06	8.70428e+06	9.29761e+07	1.07344e+08	1.15417e+08	1.10267e+06	1.51526e+06	1.42773e+06	3.61119e+07	1.18075e+07
Orotidine	6.05516e+06	6.42402e+06	1.42219e+09	1.29982e+09	1.64295e+09	3.49603e+06	5.63312e+06	7.95332e+07	2.34345e+08	1.05157e+08
o-Toluic acid	3.37799e+06	4.30754e+06	3.5299e+06	5.98352e+06	4.06525e+06	343049	201035	234470	1.9906e+06	499546
PANTOTHENATE	4.17235e+07	4.9562e+07	6.32252e+07	3.56957e+07	6.94192e+07	5.76267e+06	1.90794e+06	1.36802e+07	4.81687e+06	6.60521e+06
p-Coumaric acid	506991	495206	0	634241	93471.4	118064	81033.2	0	153551	6375.95
Phe-Ala	0	68837.7	356066	0	132423	0	3946.04	29726.7	0	13334.9
Phe-Gly	306708	546402	9.50369e+06	3.96966e+06	6.433e+06	71570.7	51909.9	678554	1.03248e+06	2.38823e+06
PHENOL	1.38843e+07	1.21676e+07	1.09803e+07	1.35046e+07	1.44452e+07	4.02912e+06	1.95864e+06	1.22205e+06	605667	1.24664e+06
PHENYLACETALDEHYDE	295121	340913	511840	331915	495139	93388.8	44444.5	81473.5	71539	87561.5
PHENYLALANINE	2.65302e+08	3.4497e+08	1.14859e+09	9.55394e+08	1.28728e+09	4.74526e+07	1.94191e+06	6.62881e+07	1.65231e+08	1.39028e+08
Phenylpyruvic acid	423615	99907.2	1.29954e+06	1.00329e+06	308956	20969.6	44998.2	739277	598762	158975
PHOSPHOENOLPYRUVATE	8.99804e+06	1.39896e+07	1.73657e+07	1.39751e+07	1.96851e+07	1.92152e+06	2.77147e+06	2.18779e+06	2.31153e+06	3.70512e+06
PHOSPHONOACETATE	3.47366e+06	3.85836e+06	2.84713e+06	2.18703e+06	3.02012e+06	338998	182928	425974	540087	534254
Phosphoric acid	2.05104e+09	2.9307e+09	4.99735e+09	4.0124e+09	5.47387e+09	4.08332e+08	4.7599e+08	1.38145e+08	1.07757e+09	2.43559e+08
PHOSPHORYLCHOLINE	3.29344e+07	4.15584e+07	2.02212e+07	1.59653e+07	2.22333e+07	5.83388e+06	841718	2.51215e+06	638705	1.48673e+06
PHOSPHOSERINE	4.77132e+06	9.21956e+06	2.00121e+07	2.05234e+07	2.13693e+07	854029	944757	1.63881e+06	2.14659e+06	1.94444e+06
Pimelic acid	5.26184e+06	5.18829e+06	8.71243e+06	6.5606e+06	3.8802e+06	858682	566272	2.92686e+06	208870	204707
PIPECOLATE	7.98097e+06	1.03407e+07	9.57554e+06	7.06483e+06	7.80301e+06	1.68269e+06	937321	158996	1.42744e+06	712424
P-OCTOPAMINE	3.15115e+06	1.53353e+07	1.26341e+07	1.63144e+07	8.90593e+06	1.15076e+06	1.61287e+06	1.00059e+06	993345	438535
Pro-Gly	2.8697e+07	5.83332e+07	2.58482e+08	1.42513e+08	2.10211e+08	1.01453e+07	4.18599e+06	7.34684e+06	3.53835e+07	8.74484e+07
PROLINE	3.9229e+08	5.39327e+08	7.503e+08	6.07158e+08	8.65931e+08	6.32457e+07	2.1883e+07	2.15032e+07	9.69618e+07	6.41997e+07
PROPIONATE	2.24944e+07	3.20654e+07	2.17125e+07	2.51804e+07	3.0735e+07	4.79151e+06	3.86707e+06	4.90405e+06	6.53874e+06	5.66927e+06
Pseudouridine	5.8889e+07	7.18668e+07	1.80322e+08	1.61354e+08	2.11752e+08	1.02004e+07	2.20416e+06	9.32578e+06	2.38887e+07	2.41445e+07
Psicose	4.41216e+06	4.30017e+06	5.54936e+06	5.70039e+06	7.68908e+06	1.00029e+06	631041	466013	1.09237e+06	594298
PTERIN	2.47246e+06	2.90409e+06	5.85898e+06	4.56141e+06	9.82108e+06	829151	253114	2.14703e+06	411221	1.51701e+06
Pyridoxine	1.38878e+06	1.86969e+06	2.11361e+06	2.43227e+06	3.69718e+06	236357	161459	56868.6	450360	477797
PYROGLUTAMATE	4.52791e+08	6.45749e+08	1.38499e+09	1.09563e+09	1.77591e+09	4.81658e+07	3.74593e+06	1.20651e+08	2.22162e+08	5.66106e+07
PYRROLE-2-CARBOXYLATE	0	0	4.52595e+06	4.98233e+06	6.72516e+06	0	0	313624	471398	437246
Pyruvic acid	0	0	1.19917e+08	2.62288e+08	4.03552e+06	0	0	8.61104e+07	2.43217e+08	4.03552e+06
QUINATE	1.16079e+08	1.15723e+08	5.29186e+07	4.98728e+07	3.39343e+07	1.93723e+07	5.93821e+07	3.22163e+07	1.02336e+07	9.75813e+06
QUINOLINATE	366951	498957	1.78714e+06	890911	2.32307e+06	34696.9	60145.1	66496	82946.2	160154
RAFFINOSE	1.44582e+07	1.50018e+07	5.36669e+06	1.18463e+07	5.68167e+06	1.66886e+06	928295	259322	7.39005e+06	231444
RHAMNOSE	5.78948e+06	1.07497e+06	3.17286e+06	0	1.52216e+06	918762	103761	384742	0	161353
Riboflavin 5'-phosphate	2.36407e+06	3.3296e+06	8.29309e+06	6.57248e+06	1.25815e+07	380538	439931	312116	1.08494e+06	1.39963e+06
Ribose	1.37156e+06	2.93558e+06	3.53409e+06	3.72846e+06	4.00116e+06	719948	157031	415137	109742	175732
Saccharic acid 1,4-lactone	1.00238e+06	1.15034e+06	1.79693e+06	0	0	183936	71798.7	278025	0	0
Saccharopine	8.75075e+08	1.08897e+09	9.97207e+08	8.64726e+08	1.06481e+09	1.45943e+08	2.45368e+07	6.32827e+07	1.70158e+08	5.38483e+07
S-ADENOSYLHOMOCYSTEINE	5.23935e+06	8.37592e+06	1.52232e+07	1.34951e+07	2.13769e+07	1.06141e+06	1.34413e+06	857132	2.93323e+06	1.75862e+06
SALICYLAMIDE	1.02007e+06	860276	1.10048e+06	1.21013e+06	1.53584e+06	171845	123975	104558	109133	126132
SALICYLATE	2.6566e+06	2.58388e+06	2.37175e+06	2.58028e+06	1.71723e+06	589454	330872	388776	195442	653682
Sebacic acid	1.80905e+06	1.86729e+06	4.89432e+06	1.27878e+06	1.55e+06	328290	271637	2.94413e+06	126558	130691
Sedoheptulose 7-phosphate	3.00643e+07	3.26973e+07	3.18158e+07	2.59186e+07	3.51554e+07	2.47424e+06	914344	6.24019e+06	4.57993e+06	5.70853e+06
SERINE	9.59641e+07	1.22124e+08	1.50685e+08	1.33901e+08	1.72898e+08	1.4639e+07	658890	1.82542e+07	2.15792e+07	2.3857e+07
SHIKIMATE	3.77566e+06	3.99327e+06	4.48772e+06	5.11502e+06	5.0277e+06	557243	285347	296225	735121	222110
SORBATE	3.07588e+06	3.20152e+06	3.15639e+06	4.37223e+06	3.7614e+06	456137	82173.8	102585	117030	148823
STACHYOSE	1.62366e+06	1.45346e+06	1.78972e+06	2.22101e+06	1.9863e+06	82844.1	86651.4	253893	506097	245797
SUBERATE	5.14464e+06	5.22502e+06	2.93065e+07	5.28338e+06	5.85048e+06	654588	1.17142e+06	2.32349e+07	336128	108294
SUCCINATE	1.1506e+09	1.46992e+09	7.85107e+08	4.6818e+08	7.46282e+08	1.87397e+08	1.38117e+08	1.49706e+08	6.58615e+07	8.23422e+07
Succinimide	5.41597e+06	9.58263e+06	8.81376e+06	7.86048e+06	1.06571e+07	1.04595e+06	2.88413e+06	3.12964e+06	1.33506e+06	1.72439e+06
Sucrose	1.71409e+08	1.63752e+08	5.73147e+07	5.55521e+07	3.51866e+07	3.54692e+07	7.99448e+07	3.74976e+07	6.57063e+06	6.97319e+06
Tartrate	333848	473823	512485	647714	1.15036e+06	126310	124700	56560.3	156711	185598
TAURINE	2.63359e+06	1.32499e+06	937232	1.55607e+06	1.21445e+06	638918	185329	130469	715858	35630
Terephthalic acid	1.06571e+07	9.49815e+06	1.26978e+07	1.45343e+07	1.27129e+07	1.16176e+06	1.43093e+06	945638	1.66662e+06	132453
Thiamine monophosphate	5906.99	84398.6	0	0	0	5906.99	40432.7	0	0	0
Threonic acid	6.77978e+07	1.02275e+08	5.92384e+08	4.86481e+08	6.4292e+08	1.25092e+07	8.07869e+06	3.69793e+07	5.47905e+07	4.85575e+07
THREONINE	3.11933e+08	3.81555e+08	7.59714e+08	6.77666e+08	8.00996e+08	4.99538e+07	1.41328e+07	3.32686e+07	1.0579e+08	4.63381e+07
THYMIDINE	1.1654e+06	1.78498e+06	1.26402e+06	1.19818e+06	2.25555e+06	212229	68471.1	78017	240276	74172.4
THYMIDINE-MONOPHOSPHATE	6.54236e+06	1.08877e+07	1.38737e+07	1.09419e+07	1.70565e+07	2.18885e+06	987857	95354.9	2.09017e+06	1.43784e+06
THYMINE	4.08802e+06	6.02787e+06	5.99661e+06	7.80846e+06	4.0178e+07	667567	43982.2	244059	500365	3.15719e+07
TRANS-ACONITATE	8.36168e+06	3.38177e+07	4.18792e+07	5.17314e+07	4.46134e+07	1.63946e+06	5.60008e+06	6.41328e+06	1.19748e+06	4.69354e+06
Tricarballylic acid	1.41548e+06	1.41257e+06	789237	1.68625e+06	1.41935e+06	154282	141258	83474.7	139510	80596.6
Tropic acid	1.86238e+07	2.07978e+07	2.69839e+07	2.56794e+07	2.8272e+07	3.39656e+06	1.66735e+06	2.55615e+06	2.30409e+06	1.95348e+06
TRYPTOPHAN	1.06681e+08	1.40367e+08	3.75981e+08	3.32218e+08	4.52945e+08	1.77619e+07	733076	1.51797e+07	5.52022e+07	4.80524e+07
TYROSINE	2.97372e+08	3.87982e+08	1.15785e+09	9.90358e+08	1.31028e+09	5.21573e+07	1.18488e+07	3.92339e+07	1.78704e+08	1.05903e+08
URACIL	2.89632e+07	4.03911e+07	1.04409e+08	1.01496e+08	1.45136e+08	5.79385e+06	1.72174e+06	1.21353e+07	1.63883e+07	2.10942e+07
UREIDOPROPIONATE	1.39217e+06	1.96716e+06	5.13253e+06	2.09357e+06	4.29904e+06	219009	83234.4	161261	187527	396811
Uric acid	4.01864e+06	2.81833e+06	1.48798e+06	4.73956e+06	4.34558e+06	1.12072e+06	855658	231848	3.57012e+06	3.60188e+06
URIDINE	3.97619e+07	5.75347e+07	2.3354e+08	1.83771e+08	2.59049e+08	9.07854e+06	1.89353e+06	2.08858e+07	3.23116e+07	3.67797e+07
URIDINE 5'-DIPHOSPHATE	4.37818e+07	5.99899e+07	9.14751e+07	6.54074e+07	9.45918e+07	9.22336e+06	4.69391e+06	9.91278e+06	1.71608e+07	8.30107e+06
Uridine 5'-monophosphate	9.07084e+07	1.31424e+08	2.80683e+08	1.99509e+08	3.01452e+08	2.13499e+07	3.75548e+06	2.06471e+07	4.25242e+07	3.93314e+07
URIDINE DIPHOSPHATE GLUCOSE	2.16775e+08	2.53369e+08	5.23491e+08	4.7838e+08	5.6682e+08	2.65459e+07	1.35863e+07	8.00719e+07	8.8736e+07	2.17896e+07
URIDINE DIPHOSPHATE-N-ACETYLGALACTOSAMINE	1.08414e+08	1.29051e+08	1.66835e+08	1.36101e+08	1.6849e+08	1.83936e+07	2.72275e+06	5.73048e+06	2.4524e+07	1.45125e+07
URIDINE TRIPHOSPHATE	1.34964e+07	1.74035e+07	2.14941e+07	2.26468e+07	2.32269e+07	5.68331e+06	6.6169e+06	4.63488e+06	9.69908e+06	4.70069e+06
Vanillin	2.46188e+06	2.16203e+06	2.45964e+06	5.32171e+06	2.76015e+06	898045	322073	757446	2.5207e+06	118645
XANTHINE	1.40024e+08	1.51866e+08	1.86602e+08	1.92868e+08	2.74905e+08	3.21613e+07	1.24732e+07	1.41242e+07	1.7471e+07	1.77995e+07
Xylose	3.44648e+06	4.93881e+06	8.6377e+06	9.66272e+06	9.67315e+06	390700	1.10666e+06	729383	2.09116e+06	356179

## Sheet: Experiment 2
Peak Area	Formula	Bdh2 OE	Bdh2 OE	Bdh2 OE	WT	WT	WT
10-HYDROXYDECANOATE	C10H20O3	1.84824e+06	1.87317e+06	1.94628e+06	1.98327e+06	1.89863e+06	1.83569e+06
1-Deoxy-D-xylulose-5-phosphate	C5H11O7P	279855	215750	275952	300194	274680	289597
1-Kestose	C18H32O16	2.49518e+07	2.18392e+07	2.53975e+07	2.02135e+07	2.05085e+07	2.10275e+07
1-Methylguanine	C6H7N5O	6.29709e+07	5.66421e+07	6.27439e+07	5.921e+07	7.61396e+07	6.89765e+07
1-Phenyl-1,2-propanedione	C9H8O2	1.38596e+06	1.15991e+06	1.3469e+06	844520	1.04758e+06	930705
2-(4-Hydroxyphenyl)ethanol	C8H10O2	2.28145e+06	2.37727e+06	2.74322e+06	3.43611e+06	3.06901e+06	3.71876e+06
2,3-Dihydroxyisovalerate	C5H10O4	466429894	4.57858e+08	4.65942e+08	2.7194e+08	3.43177e+08	3.59331e+08
2,4-Dihydroxybutyric acid	C4H8O4	8.33162e+06	5.35907e+06	7.6114e+06	6.9514e+06	6.1594e+06	5.85819e+06
2,6-DIHYDROXYPYRIDINE	C5H5NO2	3.95859e+06	3.19139e+06	4.70879e+06	4.16149e+06	3.66739e+06	3.27061e+06
2-Aminoadipic acid	C6H11NO4	3.02769e+06	2.54822e+06	2.77056e+06	3.92603e+06	4.74548e+06	4.0985e+06
2-Aminoheptanoic acid	C7H15NO2	372202	362533	431163	258967	393785	407767
2-AMINOISOBUTYRATE	C4H9NO2	1.30405e+07	1.07346e+07	1.63457e+07	1.5963e+07	2.19366e+07	1.71082e+07
2-Deoxy-glucose	C6H12O5	1.00231e+06	971064	1.19356e+06	958853	1.32385e+06	1.73223e+06
2-Ethyl-2-hydroxybutyric acid	C6H12O3	1.55166e+08	1.475e+08	1.61416e+08	1.50575e+08	167511768	1.63574e+08
2-Hydroxy-2-methylbutyric acid	C5H10O3	2.23009e+08	2.12088e+08	2.15208e+08	1.70694e+08	2.21747e+08	2.22812e+08
2-Hydroxy-3-(4-hydroxyphenyl)-2-propenoic acid	C9H8O4	4.05131e+07	1.7151e+07	2.72154e+07	2.00357e+07	3.39457e+07	1.58772e+07
2-HYDROXYBUTYRATE	C4H8O3	3.14523e+07	2.9057e+07	2.7582e+07	2.7845e+07	2.85588e+07	2.89243e+07
2-Hydroxyoctanoic acid	C8H16O3	5.23162e+06	5.30887e+06	5.90663e+06	4.59175e+06	5.7114e+06	5.33394e+06
2-Isopropylmalic acid	C7H12O5	7.45015e+08	7.94054e+08	8.70357e+08	5.10962e+08	8.11843e+08	7.73024e+08
2-Keto-3-deoxyoctonate	C8H14O8	1.93796e+07	1.88645e+07	1.9425e+07	1.98623e+07	2.11817e+07	2.02785e+07
2-Methyl-4-pentenoic acid	C6H10O2	2.14026e+06	1.97698e+06	2.4321e+06	4.33714e+06	4.92441e+06	5.1487e+06
2-Methylbutyric acid	C5H10O2	128914783	1.06876e+08	1.46068e+08	1.27189e+08	1.18645e+08	142982865
2-Methylglutaric acid	C6H10O4	1.21932e+07	1.15892e+07	1.28825e+07	1.46326e+07	1.36178e+07	1.1868e+07
2-Methylhippuric acid	C10H11O3N	253042	234568	196623	1.09676e+06	205859	189841
2'-O-Methylguanosine	C11H15N5O5	4.48509e+07	4.12179e+07	4.7233e+07	4.13113e+07	4.88636e+07	4.84235e+07
2-OXOADIPATE	C6H8O5	3.15955e+06	3.34916e+06	3.97806e+06	3.90877e+06	4.66722e+06	4.01306e+06
2-PHOSPHOGLYCERATE	C3H7O7P	2.66571e+07	2.87816e+07	4.50661e+07	2.05344e+07	2.96941e+07	2.98594e+07
2-Propylpentanoic acid	C8H16O2	6.35561e+07	6.94774e+07	8.77364e+07	8.23652e+07	8.69988e+07	8.75033e+07
3-(3-Hydroxyphenyl)propionic acid	C9H10O3	1.42539e+07	1.60746e+07	1.98277e+07	1.16304e+07	1.21827e+07	9.16464e+06
3,4 DIHYDROXYMANDELATE	C8H8O5	567807	417384	433134	438128	578488	417758
3,4-Dihydroxybenzaldehyde	C7H6O3	1.74146e+06	1.75655e+06	1.76517e+06	2.03947e+06	1.6797e+06	1.68224e+06
3-DEHYDROSHIKIMATE	C7H8O5	120022	54350.5	91374.5	80679.8	58367.5	117390
3-Hydroxy-3- methyl-glutaryl-CoA	C27H44N7O20P3S	3.0634e+06	2.54947e+06	2.5685e+06	2.90079e+06	3.23497e+06	3.05333e+06
3-HYDROXYANTHRANILATE	C7H7NO3	1.64006e+06	1.72029e+06	1.53889e+06	1.34903e+06	1.42479e+06	1.81341e+06
3-HYDROXYBENZALDEHYDE	C7H6O2	1.70374e+07	1.50025e+07	1.83436e+07	1.26715e+07	1.36196e+07	1.3301e+07
3-Hydroxybutyric acid	C4H8O3	3.35066e+07	3.28208e+07	3.01089e+07	2.65844e+07	2.98799e+07	3.17159e+07
3-HYDROXYMETHYLGLUTARATE	C6H10O5	2.93567e+08	3.02247e+08	3.63277e+08	3.18871e+08	3.03567e+08	3.40082e+08
3-Methoxyphenylacetic acid	C9H10O3	5.28408e+07	4.37466e+07	4.1149e+07	3.06042e+07	3.43917e+07	4.10873e+07
3-Methyl-2-oxobutyrate	C5H8O3	2.13397e+07	1.90145e+07	2.41096e+07	1.45797e+07	1.70533e+07	2.00883e+07
3-Methyl-2-oxopentanoic acid	C6H10O3	8.93098e+07	8.95979e+07	1.19221e+08	8.56787e+07	1.07576e+08	1.16853e+08
3-Methyladipic acid	C7H12O4	2.06243e+06	1.85377e+06	2.51168e+06	2.40403e+06	1.53372e+06	1.57541e+06
3-Methyl-L-histidine	C7H11N3O2	1.62995e+06	1.44442e+06	1.55943e+06	1.42155e+06	1.5145e+06	1.87803e+06
3-NITRO-L-TYROSINE	C9H10N2O5	608540	795699	782960	1.05363e+06	1.42173e+06	1.27224e+06
4-ACETAMIDOBUTANOATE	C6H11NO3	2.23256e+06	2.05438e+06	2.28869e+06	4.52985e+06	3.59199e+06	3.35103e+06
4-Aminosalicylic acid	C7H7NO3	1.41934e+06	1.29143e+06	1.95675e+06	1.50428e+06	1.88459e+06	1.80696e+06
4-Guanidinobutyric acid	C5H11N3O2	0	588293	128582	516046	17628.1	689182
4-Hydroxy-3-methylbenzoic acid	C8H8O3	2.63764e+06	6.04615e+06	4.83941e+06	3.04435e+06	2.77624e+06	4.82387e+06
4-Hydroxyphenylacetic acid	C8H8O3	2.5343e+06	3.95544e+06	3.17806e+06	3.04855e+06	2.74853e+06	3.71394e+06
4-IMIDAZOLEACETATE	C5H6N2O2	3.10207e+06	3.60804e+06	3.34656e+06	2.7128e+06	3.06898e+06	2.54284e+06
4-Imidazoleacrylic acid	C6H6O2N2	2.79676e+07	1.53278e+07	1.99889e+07	3.73915e+07	2.49178e+07	2.71123e+07
5-AMINOLEVULINATE	C5H9NO3	1.60174e+06	1.57174e+06	1.74244e+06	1.78045e+06	2.48505e+06	2.36891e+06
5-Keto-D-gluconic acid	C6H10O7	1.86969e+06	1.53697e+06	1.75369e+06	873214	972850	869188
5-Methylcytidine	C10H15N3O5	7.45897e+06	6.53281e+06	6.97472e+06	6.22575e+06	8.5169e+06	8.4807e+06
5-Methyluridine	C10H14N2O6	1.31323e+07	1.12516e+07	1.33695e+07	1.29015e+07	1.58103e+07	1.50586e+07
6-Oxo-2-piperidinecarboxylic acid	C6H9NO3	2.86269e+06	3.29377e+06	3.11506e+06	3.34041e+06	3.14532e+06	3.24945e+06
6-PHOSPHOGLUCONATE	C6H13O10P	6.8352e+06	7.03857e+06	7.08272e+06	2.69724e+06	3.37936e+06	3.68534e+06
ACETOACETATE	C4H6O3	2.96799e+06	5.0328e+06	4.24355e+06	3.92451e+06	3.27081e+06	4.80682e+06
Acetyl coenzyme A	C23H38N7O17P3S	1.22907e+07	9.97449e+06	7.46113e+06	8.43775e+06	9.92428e+06	8.89387e+06
Acetylphosphate	C2H5O5P	291657	195439	235834	172863	185782	196754
Ac-Val-OH	C7H13NO3	4.76394e+06	4.87749e+06	6.37113e+06	6.65079e+06	6.42733e+06	5.01088e+06
ADENINE	C5H5N5	2.3187e+08	2.18536e+08	8.76072e+08	2.50818e+08	3.45026e+08	6.32505e+08
ADENOSINE	C10H13N5O4	3.90476e+07	3.68049e+07	1.54501e+08	4.24974e+07	5.91551e+07	1.1197e+08
ADENOSINE 2',3'-CYCLIC PHOSPHATE	C10H12N5O6P	2.68051e+06	5.09883e+06	9.71993e+06	5.70932e+06	4.98543e+06	9.17205e+06
Adenosine 3'-monophosphate	C10H14N5O7P	6.53923e+08	5.20029e+08	7.60394e+08	6.59194e+08	7.24707e+08	6.47313e+08
ADENOSINE 5'-DIPHOSPHATE	C10H15N5O10P2	271624735	2.73365e+08	3.21632e+08	2.40794e+08	3.01484e+08	3.16994e+08
ADENOSINE TRIPHOSPHATE	C10H16N5O13P3	1.43281e+08	2.35624e+08	2.5609e+08	1.04698e+08	202954686	2.70529e+08
Adenylosuccinic acid	C14H18N5O11P	6.14671e+07	4.42199e+07	5.36087e+07	7.9506e+07	8.01509e+07	6.86561e+07
Alanine	C3H7NO2	1.82311e+08	1.87383e+08	2.09068e+08	193415848	2.32604e+08	2.04576e+08
Allose	C6H12O6	4.27732e+07	3.06565e+07	3.16503e+07	2.55858e+07	2.80961e+07	2.42389e+07
Alpha-Hydroxyglutaric acid	C5H8O5	1.30969e+08	1.21792e+08	1.42572e+08	1.10501e+08	1.30649e+08	1.24275e+08
Alpha-Ketoglutaric acid	C5H6O5	4.45873e+08	2.11868e+08	2.58338e+08	216936279	3.2233e+08	1.70917e+08
Alpha-Lactose	C12H22O11	28950080232	25508839358	29524880325	28091534771	28396551516	29183525843
ANTHRANILATE	C7H7NO2	473074	433657	409362	533535	658320	639738
Arabinose	C5H10O5	4.37248e+06	4.61428e+06	2.66434e+06	2.62854e+06	3.09691e+06	3.21756e+06
Arabitol	C5H12O5	2.51385e+07	2.26951e+07	2.65402e+07	2.06746e+07	2.41735e+07	2.23483e+07
Arginine	C6H14N4O2	4.40262e+08	3.54361e+08	4.24868e+08	3.32713e+08	5.16788e+08	3.55116e+08
Argininosuccinic acid	C10H18N4O6	4.74723e+07	3.93754e+07	4.62574e+07	4.03588e+07	5.19623e+07	4.30424e+07
ASPARAGINE	C4H8N2O3	1.50596e+06	1.38986e+06	2.01056e+06	946936	1.02879e+06	1.27719e+06
ASPARTATE	C4H7NO4	237149378	3.17755e+08	3.76978e+08	2.70287e+08	4.02904e+08	3.51425e+08
Asp-Phe methyl ester	C14H18N2O5	453117	428667	668394	433647	525970	641759
AZELATE	C9H16O4	1.52381e+07	1.45646e+07	1.58434e+07	1.94167e+07	1.71219e+07	1.59784e+07
BETA-GLYCEROPHOSPHATE	C3H9O6P	1.03483e+07	7.45098e+06	1.11711e+07	6.49848e+06	1.07538e+07	1.04031e+07
Beta-hydroxyisobutyrate	C4H8O3	3.4923e+07	3.21189e+07	2.88045e+07	2.68006e+07	3.01962e+07	3.25267e+07
BETA-NICOTINAMIDE ADENINE DINUCLEOTIDE	C21H27N7O14P2	2.88376e+08	2.80112e+08	3.08763e+08	2.63792e+08	2.69026e+08	3.15744e+08
BUTANOATE	C4H8O2	4.15333e+08	459687882	5.93009e+08	4.10253e+08	4.96708e+08	5.69438e+08
Carbamoylphosphate (CP)	CH4NO5P	5.0641e+07	4.51237e+07	5.46686e+07	6.41379e+07	6.61219e+07	5.97314e+07
Choline glycerophosphate	C8H20O6NP	1.93035e+08	173703561	1.83252e+08	1.70024e+08	1.78657e+08	1.6829e+08
cis,cis-Muconic acid	C6H6O4	3.58033e+06	4.27199e+06	5.28966e+06	4.6305e+06	5.69234e+06	6.0551e+06
CIS-4-HYDROXY-D-PROLINE	C5H9NO3	1.99978e+06	2.21982e+06	2.61346e+06	3.21691e+06	3.3134e+06	3.1629e+06
cis-Aconitic acid	C6H6O6	7.88107e+08	6.78652e+08	9.87338e+08	7.01339e+08	929417896	1032288114
CITICOLINE	C14H26N4O11P2	9.46033e+06	8.27657e+06	9.72465e+06	1.38999e+07	1.31224e+07	1.37723e+07
Citraconic acid	C5H6O4	1.82942e+07	1.31236e+07	1.3736e+07	2.07904e+07	1.61409e+07	1.34905e+07
CITRAMALATE	C5H8O5	1.28129e+08	1.17341e+08	1.38001e+08	1.14087e+08	1.27615e+08	1.22535e+08
CITRATE	C6H8O7	4601320304	6235234045	8639350164	4685716638	8507981773	9332035313
CITRULLINE	C6H13N3O3	5.00879e+07	3.87509e+07	2.88594e+07	2.37498e+07	4.89486e+07	4.35519e+07
CREATININE	C4H7N3O	1.71464e+06	1.62941e+06	2.24672e+06	2.71052e+06	3.24439e+06	3.05807e+06
Crotonic acid	C4H6O2	1.10837e+07	9.51854e+06	8.23806e+06	1.10112e+07	1.65024e+07	1.13681e+07
CYCLIC AMP	C10H12N5O6P	1.88748e+06	1.76699e+06	1.58104e+06	1.71079e+06	1.56788e+06	1.61705e+06
CYCLIC GMP	C10H12N5O7P	2.30298e+06	3.76705e+06	7.93108e+06	4.28111e+06	3.63384e+06	6.62943e+06
CYSTATHIONINE	C7H14N2O4S	692437	676170	785036	1.84641e+06	2.19435e+06	2.05049e+06
CYTIDINE	C9H13N3O5	7.96242e+06	7.73819e+06	3.15686e+06	1.0104e+07	7.96517e+06	5.26822e+06
CYTIDINE 2',3'-CYCLIC PHOSPHATE	C9H12N3O7P	2.19287e+06	3.73622e+06	9.08141e+06	4.35184e+06	3.70024e+06	6.74668e+06
CYTIDINE DIPHOSPHATE	C9H15N3O11P2	4.34398e+07	3.32234e+07	4.58541e+07	3.44924e+07	3.64057e+07	4.01694e+07
CYTIDINE MONOPHOSPHATE	C9H14N3O8P	4.17304e+07	3.35652e+07	4.54309e+07	5.66468e+07	5.82595e+07	5.37388e+07
CYTIDINE TRIPHOSPHATE	C9H16N3O14P3	1.67407e+07	2.80872e+07	3.34498e+07	11945838	2.33336e+07	3.22023e+07
DEOXYADENOSINE MONOPHOSPHATE	C10H14N5O6P	2.38181e+06	2.28894e+06	3.55178e+06	3.17217e+06	3.58683e+06	3.04998e+06
DEOXYCYTIDINE-DIPHOSPHATE	C9H15N3O10P2	998270	822537	1.14645e+06	989614	1.29654e+06	1.13613e+06
DEOXYURIDINE	C9H12N2O5	1.69982e+06	1.35544e+06	1.71508e+06	1.42118e+06	1.81316e+06	2.0593e+06
DEOXYURIDINE-MONOPHOSPHATE	C9H13N2O8P	0	0	0	151718	224605	153045
DGDP	C10H15N5O10P2	3.88486e+07	4.0472e+07	4.77721e+07	3.60548e+07	3.96056e+07	4.7605e+07
DIACETYL	C4H6O2	8.76332e+06	6.78833e+06	7.90771e+06	8.2064e+06	7.31505e+06	7.73649e+06
Diethyl malonate	C7H12O4	2587812	2.44865e+06	2.2716e+06	2.97175e+06	3.0696e+06	2.69054e+06
DIHYDROOROTATE	C5H6N2O4	627769	571804	520783	445499	632777	800114
Dihydroxyacetone	C3H6O3	1566743829	1022991503	1266884220	7.77592e+08	7.76216e+08	6.39045e+08
DIHYDROXYACETONE PHOSPHATE	C3H7O6P	1.74387e+07	1.1337e+07	3.15764e+06	9.77616e+06	1.29113e+07	6.74741e+06
Dimethyl sulfone	C2H6O2S	1.8962e+06	1.77798e+06	2.11877e+06	2.20212e+06	2.15067e+06	1.9496e+06
Dimethylmalonic acid	C5H8O4	4.09003e+06	4.72373e+06	4.28384e+06	3.65171e+06	4.43575e+06	4.93943e+06
Dodecyl sulfate	C12H26O4S	1.81031e+07	16115994	2.22579e+07	2.56163e+07	2.298e+07	1.8838e+07
D-RIBOSE 5-PHOSPHATE	C5H11O8P	1.32247e+07	1.1875e+07	1.73645e+07	8.86467e+06	1.10046e+07	1.30473e+07
D-Sedoheptulose	C7H14O7	3.51044e+06	3.21275e+06	3.80305e+06	2.83044e+06	3.23273e+06	3.14842e+06
D-Sorbitol	C6H14O6	3.77907e+08	1.96079e+08	2.23662e+08	1.99402e+08	2.27345e+08	195366373
ERYTHRITOL	C4H10O4	3.16954e+06	3.00468e+06	3.65865e+06	2.97421e+06	3.55983e+06	3.11854e+06
Erythrose 4-phosphate	C4H9O7P	876022	546410	1.33957e+06	368724	535835	584470
Ethosuximide	C7H11O2N	615056	562889	569050	675102	774245	559061
Ethyl 4-aminobenzoate	C9H11O2N	527052	975826	1.17412e+06	888760	731628	1.38001e+06
Flavin adenine dinucleotide (FAD)	C27H33N9O15P2	6.51187e+06	6.74255e+06	7.31653e+06	6.14916e+06	7.05826e+06	7.34143e+06
FRUCTOSE 6-PHOSPHATE	C6H13O9P	8.67215e+07	9.21199e+07	1.18157e+08	6.4607e+07	6.1747e+07	5.84109e+07
FRUCTOSE BISPHOSPHATE	C6H14O12P2	7.38385e+07	9.98368e+07	9.04538e+07	5.26962e+07	9.04287e+07	8.95159e+07
FUCOSE	C6H12O5	421663	493546	430039	455624	482772	414913
Fumaric acid	C4H4O4	4.57135e+08	4.14119e+08	4.87374e+08	4.45947e+08	4.70437e+08	4.81632e+08
GALACTARATE	C6H10O8	245692	34005.4	35892.5	36531.2	35240.2	39329.4
GAMMA-AMINOBUTYRATE	C4H9NO2	2.94084e+08	2.87719e+08	3.11171e+08	2.83254e+08	321947750	2.99963e+08
Gamma-Glu-epsilon-Lys	C11H21N3O5	4.8309e+06	5.76868e+06	6.51767e+06	7.11424e+06	8.51312e+06	7.15759e+06
Gamma-L-Glutamyl-L-alanine	C8H14N2O5	5.09103e+06	4.63773e+06	5.45754e+06	3.129e+06	4.52837e+06	3.64087e+06
Gluconate	C6H12O7	3.39429e+07	2.94396e+07	3.53644e+07	2.40287e+07	2.64378e+07	2.84315e+07
GLUCONOLACTONE	C6H10O6	599868	492124	587052	435868	483931	366639
Glucose	C6H12O6	1.87523e+08	2.37137e+08	3.76264e+08	1.99415e+08	2.00287e+08	2.85784e+08
GLUTAMATE	C5H9NO4	7351531422	6992650932	7556762726	6667935265	7757444544	7314635783
Glutamic acid 5-methyl ester	C6H11NO4	2.05476e+07	1.87337e+07	2.07468e+07	1.41942e+07	2.2595e+07	2.27906e+07
GLUTAMINE	C5H10N2O3	2.73679e+08	2.7748e+08	297974312	2.13537e+08	2.74861e+08	2.40626e+08
GLUTARATE	C5H8O4	4.62918e+06	4.39465e+06	5.70525e+06	5.48245e+06	5.9685e+06	6.64881e+06
Glutathione oxidized	C20H32N6O12S2	6.90128e+07	3.70643e+08	3.71147e+08	1.58393e+08	2.90699e+08	4.23519e+08
GLUTATHIONE REDUCED	C10H17N3O6S	2278176662	1.30887e+08	8.51701e+08	5.00237e+08	1360141541	1.31378e+08
Glutathionesulfonic acid	C10H17N3O9S	311870	941647	572410	193712	331027	222197
GLYCERATE	C3H6O4	9.4791e+07	1.45363e+08	144602916	1.12469e+08	9.54643e+07	149527397
GLYCEROL	C3H8O3	1.53214e+08	1.7769e+08	1.77105e+08	1.31028e+08	1.35944e+08	1.5417e+08
GLYCEROL 3-PHOSPHATE	C3H9O6P	1.03047e+07	7432561	1.07544e+07	6.62825e+06	1.06239e+07	8.35259e+06
GLYCINE	C2H5NO2	2.33546e+07	2.30167e+07	2.52849e+07	2.40554e+07	2.1108e+07	2.2529e+07
GLYCOLATE	C2H4O3	8517003399	7852117723	9041497531	9780439084	9881066189	9950252256
Glycyl-L-tyrosine	C11H14N2O4	409856	270606	652099	1.04805e+06	1.58566e+06	737178
Glycyl-L-valine	C7H14O3N2	1.13423e+06	1.5031e+06	1.93993e+06	3.5595e+06	5.06892e+06	2.43564e+06
Gly-Gly	C4H8O3N2	4.17407e+06	8.0994e+06	8.36341e+06	1.27001e+07	1.41851e+07	9.75546e+06
GUANINE	C5H5N5O	1.36894e+07	7.82246e+06	5.11619e+07	1.30051e+07	2.65093e+07	3.53171e+07
GUANOSINE	C10H13N5O5	2.97229e+07	3.41632e+07	4.72182e+07	3.67674e+07	3.42487e+07	4.12646e+07
GUANOSINE DIPHOSPHATE	C10H15N5O11P2	3.33283e+07	3.56387e+07	4.11647e+07	3.09457e+07	3.94593e+07	4.18623e+07
GUANOSINE DIPHOSPHATE MANNOSE	C16H25N5O16P2	2.74113e+07	2.43742e+07	2.76075e+07	2.04769e+07	2.39543e+07	2.62302e+07
GUANOSINE MONOPHOSPHATE	C10H14N5O8P	5.22897e+07	3.9437e+07	5.7464e+07	5.49426e+07	5.97477e+07	5.01978e+07
GUANOSINE TRIPHOSPHATE	C10H16N5O14P3	9.7343e+06	2.77413e+07	3.054e+07	1.24894e+07	2.24232e+07	3.33492e+07
HEXANOATE	C6H12O2	3.95451e+07	5.13435e+07	7.96443e+07	5.71665e+07	8.46471e+07	8.12196e+07
HIPPURATE	C9H9NO3	66981.5	144136	113203	89556.6	56474.3	110347
HISTIDINE	C6H9N3O2	3.09604e+07	1.02206e+08	1.26966e+08	3.12232e+07	1.62683e+08	1.3614e+08
HOMOSERINE	C4H9NO3	1.63032e+08	1.38875e+08	1.74231e+08	1.77966e+08	2.02888e+08	1.77595e+08
HYDROXYPHENYLLACTATE	C9H10O4	3.36369e+07	3.39968e+07	3.81758e+07	2.81878e+07	3.51042e+07	3.6703e+07
HYPOXANTHINE	C5H4N4O	4.45028e+07	6.39496e+07	1.07968e+08	8.17799e+07	9.55086e+07	9.65784e+07
Indole-3-lactic acid	C11H11NO3	336612	494110	580783	560791	739015	632232
INOSINE	C10H12N4O5	1.36579e+08	1.95106e+08	1.86743e+08	1.62101e+08	1.92308e+08	1.78992e+08
INOSINE-MONOPHOSPHATE	C10H13N4O8P	7.85835e+06	5.12129e+06	3.11025e+06	5.53375e+06	6.43197e+06	3.6509e+06
ISOCITRATE	C6H8O7	1657799248	2685758516	3943080949	1893283565	8874846838	3842030704
Isoeugenol		1.83938e+06	1.81225e+06	2.14897e+06	2.05343e+06	1.9362e+06	1.88013e+06
ISOLEUCINE	C6H13NO2	7.25787e+08	6.59296e+08	747604098	7.50413e+08	8.42199e+08	7.45036e+08
Isonicotinic acid	C6H5NO2	2.50062e+07	4.87206e+07	9.08206e+07	4.66096e+07	3.83747e+07	8.94254e+07
Isovaleraldehyde	C5H10O	1.82471e+06	1.67773e+06	1.24174e+06	1.64019e+06	2.1816e+06	1.91094e+06
KYNURENINE	C10H12N2O3	15723.6	0	17988.3	20695.6	0	14645.7
Leu-Ala	C9H18N2O3	1.60612e+06	2.56228e+06	4.22257e+06	3.49169e+06	3.10655e+06	4.71654e+06
Leucine	C6H13NO2	2.8404e+08	2.7292e+08	328423413	3.2518e+08	3.64272e+08	3.22233e+08
Leu-Gly	C8H16N2O3	2.90003e+06	4.10915e+06	5.25885e+06	7.48675e+06	1.00683e+07	5.81737e+06
Levulinic acid	C5H8O3	1.30242e+07	1.40703e+07	1.44427e+07	1.24044e+07	1.26795e+07	1.19454e+07
L-Methionine sulfoxide	C5H11NO3S	102517	198543	291868	242314	633290	287047
LUMICHROME	C12H10N4O2	2.26069e+06	2.15885e+06	645037	3.55153e+06	4.49594e+06	2.4254e+06
Lysine	C6H14N2O2	4.21067e+08	398439615	4.32137e+08	3.55054e+08	4.89276e+08	4.76466e+08
MALEATE	C4H4O4	2.30391e+06	3.44265e+06	3.86673e+06	3.24616e+06	3.02286e+06	3.10855e+06
Malic acid	C4H6O5	7704242988	6994658718	8319142138	7312547597	7836208306	7896619506
Malonic acid	C3H4O4	6.91168e+06	6.48583e+06	7.72033e+06	6.66987e+06	6.68478e+06	7.0228e+06
Maltitol	C12H24O11	886330	857301	1.05774e+06	937489	1.03639e+06	1.08178e+06
Mandelic acid	C8H8O3	1.12243e+06	1.06795e+06	1.21136e+06	1.08541e+06	1.1013e+06	928677
Mesaconic acid	C5H6O4	1.58577e+07	1.3467e+07	1.5533e+07	1.28812e+07	1.45563e+07	1.60997e+07
METHIONINE	C5H11NO2S	1.69835e+07	1.60699e+07	2.8097e+07	1.8127e+07	2.1552e+07	2.33139e+07
METHYL GALACTOSIDE	C7H14O6	3.50515e+08	5.19278e+08	5.10064e+08	4.7204e+08	3.85078e+08	518504942
METHYLTHIOADENOSINE	C11H15N5O3S	4.52612e+06	5.53538e+06	7.83506e+06	6.23016e+06	6.03864e+06	7.11688e+06
mono-Methyl glutarate	C6H10O4	3.01029e+06	3.02802e+06	2.47771e+06	2.34744e+06	2.09455e+06	1.58439e+06
Myo-Inositol	C6H12O6	1.48335e+08	130875438	1.36938e+08	1.31983e+08	1.48097e+08	1.45916e+08
N-(3-Phenylpropionyl)glycine	C11H13NO3	6.16169e+06	5.96279e+06	1.13134e+07	6.66755e+06	7.96054e+06	7.39555e+06
N1-Me-Adenosine	C11H15N5O4	693972	575781	606811	714132	756699	659204
N-ACETYLALANINE	C5H9NO3	9.26846e+06	9.07603e+06	1.02355e+07	1.12986e+07	1.07133e+07	1.11722e+07
N-ACETYLASPARAGINE	C6H10N2O4	4.33798e+06	3.1651e+06	4.92929e+06	4.02495e+06	5.25754e+06	4.50959e+06
N-ACETYLGLUTAMATE	C7H11NO5	1339115310	1481085743	1563404906	1671713570	2118018192	1889755902
N-ACETYLGLYCINE	C4H7NO3	1.12344e+07	2.31442e+07	2.95957e+07	4.18627e+07	5.14691e+07	3.27208e+07
N-Acetyl-L-aspartic acid	C6H9NO5	1.37056e+07	1.4294e+07	1.68032e+07	1.94881e+07	2.21258e+07	1.85917e+07
N-ACETYLLEUCINE	C8H15NO3	9.84556e+06	1.04765e+07	1.21635e+07	8.57214e+06	1.19605e+07	1.13001e+07
N-Acetyl-L-glutamine	C7H12N2O4	6.01347e+07	6.01545e+07	6.10633e+07	7.09781e+07	1.15343e+08	6.84933e+07
N-Acetyl-L-methionine	C7H13NO3S	1.22325e+06	1.52433e+06	2.78972e+06	2.97053e+06	4.63299e+06	2.41153e+06
N-Acetyl-L-proline	C7H11O3N	1.30073e+07	1.05912e+07	1.83437e+07	7.14597e+06	1.02674e+07	9.88658e+06
N-Acetyl-L-tyrosine	C11H13NO4	1.04556e+07	9.152e+06	1.19598e+07	8.69495e+06	1.17095e+07	1.00339e+07
N-ACETYLNEURAMINATE	C11H19NO9	2.5349e+06	2.28127e+06	3.40447e+06	2.36295e+06	2.20591e+06	2.67061e+06
N-ACETYLPUTRESCINE	C6H14N2O	1.12002e+06	839550	973448	758915	869676	1.00864e+06
N-ACETYLSERINE	C5H9NO4	8.44239e+07	1.84049e+08	2.14866e+08	3.85735e+08	5.20654e+08	2.77676e+08
NADH (Nicotinamide adenine dinucleotide (reduced))	C21H29N7O14P2	5.99745e+07	4.71048e+07	1.35677e+07	7.71278e+07	7.75484e+07	2.47342e+07
NADP	C21H28N7O17P3	2.14898e+07	2.0116e+07	2.05833e+07	1.76471e+07	2.04053e+07	2.12787e+07
Nalpha-Acetyl-L-arginine	C8H16N4O3	6.09028e+06	4.97566e+06	6.08246e+06	4.77335e+06	7.17004e+06	5.33479e+06
Nalpha-Acetyl-L-ornithine	C7H14O3N2	3.75247e+07	9.1671e+07	6.90331e+07	1.37156e+08	2.05859e+08	9.63822e+07
N-ALPHA-ACETYLLYSINE	C8H16N2O3	2.75802e+07	4.77364e+07	5.7842e+07	7.47037e+07	7.70379e+07	7.17986e+07
N-Butyrylglycine	C6H11NO3	1.384e+06	2.01572e+06	2.27219e+06	3.72526e+06	3.32647e+06	3.67054e+06
Nepsilon-Acetyl-L-lysine	C8H16N2O3	7.56002e+08	7.2145e+08	7.88673e+08	6.69415e+08	7.15768e+08	7.50345e+08
N-FORMYLGLYCINE	C3H5NO3	3.6925e+06	2408401	3.63811e+06	3.64277e+06	2.67002e+06	3.32733e+06
N-FORMYL-L-METHIONINE	C6H11NO3S	2.68375e+06	2.83682e+06	2.50202e+06	4.12304e+06	6.34203e+06	3.4013e+06
NICOTINAMIDE	C6H6N2O	3.02746e+07	2.9895e+06	3.27075e+06	8.61164e+06	7.91931e+06	9.04922e+06
NICOTINATE	C6H5NO2	3.57009e+07	5.08154e+07	6.71274e+07	4.64671e+07	3.84084e+07	6.65449e+07
NICOTINATE	C6H5NO2	3.57009e+07	5.08154e+07	6.71274e+07	4.64671e+07	3.84084e+07	6.65449e+07
Nicotinuric acid	C8H8O3N2	611866	627318	628262	618908	758406	900488
N-Isobutyrylglycine	C6H11NO3	1.63283e+06	2.00325e+06	2.34936e+06	2.19198e+06	2.30128e+06	2.49485e+06
N-Methyl-DL-alanine	C4H9NO2	1.04143e+07	1.0077e+07	1.06716e+07	1.10766e+07	9.22074e+06	1.04873e+07
N-METHYLGLUTAMATE	C6H11NO4	3.09924e+06	2.6574e+06	3.51876e+06	3.16459e+06	3.71836e+06	3.92149e+06
NORVALINE	C5H11NO2	4.68677e+08	4.4265e+08	5.04818e+08	4.20025e+08	518553250	4.55743e+08
N-Tigloylglycine	C7H11O3N	7.07569e+06	6.51701e+06	8.54479e+06	5.02865e+06	6.35224e+06	5.94942e+06
O-PHOSPHOETHANOLAMINE	C2H8NO4P	0	62833.7	31330.5	30098.9	76867.6	71618.3
OPHTHALMATE	C11H19N3O6	3.1339e+07	2.93079e+07	3.12601e+07	2.35784e+07	3.46325e+07	2.93812e+07
ORNITHINE	C5H12N2O2	6.43391e+07	5.38488e+07	5.2089e+07	4.4256e+07	7.40783e+07	5.48003e+07
OROTATE	C5H4N2O4	3.69582e+06	2.26871e+06	2.41052e+06	2.02006e+06	3.30875e+06	2.00416e+06
Orotidine	C10H12N2O8	243104	953517	359443	907065	1.49624e+06	671370
o-Toluic acid	C8H8O2	8.08652e+06	4.87576e+06	6.03976e+06	8.24832e+06	4.82532e+06	6.36816e+06
PANTOTHENATE	C9H17NO5	9.11647e+07	8.87202e+07	1.04017e+08	8.25108e+07	9.4046e+07	9.17548e+07
p-Coumaric acid	C9H8O3	615329	492468	547057	601464	699038	538717
Phe-Ala	C12H16N2O3	376357	299291	400132	378002	448562	421464
Phe-Gly	C11H14N2O3	273963	380384	710812	950961	1.22891e+06	653724
PHENOL	C6H6O	9.92001e+06	8.2846e+06	8.77784e+06	1.00003e+07	1.02915e+07	9.56367e+06
PHENYLACETALDEHYDE	C8H8O	617561	648181	589236	491869	492397	595162
PHENYLALANINE	C9H11NO2	2.67473e+08	2.51358e+08	337696658	2.79968e+08	3.24067e+08	3.08749e+08
Phenylpyruvic acid	C9H8O3	8.48911e+06	4.86142e+06	8.9682e+06	6.83894e+06	8.66002e+06	5.00065e+06
PHOSPHOENOLPYRUVATE	C3H5O6P	5.5266e+06	6.35711e+06	2.79226e+07	4.69839e+06	7.68594e+06	1.54877e+07
PHOSPHONOACETATE	C2H5O5P	1.81478e+06	1.30918e+06	3.84604e+06	903410	1.6547e+06	1.46852e+06
Phosphoric acid	H3PO4	1187839238	1204214890	2105597526	1383373252	1460542765	1634001022
PHOSPHORYLCHOLINE	C5H14NO4P	1.20417e+07	8.98838e+06	1.06775e+07	9.6206e+06	1.23363e+07	1.10483e+07
PHOSPHOSERINE	C3H8NO6P	1.86001e+06	2.05344e+06	1.7257e+06	2.94533e+06	2.74586e+06	2.40043e+06
Pimelic acid	C7H12O4	1.57181e+06	1.85378e+06	4.52065e+06	5.1762e+06	4.85084e+06	4.69788e+06
PIPECOLATE	C6H11NO2	1.61229e+07	1.87181e+07	1.99472e+07	1.52405e+07	1.73605e+07	2.03463e+07
P-OCTOPAMINE	C8H11NO2	3.52135e+06	5.57523e+06	5.25582e+06	2.19036e+06	4.1346e+06	4.03408e+06
Pro-Gly	C7H12N2O3	1.73316e+07	4.50264e+07	4.67443e+07	8.28168e+07	1.22891e+08	6.91597e+07
PROLINE	C5H9NO2	2.84921e+08	2.48071e+08	2.85917e+08	2.38031e+08	367003303	2.81547e+08
PROPIONATE	C3H6O2	9.36285e+07	1.00349e+08	129642051	1.00433e+08	1.08541e+08	116266153
Pseudouridine	C9H12N2O6	1.38709e+08	130890254	1.39799e+08	1.29123e+08	1.44216e+08	1.5514e+08
Psicose	C6H12O6	4.41207e+06	4.21223e+06	5.2217e+06	4.41063e+06	4.54306e+06	5.88288e+06
PTERIN	C6H5N5O	1.45664e+06	3.51556e+06	2.61761e+06	4.02475e+06	1.99374e+06	4.74857e+06
Pyridoxine	C8H11NO3	1.05988e+06	1.24065e+06	1.92632e+06	2.34786e+06	1.46543e+06	1.48529e+06
PYROGLUTAMATE	C5H7NO3	5.91522e+08	2.38078e+08	3.42671e+08	7.02122e+08	4.19495e+08	427346911
PYRROLE-2-CARBOXYLATE	C5H5NO2	4.94088e+06	5.08279e+06	6.82547e+06	6.04485e+06	5.58321e+06	7.14717e+06
Pyruvic acid	C3H4O3	5.32165e+07	2.12473e+07	2.90155e+07	6.65197e+07	8.1797e+07	5.38498e+07
QUINATE	C7H12O6	1.68115e+08	2.34241e+07	1.79912e+07	2.42391e+07	4.89462e+07	1.45496e+07
QUINOLINATE	C7H5NO4	580577	494481	556778	992605	863013	923494
RAFFINOSE	C18H32O16	2.49805e+07	2.19634e+07	2.54972e+07	2.02257e+07	2.05365e+07	2.23432e+07
RHAMNOSE	C6H12O5	8.64498e+06	8.12698e+06	8.30966e+06	6.16986e+06	6.01957e+06	7.27072e+06
Riboflavin 5'-phosphate	C17H21N4O9P	7.06545e+06	7.64554e+06	7.61189e+06	7.46291e+06	7.60163e+06	7.4877e+06
Ribose	C5H10O5	2.12358e+06	1.56746e+06	1.57656e+06	1.52912e+06	1.62253e+06	1.4051e+06
Saccharic acid 1,4-lactone	C6H8O7	0	0	0	2.20253e+06	1.98792e+06	1.57432e+06
Saccharopine	C11H20N2O6	1561613323	1373947139	1468773735	1376728908	1466340264	1637575738
S-ADENOSYLHOMOCYSTEINE	C14H20N6O5S	7.17695e+06	6.42278e+06	7.78007e+06	7.24958e+06	9.13661e+06	7.42729e+06
SALICYLAMIDE	C7H7NO2	940056	950402	861962	1.5289e+06	1.47396e+06	1.35115e+06
SALICYLATE	C7H6O3	2.01708e+06	1.69732e+06	1.75313e+06	2.04077e+06	1.6504e+06	1.97284e+06
Sebacic acid	C10H18O4	1.98006e+06	1.9132e+06	1.97602e+06	2.6396e+06	2.72166e+06	2.26736e+06
Sedoheptulose 7-phosphate	C7H15O10P	1.6015e+07	1.51405e+07	1.93034e+07	9.79178e+06	1.11335e+07	1.25289e+07
SERINE	C3H7NO3	5.19608e+07	4.41843e+07	5.29213e+07	6.07857e+07	6.30619e+07	5.68925e+07
SHIKIMATE	C7H10O5	3.121e+06	2.91093e+06	3.34825e+06	3.35907e+06	3.56608e+06	3.48003e+06
SORBATE	C6H8O2	2.41786e+06	2.19011e+06	2.60096e+06	2.70914e+06	3.06641e+06	3.41068e+06
STACHYOSE	C24H42O21	2.22905e+06	1.72163e+06	2.24833e+06	1.65847e+06	1.93123e+06	1.93169e+06
SUBERATE	C8H14O4	5.29171e+06	4.14426e+06	4.9037e+06	6.61239e+06	4.86604e+06	5.37297e+06
SUCCINATE	C4H6O4	1463801000	1349604569	1490039986	1537031030	1485095778	1412239055
Succinimide	C4H5NO2	9.41706e+06	1.55781e+07	6.20665e+06	8.15573e+06	8.00912e+06	1.05485e+07
Sucrose	C12H22O11	2.7782e+08	2.01399e+07	2.22994e+07	2.78763e+07	6.32841e+07	1.36943e+07
Tartrate	C4H6O6	301848	385822	524291	214434	411950	457237
TAURINE	C2H7NO3S	1.51613e+06	801163	1.11933e+06	1.78767e+06	1.35873e+06	1.02617e+06
Terephthalic acid	C8H6O4	1.13052e+07	9.62905e+06	1.12282e+07	1.25289e+07	1.18504e+07	1.33135e+07
Thiamine monophosphate	C12H17N4O4PS	327129	537386	1.05135e+06	341188	398872	1.02246e+06
Threonic acid	C4H8O5	7.84314e+07	8.71646e+07	1.00047e+08	8.18624e+07	8.08807e+07	9.1552e+07
THREONINE	C4H9NO3	1.62679e+08	1.39898e+08	1.74243e+08	1.78096e+08	2.03018e+08	1.77597e+08
THYMIDINE	C10H14N2O5	1.07538e+06	898197	2.64908e+06	1.29104e+06	1.55876e+06	2.38622e+06
THYMIDINE-MONOPHOSPHATE	C10H15N2O8P	6.60327e+06	4.88515e+06	6.19478e+06	8.65076e+06	9.68372e+06	7.66459e+06
THYMINE	C5H6N2O2	5.67633e+06	5.13763e+06	6.7382e+06	5.59235e+06	7.06456e+06	7.90265e+06
TRANS-ACONITATE	C6H6O6	4.62476e+07	4.65351e+07	6.44542e+07	5.66283e+07	6.04177e+07	7.81566e+07
Tricarballylic acid	C6H8O6	649011	415823	384583	462857	347885	264072
Tropic acid	C9H10O3	5.28408e+07	4.37912e+07	5.31845e+07	3.06075e+07	3.43917e+07	4.1111e+07
TRYPTOPHAN	C11H12N2O2	80600736	7.60808e+07	9.57993e+07	8.83275e+07	100372876	9.20957e+07
TYROSINE	C9H11NO3	2.41986e+08	2.28292e+08	2.79635e+08	2.54549e+08	3.10864e+08	269543294
URACIL	C4H4N2O2	8.02642e+07	8.17119e+07	7.98195e+07	8.54931e+07	9.93516e+07	8.44559e+07
UREIDOPROPIONATE	C4H8N2O3	1.60141e+06	1.93162e+06	2.11243e+06	2.3088e+06	1.7388e+06	1.57797e+06
Uric acid	C5H4N4O3	3.25895e+06	1.42792e+06	1.56097e+06	5.08115e+06	1.62796e+06	1.6887e+06
URIDINE	C9H12N2O6	2.80638e+08	2.64307e+08	4.18956e+08	299080765	3.27002e+08	404491270
URIDINE 5'-DIPHOSPHATE	C9H14N2O12P2	1.54613e+08	1.51753e+08	238279569	1.38556e+08	1.83404e+08	1.91156e+08
Uridine 5'-monophosphate	C9H13N2O9P	8.17306e+07	5.35857e+07	7.88195e+07	1.20533e+08	1.18636e+08	9.85627e+07
URIDINE DIPHOSPHATE GLUCOSE	C15H24N2O17P2	4.64604e+08	4.0315e+08	3.28106e+08	3.24709e+08	3.88567e+08	3.84187e+08
URIDINE DIPHOSPHATE-N-ACETYLGALACTOSAMINE	C17H27N3O17P2	1.54227e+08	1.28384e+08	1.48402e+08	1.29257e+08	1.41391e+08	1.39251e+08
URIDINE TRIPHOSPHATE	C9H15N2O15P3	6.11924e+07	1.00029e+08	1.44494e+08	4.62855e+07	9.33653e+07	1.25786e+08
Vanillin	C8H8O3	1.67727e+06	1.1674e+06	1.08613e+06	1.90881e+06	1.24116e+06	1.4239e+06
XANTHINE	C5H4N4O2	7.24515e+07	8.02627e+07	1.48516e+08	1.07648e+08	1.0383e+08	1.37029e+08
Xylose	C5H10O5	4.10712e+06	3.18527e+06	3.38318e+06	3.44637e+06	3.65401e+06	3.96954e+06

## Sheet: PCA Polar First Experiment
	Percent
PC1	46.226
PC2	16.4526
PC3	9.24116
PC4	6.05337
PC5	4.74825

## Sheet: Charts Polar Second Experiment
Peak Area	OE of Bdh2	WT	1	2
10-HYDROXYDECANOATE	1.88923e+06	1.90586e+06	29419.1	42756.2
1-Deoxy-D-xylulose-5-phosphate	257186	288157	20748.5	7400.19
1-Kestose	2.40629e+07	2.05832e+07	1.11923e+06	237913
1-Methylguanine	6.07856e+07	6.81087e+07	2.07282e+06	4.9064e+06
1-Phenyl-1,2-propanedione	1.29759e+06	940936	69758.3	58842.2
2-(4-Hydroxyphenyl)ethanol	2.46732e+06	3.40796e+06	140700	188093
2,3-Dihydroxyisovalerate	4.6341e+08	3.24816e+08	2.77952e+06	2.68461e+07
2,4-Dihydroxybutyric acid	7.1007e+06	6.32299e+06	895289	326011
2,6-DIHYDROXYPYRIDINE	3.95292e+06	3.69983e+06	438043	257685
2-Aminoadipic acid	2.78216e+06	4.25667e+06	138532	249426
2-Aminoheptanoic acid	388633	353506	21447.6	47441.7
2-AMINOISOBUTYRATE	1.33736e+07	1.83359e+07	1.62831e+06	1.83046e+06
2-Deoxy-glucose	1.05564e+06	1.33831e+06	69544.6	223372
2-Ethyl-2-hydroxybutyric acid	1.54694e+08	1.60554e+08	4.02424e+06	5.11701e+06
2-Hydroxy-2-methylbutyric acid	2.16768e+08	2.05084e+08	3.24769e+06	1.7198e+07
2-Hydroxy-3-(4-hydroxyphenyl)-2-propenoic acid	2.82931e+07	2.32862e+07	6.76554e+06	5.46328e+06
2-HYDROXYBUTYRATE	2.93638e+07	2.84427e+07	1.12773e+06	316911
2-Hydroxyoctanoic acid	5.48237e+06	5.21236e+06	213299	328880
2-Isopropylmalic acid	8.03142e+08	6.9861e+08	3.64674e+07	9.44909e+07
2-Keto-3-deoxyoctonate	1.9223e+07	2.04408e+07	179760	389417
2-Methyl-4-pentenoic acid	2.18312e+06	4.80342e+06	133118	241962
2-Methylbutyric acid	1.27286e+08	1.29606e+08	1.1343e+07	7.12879e+06
2-Methylglutaric acid	1.22216e+07	1.33728e+07	373602	807412
2-Methylhippuric acid	228078	497488	16607.1	299673
2'-O-Methylguanosine	4.44339e+07	4.61995e+07	1.7489e+06	2.44739e+06
2-OXOADIPATE	3.49559e+06	4.19635e+06	247367	237351
2-PHOSPHOGLYCERATE	3.35016e+07	2.6696e+07	5.81468e+06	3.08115e+06
2-Propylpentanoic acid	7.359e+07	8.56224e+07	7.27681e+06	1.63513e+06
3-(3-Hydroxyphenyl)propionic acid	1.67187e+07	1.09926e+07	1.64094e+06	927769
3,4 DIHYDROXYMANDELATE	472775	478125	47733.1	50524.8
3,4-Dihydroxybenzaldehyde	1.75439e+06	1.80047e+06	6929.76	119503
3-DEHYDROSHIKIMATE	88582.5	85479	19009.2	17206.3
3-Hydroxy-3- methyl-glutaryl-CoA	2.72712e+06	3.06303e+06	168230	96589.7
3-HYDROXYANTHRANILATE	1.63308e+06	1.52908e+06	52481.5	143840
3-HYDROXYBENZALDEHYDE	1.67945e+07	1.31974e+07	972131	278550
3-Hydroxybutyric acid	3.21454e+07	2.93934e+07	1.03734e+06	1.50115e+06
3-HYDROXYMETHYLGLUTARATE	3.19697e+08	3.2084e+08	2.19337e+07	1.05869e+07
3-Methoxyphenylacetic acid	4.59121e+07	3.53611e+07	3.54457e+06	3.06478e+06
3-Methyl-2-oxobutyrate	2.14879e+07	1.72404e+07	1.47271e+06	1.59296e+06
3-Methyl-2-oxopentanoic acid	9.93762e+07	1.03369e+08	9.92276e+06	9.24167e+06
3-Methyladipic acid	2.14263e+06	1.83772e+06	194110	283410
3-Methyl-L-histidine	1.5446e+06	1.60469e+06	54068.8	139277
3-NITRO-L-TYROSINE	729066	1.2492e+06	60375.1	106882
4-ACETAMIDOBUTANOATE	2.19188e+06	3.82429e+06	70631.1	359573
4-Aminosalicylic acid	1.55584e+06	1.73195e+06	203827	116017
4-Guanidinobutyric acid	238958	407619	178568	201299
4-Hydroxy-3-methylbenzoic acid	4.50773e+06	3.54815e+06	997829	642539
4-Hydroxyphenylacetic acid	3.2226e+06	3.17034e+06	410851	285263
4-IMIDAZOLEACETATE	3.35222e+06	2.77487e+06	146088	155023
4-Imidazoleacrylic acid	2.10948e+07	2.98072e+07	3.69047e+06	3.8447e+06
5-AMINOLEVULINATE	1.63864e+06	2.21147e+06	52619	218100
5-Keto-D-gluconic acid	1.72012e+06	905084	97505.1	33902.8
5-Methylcytidine	6.98883e+06	7.74111e+06	267452	757757
5-Methyluridine	1.25845e+07	1.45901e+07	669923	871752
6-Oxo-2-piperidinecarboxylic acid	3.0905e+06	3.24506e+06	125047	56360.3
6-PHOSPHOGLUCONATE	6.9855e+06	3.25398e+06	76221.3	292047
ACETOACETATE	4.08145e+06	4.00072e+06	601543	445042
Acetyl coenzyme A	9.90876e+06	9.0853e+06	1.39455e+06	439669
Acetylphosphate	240977	185133	27894.6	6904.36
Ac-Val-OH	5.33752e+06	6.02966e+06	517842	513462
ADENINE	4.42159e+08	4.0945e+08	2.16991e+08	1.14795e+08
ADENOSINE	7.67846e+07	7.12076e+07	3.88638e+07	2.09409e+07
ADENOSINE 2',3'-CYCLIC PHOSPHATE	5.83309e+06	6.62227e+06	2.065e+06	1.2919e+06
Adenosine 3'-monophosphate	6.44782e+08	6.77072e+08	6.95379e+07	2.40636e+07
ADENOSINE 5'-DIPHOSPHATE	2.88874e+08	2.86424e+08	1.63868e+07	2.32502e+07
ADENOSINE TRIPHOSPHATE	2.11665e+08	1.92727e+08	3.46989e+07	4.81438e+07
Adenylosuccinic acid	5.30985e+07	7.61043e+07	4.98536e+06	3.72878e+06
Alanine	1.92921e+08	2.10199e+08	8.20521e+06	1.16567e+07
Allose	3.50267e+07	2.59736e+07	3.88388e+06	1.13022e+06
Alpha-Hydroxyglutaric acid	1.31778e+08	1.21808e+08	6.01254e+06	5.94565e+06
Alpha-Ketoglutaric acid	3.05359e+08	2.36728e+08	7.15259e+07	4.48154e+07
Alpha-Lactose	2.79946e+10	2.85572e+10	1.25391e+09	3.25304e+08
ANTHRANILATE	438698	610531	18563.9	38869.7
Arabinose	3.8837e+06	2.981e+06	613663	179640
Arabitol	2.47912e+07	2.23988e+07	1.12348e+06	1.01037e+06
Arginine	4.06497e+08	4.01539e+08	2.64443e+07	5.79862e+07
Argininosuccinic acid	4.43684e+07	4.51211e+07	2.52099e+06	3.50721e+06
ASPARAGINE	1.63546e+06	1.0843e+06	190519	99294
ASPARTATE	3.10628e+08	3.41538e+08	4.05221e+07	3.86011e+07
Asp-Phe methyl ester	516726	533792	76161.7	60204
AZELATE	1.52154e+07	1.75057e+07	369322	1.01093e+06
BETA-GLYCEROPHOSPHATE	9.65678e+06	9.21844e+06	1.12819e+06	1.36374e+06
Beta-hydroxyisobutyrate	3.19488e+07	2.98412e+07	1.76829e+06	1.66247e+06
BETA-NICOTINAMIDE ADENINE DINUCLEOTIDE	2.92417e+08	2.82854e+08	8.51394e+06	1.65143e+07
BUTANOATE	4.89343e+08	4.92133e+08	5.33909e+07	4.60095e+07
Carbamoylphosphate (CP)	5.01444e+07	6.33304e+07	2.76654e+06	1.88845e+06
Choline glycerophosphate	1.8333e+08	1.72324e+08	5.58067e+06	3.20578e+06
cis,cis-Muconic acid	4.38066e+06	5.45931e+06	496425	427435
CIS-4-HYDROXY-D-PROLINE	2.27769e+06	3.23107e+06	179500	44019.8
cis-Aconitic acid	8.18032e+08	8.87682e+08	9.03572e+07	9.77893e+07
CITICOLINE	9.15385e+06	1.35982e+07	445226	240743
Citraconic acid	1.50513e+07	1.68073e+07	1.63108e+06	2.13349e+06
CITRAMALATE	1.27824e+08	1.21412e+08	5.96612e+06	3.94523e+06
CITRATE	6.49197e+09	7.50858e+09	1.17273e+09	1.43134e+09
CITRULLINE	3.92327e+07	3.87501e+07	6.13288e+06	7.66025e+06
CREATININE	1.86359e+06	3.00433e+06	193139	156439
Crotonic acid	9.61342e+06	1.29606e+07	822826	1.7739e+06
CYCLIC AMP	1.74517e+06	1.63191e+06	89131	41918.6
CYCLIC GMP	4.66704e+06	4.84813e+06	1.68586e+06	910040
CYSTATHIONINE	717881	2.03042e+06	33904.3	100942
CYTIDINE	6.28582e+06	7.77913e+06	1.56582e+06	1.39907e+06
CYTIDINE 2',3'-CYCLIC PHOSPHATE	5.0035e+06	4.93292e+06	2.08706e+06	926180
CYTIDINE DIPHOSPHATE	4.08391e+07	3.70225e+07	3.87109e+06	1.66758e+06
CYTIDINE MONOPHOSPHATE	4.02421e+07	5.6215e+07	3.50522e+06	1.32276e+06
CYTIDINE TRIPHOSPHATE	2.60926e+07	2.24939e+07	4.92551e+06	5.86259e+06
DEOXYADENOSINE MONOPHOSPHATE	2.74084e+06	3.26966e+06	406352	162458
DEOXYCYTIDINE-DIPHOSPHATE	989085	1.14076e+06	93617.6	88631.3
DEOXYURIDINE	1.59011e+06	1.76455e+06	117422	185807
DEOXYURIDINE-MONOPHOSPHATE	0	176456	0	24077.5
DGDP	4.23642e+07	4.10885e+07	2.74425e+06	3.41569e+06
DIACETYL	7.81979e+06	7.75265e+06	571824	257440
Diethyl malonate	2.43602e+06	2.91063e+06	91501.4	113613
DIHYDROOROTATE	573452	626130	30895.1	102422
Dihydroxyacetone	1.28554e+09	7.30951e+08	1.57245e+08	4.59549e+07
DIHYDROXYACETONE PHOSPHATE	1.06445e+07	9.81162e+06	4.13711e+06	1.77945e+06
Dimethyl sulfone	1.93098e+06	2.1008e+06	99904.3	77044.4
Dimethylmalonic acid	4.36586e+06	4.3423e+06	187475	374656
Dodecyl sulfate	1.88257e+07	2.24781e+07	1.80944e+06	1.97273e+06
D-RIBOSE 5-PHOSPHATE	1.41547e+07	1.09722e+07	1.65149e+06	1.20752e+06
D-Sedoheptulose	3.50875e+06	3.07053e+06	170408	122490
D-Sorbitol	2.65883e+08	2.07371e+08	5.65754e+07	1.00548e+07
ERYTHRITOL	3.27762e+06	3.21753e+06	196370	176150
Erythrose 4-phosphate	920669	496343	230052	65335.7
Ethosuximide	582332	669469	16458.4	62182
Ethyl 4-aminobenzoate	892334	1.00013e+06	191402	195282
Flavin adenine dinucleotide (FAD)	6.85698e+06	6.84962e+06	239228	359643
FRUCTOSE 6-PHOSPHATE	9.89994e+07	6.15883e+07	9.70466e+06	1.79043e+06
FRUCTOSE BISPHOSPHATE	8.8043e+07	7.75469e+07	7.60125e+06	1.24282e+07
FUCOSE	448416	451103	22694.2	19719.3
Fumaric acid	4.52876e+08	4.66005e+08	2.1254e+07	1.05372e+07
GALACTARATE	105197	37033.6	70249.6	1206.9
GAMMA-AMINOBUTYRATE	2.97658e+08	3.01722e+08	7.00175e+06	1.12044e+07
Gamma-Glu-epsilon-Lys	5.70575e+06	7.59498e+06	487947	459238
Gamma-L-Glutamyl-L-alanine	5.0621e+06	3.76608e+06	237100	408786
Gluconate	3.29156e+07	2.62993e+07	1.7858e+06	1.27286e+06
GLUCONOLACTONE	559681	428813	33980.9	34042.8
Glucose	2.66974e+08	2.28495e+08	5.64904e+07	2.86454e+07
GLUTAMATE	7.30032e+09	7.24667e+09	1.64846e+08	3.16345e+08
Glutamic acid 5-methyl ester	2.00093e+07	1.98599e+07	640428	2.83345e+06
GLUTAMINE	2.83045e+08	2.43008e+08	7.54505e+06	1.77425e+07
GLUTARATE	4.90969e+06	6.03325e+06	403498	338252
Glutathione oxidized	2.70268e+08	2.9087e+08	1.00627e+08	7.65355e+07
GLUTATHIONE REDUCED	1.08692e+09	6.63919e+08	6.30928e+08	3.64032e+08
Glutathionesulfonic acid	608642	248979	182701	41840.3
GLYCERATE	1.28252e+08	1.19154e+08	1.67321e+07	1.59606e+07
GLYCEROL	1.69337e+08	1.40381e+08	8.06289e+06	7.03903e+06
GLYCEROL 3-PHOSPHATE	9.49722e+06	8.53491e+06	1.04046e+06	1.15705e+06
GLYCINE	2.38854e+07	2.25641e+07	706513	851026
GLYCOLATE	8.47021e+09	9.87059e+09	3.44141e+08	4.93001e+07
Glycyl-L-tyrosine	444187	1.12363e+06	111457	247834
Glycyl-L-valine	1.52575e+06	3.68802e+06	232862	762873
Gly-Gly	6.87896e+06	1.22136e+07	1.35459e+06	1.30166e+06
GUANINE	2.42246e+07	2.49438e+07	1.35747e+07	6.48832e+06
GUANOSINE	3.70347e+07	3.74269e+07	5.25058e+06	2.05197e+06
GUANOSINE DIPHOSPHATE	3.67106e+07	3.74224e+07	2.3248e+06	3.31184e+06
GUANOSINE DIPHOSPHATE MANNOSE	2.64643e+07	2.35538e+07	1.04659e+06	1.67284e+06
GUANOSINE MONOPHOSPHATE	4.97302e+07	5.49627e+07	5.35899e+06	2.75684e+06
GUANOSINE TRIPHOSPHATE	2.26719e+07	2.27539e+07	6.51904e+06	6.02398e+06
HEXANOATE	5.68443e+07	7.43444e+07	1.18979e+07	8.64575e+06
HIPPURATE	108107	85459.4	22417.8	15686.1
HISTIDINE	8.6711e+07	1.10015e+08	2.87771e+07	4.01343e+07
HOMOSERINE	1.58712e+08	1.8615e+08	1.04324e+07	8.36991e+06
HYDROXYPHENYLLACTATE	3.52698e+07	3.33316e+07	1.45669e+06	2.61302e+06
HYPOXANTHINE	7.21402e+07	9.1289e+07	1.8773e+07	4.76455e+06
Indole-3-lactic acid	470501	644013	71467.7	51784.9
INOSINE	1.72809e+08	1.778e+08	1.82755e+07	8.7404e+06
INOSINE-MONOPHOSPHATE	5.3633e+06	5.20554e+06	1.37599e+06	819425
ISOCITRATE	2.76221e+09	4.87005e+09	6.60811e+08	2.07992e+09
Isoeugenol	1.93353e+06	1.95659e+06	108001	51055.7
ISOLEUCINE	7.10896e+08	7.79216e+08	2.65574e+07	3.15298e+07
Isonicotinic acid	5.48491e+07	5.81366e+07	1.92445e+07	1.5824e+07
Isovaleraldehyde	1.58139e+06	1.91091e+06	175046	156290
KYNURENINE	11237.3	11780.4	5656.56	6143.68
Leu-Ala	2.79699e+06	3.77159e+06	764369	485381
Leucine	2.95128e+08	3.37228e+08	1.69544e+07	1.35487e+07
Leu-Gly	4.08934e+06	7.79081e+06	681004	1.23652e+06
Levulinic acid	1.38457e+07	1.23431e+07	424582	214126
L-Methionine sulfoxide	197643	387550	54662.7	123547
LUMICHROME	1.68819e+06	3.49096e+06	522407	598478
Lysine	4.17214e+08	4.40265e+08	9.91642e+06	4.27656e+07
MALEATE	3.20443e+06	3.12586e+06	466606	65039.9
Malic acid	7.67268e+09	7.68179e+09	3.82671e+08	1.85444e+08
Malonic acid	7.03928e+06	6.79248e+06	362033	115237
Maltitol	933790	1.01855e+06	62538.7	42597.8
Mandelic acid	1.13391e+06	1.03846e+06	41793.4	55083.7
Mesaconic acid	1.49526e+07	1.45124e+07	748666	929380
METHIONINE	2.03835e+07	2.09977e+07	3.86579e+06	1.52276e+06
METHYL GALACTOSIDE	4.59953e+08	4.58541e+08	5.47833e+07	3.91039e+07
METHYLTHIOADENOSINE	5.96552e+06	6.46189e+06	979122	332129
mono-Methyl glutarate	2.83867e+06	2.00879e+06	180554	224409
Myo-Inositol	1.38716e+08	1.41999e+08	5.11788e+06	5.04732e+06
N-(3-Phenylpropionyl)glycine	7.81261e+06	7.34121e+06	1.75132e+06	374241
N1-Me-Adenosine	625521	710012	35378	28219.5
N-ACETYLALANINE	9.52667e+06	1.10614e+07	358751	177820
N-ACETYLASPARAGINE	4.14413e+06	4.59736e+06	518420	358515
N-ACETYLGLUTAMATE	1.4612e+09	1.89316e+09	6.55057e+07	1.28848e+08
N-ACETYLGLYCINE	2.13248e+07	4.20175e+07	5.37794e+06	5.41272e+06
N-Acetyl-L-aspartic acid	1.49343e+07	2.00685e+07	949768	1.06067e+06
N-ACETYLLEUCINE	1.08285e+07	1.06109e+07	691888	1.03707e+06
N-Acetyl-L-glutamine	6.04508e+07	8.49381e+07	306259	1.52193e+07
N-Acetyl-L-methionine	1.84577e+06	3.33835e+06	479914	667131
N-Acetyl-L-proline	1.39807e+07	9.09997e+06	2.29027e+06	983166
N-Acetyl-L-tyrosine	1.05225e+07	1.01461e+07	811237	872031
N-ACETYLNEURAMINATE	2.74022e+06	2.41316e+06	340102	136477
N-ACETYLPUTRESCINE	977672	879076	80991.9	72241.3
N-ACETYLSERINE	1.61113e+08	3.94688e+08	3.9363e+07	7.02844e+07
NADH (Nicotinamide adenine dinucleotide (reduced))	4.02157e+07	5.98035e+07	1.38323e+07	1.75351e+07
NADP	2.07297e+07	1.9777e+07	403280	1.09443e+06
Nalpha-Acetyl-L-arginine	5.71613e+06	5.75939e+06	370241	723707
Nalpha-Acetyl-L-ornithine	6.60763e+07	1.46466e+08	1.57004e+07	3.19441e+07
N-ALPHA-ACETYLLYSINE	4.43862e+07	7.45134e+07	8.89496e+06	1.51543e+06
N-Butyrylglycine	1.89064e+06	3.57409e+06	263916	124815
Nepsilon-Acetyl-L-lysine	7.55375e+08	7.11843e+08	1.94081e+07	2.34447e+07
N-FORMYLGLYCINE	3.24634e+06	3.21337e+06	419263	286530
N-FORMYL-L-METHIONINE	2.6742e+06	4.62212e+06	96767.2	884833
NICOTINAMIDE	1.21783e+07	8.52672e+06	9.04853e+06	328928
NICOTINATE	5.12145e+07	5.04735e+07	9.07422e+06	8.36569e+06
NICOTINATE	5.12145e+07	5.04735e+07	9.07422e+06	8.36569e+06
Nicotinuric acid	622482	759267	5314.97	81286.1
N-Isobutyrylglycine	1.99515e+06	2.32937e+06	206884	88552.8
N-Methyl-DL-alanine	1.03876e+07	1.02615e+07	172163	547501
N-METHYLGLUTAMATE	3.0918e+06	3.60148e+06	248682	226180
NORVALINE	4.72048e+08	4.64774e+08	1.80253e+07	2.87988e+07
N-Tigloylglycine	7.37916e+06	5.77677e+06	604714	391719
O-PHOSPHOETHANOLAMINE	31388.1	59528.2	18138.6	14792.5
OPHTHALMATE	3.06357e+07	2.91974e+07	664258	3.19238e+06
ORNITHINE	5.6759e+07	5.77115e+07	3.82395e+06	8.73114e+06
OROTATE	2.79168e+06	2.44432e+06	453919	432238
Orotidine	518688	1.02489e+06	219993	245300
o-Toluic acid	6.33401e+06	6.4806e+06	938470	989730
PANTOTHENATE	9.46341e+07	8.94372e+07	4.74438e+06	3.52578e+06
p-Coumaric acid	551618	613073	35540	46643.4
Phe-Ala	358593	416009	30435	20550.8
Phe-Gly	455053	944531	131518	166073
PHENOL	8.99415e+06	9.95184e+06	484332	211506
PHENYLACETALDEHYDE	618326	526476	17020.2	34343.3
PHENYLALANINE	2.85509e+08	3.04261e+08	2.65051e+07	1.29265e+07
Phenylpyruvic acid	7.43958e+06	6.8332e+06	1.29648e+06	1.05637e+06
PHOSPHOENOLPYRUVATE	1.32688e+07	9.29069e+06	7.33082e+06	3.2163e+06
PHOSPHONOACETATE	2.32333e+06	1.34221e+06	775217	225887
Phosphoric acid	1.49922e+09	1.49264e+09	3.03227e+08	7.41085e+07
PHOSPHORYLCHOLINE	1.05692e+07	1.10017e+07	883089	784295
PHOSPHOSERINE	1.87972e+06	2.69721e+06	95123.9	159168
Pimelic acid	2.64875e+06	4.9083e+06	939485	141036
PIPECOLATE	1.82628e+07	1.76491e+07	1.12721e+06	1.48096e+06
P-OCTOPAMINE	4.78413e+06	3.45301e+06	638091	631992
Pro-Gly	3.63674e+07	9.16224e+07	9.53083e+06	1.61236e+07
PROLINE	2.7297e+08	2.95527e+08	1.24528e+07	3.78817e+07
PROPIONATE	1.07873e+08	1.08413e+08	1.1056e+07	4.57106e+06
Pseudouridine	1.36466e+08	1.42826e+08	2.80563e+06	7.54249e+06
Psicose	4.61533e+06	4.94552e+06	308623	470233
PTERIN	2.52994e+06	3.58902e+06	595975	824555
Pyridoxine	1.40895e+06	1.76619e+06	263898	290891
PYROGLUTAMATE	3.90757e+08	5.16321e+08	1.04825e+08	9.29282e+07
PYRROLE-2-CARBOXYLATE	5.61638e+06	6.25841e+06	605932	463934
Pyruvic acid	3.44931e+07	6.73888e+07	9.62653e+06	8.07935e+06
QUINATE	6.98436e+07	2.9245e+07	4.9161e+07	1.024e+07
QUINOLINATE	543945	926371	25668.7	37437.7
RAFFINOSE	2.4147e+07	2.10351e+07	1.10194e+06	660140
RHAMNOSE	8.36054e+06	6.48671e+06	151684	394396
Riboflavin 5'-phosphate	7.44096e+06	7.51741e+06	188004	42710.3
Ribose	1.75587e+06	1.51891e+06	183878	62974.4
Saccharic acid 1,4-lactone	0	1.92159e+06	0	184355
Saccharopine	1.46811e+09	1.49355e+09	5.41756e+07	7.6519e+07
S-ADENOSYLHOMOCYSTEINE	7.1266e+06	7.93783e+06	392623	601582
SALICYLAMIDE	917473	1.45134e+06	27915.8	52543.1
SALICYLATE	1.82251e+06	1.888e+06	98611.2	120407
Sebacic acid	1.95643e+06	2.54287e+06	21644.3	139779
Sedoheptulose 7-phosphate	1.68196e+07	1.11514e+07	1.26727e+06	790189
SERINE	4.96888e+07	6.02467e+07	2.76619e+06	1.80122e+06
SHIKIMATE	3.12673e+06	3.46839e+06	126276	60041.4
SORBATE	2.40298e+06	3.06208e+06	118834	202530
STACHYOSE	2.06634e+06	1.84047e+06	172442	90995.9
SUBERATE	4.77989e+06	5.61713e+06	336972	518699
SUCCINATE	1.43448e+09	1.47812e+09	4.31093e+07	3.61927e+07
Succinimide	1.04006e+07	8.90444e+06	2.74963e+06	823103
Sucrose	1.06753e+08	3.49516e+07	8.55356e+07	1.4746e+07
Tartrate	403987	361207	64853	74541.8
TAURINE	1.14554e+06	1.39086e+06	206810	220414
Terephthalic acid	1.07208e+07	1.25643e+07	546343	422754
Thiamine monophosphate	638621	587507	215105	218114
Threonic acid	8.85476e+07	8.4765e+07	6.278e+06	3.40528e+06
THREONINE	1.5894e+08	1.86237e+08	1.00892e+07	8.3919e+06
THYMIDINE	1.54089e+06	1.74534e+06	556453	329628
THYMIDINE-MONOPHOSPHATE	5.8944e+06	8.66635e+06	518218	582926
THYMINE	5.85072e+06	6.85318e+06	470198	675249
TRANS-ACONITATE	5.24123e+07	6.50675e+07	6.02154e+06	6.63533e+06
Tricarballylic acid	483139	358271	83424.9	57618.6
Tropic acid	4.99388e+07	3.53701e+07	3.07543e+06	3.07132e+06
TRYPTOPHAN	8.41603e+07	9.35987e+07	5.96398e+06	3.55749e+06
TYROSINE	2.49971e+08	2.78319e+08	1.53496e+07	1.68384e+07
URACIL	8.05985e+07	8.97669e+07	571303	4.80171e+06
UREIDOPROPIONATE	1.88182e+06	1.87519e+06	149606	221719
Uric acid	2.08262e+06	2.79927e+06	589422	1.14108e+06
URIDINE	3.213e+08	3.43525e+08	4.90548e+07	3.15309e+07
URIDINE 5'-DIPHOSPHATE	1.81548e+08	1.71039e+08	2.83776e+07	1.63947e+07
Uridine 5'-monophosphate	7.13786e+07	1.12577e+08	8.93606e+06	7.02857e+06
URIDINE DIPHOSPHATE GLUCOSE	3.9862e+08	3.65821e+08	3.94687e+07	2.05948e+07
URIDINE DIPHOSPHATE-N-ACETYLGALACTOSAMINE	1.43671e+08	1.36633e+08	7.82601e+06	3.73949e+06
URIDINE TRIPHOSPHATE	1.01905e+08	8.84788e+07	2.40653e+07	2.30794e+07
Vanillin	1.31027e+06	1.52463e+06	184993	199206
XANTHINE	1.0041e+08	1.16169e+08	2.41584e+07	1.04879e+07
Xylose	3.55853e+06	3.68997e+06	280186	152092

[truncated: 2 more sheets: PCA Polar Second Experiment, Coeluted Compounds]
