# Supplementary material for: A screening pipeline to characterize stress-induced enzymes uncovers a cellular function for the poorly characterized alcohol dehydrogenase Bdh2
Source: J Cell Sci. 2026 Jun 12;139(11):jcs264913. doi: 10.1242/jcs.264913 (PMC13286364; doi:10.1242/jcs.264913)
Supplement: Table S5. [file joces-139-264913-TableS5.xlsx]

## Sheet: Description
Table 5: Normalised levels for all measured metabolites in: Purified Bdh2 with buffer (Bdh2), triplicates of metabolic cell lysate with purified Bdh2, and triplicates of metabolic cell lysate.

## Sheet: Polar Norm Data (IS) 
Name	Formula	Bdh2	Cell lysate+Bdh2_1	Cell lysate+Bdh2_2	Cell lysate+Bdh2_3	Cell lysate_1	Cell lysate_2	Cell lysate_3
Ethylenediaminetetraacetic acid (EDTA)	C10 H16 N2 O8	1.27176e+09	1.72213e+09	1.92269e+09	1.92544e+09	2.57664e+06	2.6409e+06	2.44031e+06
2-Hydroxyethanesulphonic acid	C2 H6 O4 S	8.57916e+07	1.03753e+07	9.92628e+06	1.09869e+07	2.20987e+06	2.21462e+06	2.35864e+06
BIOTIN	C10 H16 N2 O3 S	1.74691e+08	1.01085e+08	1.03027e+08	9.95351e+07	7.52148e+07	7.58228e+07	7.1048e+07
GLYCEROL	C3 H8 O3	5.56695e+09	2.761e+09	3.00428e+09	2.95182e+09	1.92609e+09	1.82537e+09	1.81213e+09
Glyceraldehyde	C3 H6 O3	1.43114e+09	8.80129e+08	1.00733e+09	9.79155e+08	4.48534e+08	4.97033e+08	4.86137e+08
METHYLMALONATE	C4 H6 O4	5.69557e+09	6.34809e+08	8.19035e+08	8.63976e+08	6.58273e+07	7.65408e+07	1.02037e+08
GLUTARATE	C5 H8 O4	1.03214e+09	2.32286e+08	2.58708e+08	2.42268e+08	9.72404e+07	1.44605e+07	1.09886e+08
N-METHYLASPARTATE	C5 H9 N O4	5.40925e+09	1.07307e+09	1.45168e+09	1.88347e+09	2.27183e+08	2.74466e+08	3.66575e+08
4-Hydroxycyclohexanecarboxylic acid	C7 H12 O3	2.31617e+07	1.3643e+07	1.17873e+07	1.44117e+07	9.7981e+06	1.0845e+07	1.04771e+07
OXALATE	C2 H2 O4	8.45478e+07	4.56323e+07	5.28344e+07	4.73652e+07	2.85107e+07	1.34962e+06	3.08649e+07
OROTATE	C5 H4 N2 O4	867166	6.80884e+07	6.19129e+07	6.04266e+07	4.67564e+07	4.27281e+07	3.57432e+07
Gulonic acid gamma-lactone	C6 H10 O6	1.18833e+06	8.14845e+07	9.82377e+07	7.95953e+07	5.12707e+07	5.54201e+07	6.02105e+07
TAURINE	C2 H7 N O3 S	412952	4.82766e+07	7.28135e+07	4.89926e+07	2.83443e+07	3.15663e+07	3.96298e+07
ADENOSINE 2',3'-CYCLIC PHOSPHATE	C10 H12 N5 O6 P	358361	2.25316e+07	3.53678e+07	2.1839e+07	1.09859e+07	1.1505e+07	1.82396e+07
CIS-4-HYDROXY-D-PROLINE	C5 H9 N O3	1.50834e+07	6.53515e+07	7.24852e+07	6.25429e+07	1.85072e+07	2.23641e+07	2.23638e+07
Arabinose	C5 H10 O5	318538	6.54555e+07	7.05336e+07	6.12854e+07	8.44999e+06	7.14497e+06	6.20823e+06
Gly-Gly	C4 H8 N2 O3	1.11258e+07	2.79798e+07	3.73204e+07	4.05277e+07	1.35292e+06	1.28317e+06	698914
N-ACETYLNEURAMINATE	C11 H19 N O9	238288	1.9791e+07	3.4658e+07	1.99524e+07	545440	568103	525548
NADP	C21 H28 N7 O17 P3	427571	1.11436e+07	1.09507e+07	1.04737e+07	7.61768e+06	6.61116e+06	6.10647e+06
Dihydroxyacetone	C3 H6 O3	2.39363e+08	5.626e+09	6.48288e+09	5.9058e+09	3.65911e+09	3.68755e+09	3.42838e+09
THYMIDINE-MONOPHOSPHATE	C10 H15 N2 O8 P	308681	4.27055e+07	4.47704e+07	4.42795e+07	3.31687e+06	936475	2.64814e+06
Glucose	C6 H12 O6	515063	2.34321e+09	2.69543e+09	2.42586e+09	1.00136e+08	2.23231e+07	1.38868e+08
NADH (Nicotinamide adenine dinucleotide (reduced))	C21 H29 N7 O14 P2	4.10263e+06	1.73168e+06	1.18269e+06	2.9633e+07	5.34462e+08	5.47871e+08	5.24833e+08
Gluconate	C6 H12 O7	231876	1.35695e+06	1.30604e+06	1.26307e+06	6.51551e+07	6.31947e+07	6.0933e+07
L-Methionine sulfoxide	C5 H11 N O3 S	403649	782684	797357	800228	1.24553e+07	1.17555e+07	1.15359e+07
Threonic acid	C4 H8 O5	395137	3.0286e+07	3.09872e+07	2.88758e+07	2.7774e+08	2.78492e+08	2.71689e+08
2,3-DIPHOSPHO-D-GLYCERIC ACID	C3 H8 O10 P2	529550	3.42809e+06	5.46575e+06	1.01768e+06	2.38579e+07	2.58873e+07	1.68236e+07
Galactose	C6 H12 O6	4.19496e+06	4.74117e+08	5.12075e+08	4.93242e+08	2.39319e+09	2.20903e+09	1.85329e+09
TYRAMINE	C8 H11 N O	1.12013e+06	4.02873e+06	5.69815e+06	4.55771e+06	1.61821e+07	1.67383e+07	2.13642e+07
Xylose	C5 H10 O5	946221	3.0984e+07	3.6734e+07	3.03474e+07	6.70827e+07	6.67594e+07	7.66698e+07
BETA-GLYCEROPHOSPHATE	C3 H9 O6 P	688509	4.45892e+08	3.60408e+08	3.60808e+08	8.98964e+08	8.33094e+08	7.50008e+08
Choline glycerophosphate	C8 H20 N O6 P	672727	8.82551e+07	7.14806e+07	7.28887e+07	1.79304e+08	1.65579e+08	1.46301e+08
GLYCERATE	C3 H6 O4	1.08955e+06	8.86142e+07	9.66021e+07	8.69814e+07	1.59349e+08	1.74507e+08	2.06224e+08
PHOSPHOENOLPYRUVATE	C3 H5 O6 P	588436	6.69414e+07	6.38641e+07	6.25833e+07	1.33054e+08	1.26845e+08	9.69527e+07
Phosphoric acid	H3 O4 P	6.83462e+09	2.54728e+10	2.74063e+10	2.62918e+10	4.65029e+10	5.70228e+10	4.10228e+10
S-ADENOSYLHOMOCYSTEINE	C14 H20 N6 O5 S	269109	5.31729e+07	5.18098e+07	5.06383e+07	1.02691e+08	9.52506e+07	7.77643e+07
ADENOSINE TRIPHOSPHATE	C10 H16 N5 O13 P3	673343	3.60336e+07	2.1036e+07	1.53649e+07	4.42675e+07	4.40527e+07	3.78028e+07
Pyruvic acid	C3 H4 O3	1.74244e+07	4.20888e+08	4.41014e+08	4.44552e+08	7.28704e+08	7.21228e+08	6.63954e+08
GLUTATHIONE REDUCED	C10 H17 N3 O6 S	7.13007e+06	8.04477e+08	8.26451e+08	7.32035e+08	1.21147e+09	1.33083e+09	1.21501e+09
N-Acetyl-L-aspartic acid	C6 H9 N O5	965898	3.97099e+07	4.92755e+07	3.646e+07	5.82172e+07	6.05907e+07	7.34369e+07
CYCLIC GMP	C10 H12 N5 O7 P	420534	1.03109e+06	1.04217e+06	1.00281e+06	8.14353e+06	8.2292e+06	1.09564e+07
2-Keto-3-deoxyoctonate	C8 H14 O8	330662	1.98589e+06	2.63188e+06	4.78661e+06	2.7116e+07	1.89543e+07	1.73976e+07
Anserine	C10 H16 N4 O3	393690	4.76932e+07	4.34051e+07	4.59707e+07	1.14187e+08	1.05104e+08	9.4473e+07
N-METHYLGLUTAMATE	C6 H11 N O4	4.00138e+06	3.72259e+07	3.032e+07	3.03244e+07	6.31149e+07	6.17187e+07	5.54586e+07
ALLOTHREONINE	C4 H9 N O3	9.0301e+07	2.36776e+09	2.47718e+09	2.34864e+09	4.17737e+09	4.03123e+09	3.72225e+09
Adenylosuccinic acid	C14 H18 N5 O11 P	316373	8.74915e+07	8.43331e+07	9.52665e+07	1.32839e+08	1.31292e+08	1.35732e+08
GUANOSINE TRIPHOSPHATE	C10 H16 N5 O14 P3	541989	2.66678e+06	4.73697e+06	4.19094e+06	5.59746e+06	7.42451e+06	4.06966e+06
5-AMINOLEVULINATE	C5 H9 N O3	2.6662e+07	3.12477e+07	8.29398e+07	7.80625e+07	8.67129e+07	8.79449e+07	8.04477e+07
4-AMINOBENZOATE	C7 H7 N O2	1.5433e+06	5.83689e+06	1.82287e+07	1.64484e+07	1.81168e+07	1.84861e+07	1.58414e+07
CARNOSINE	C9 H14 N4 O3	1.44726e+06	4.09206e+07	3.91117e+07	4.06514e+07	5.3913e+07	5.20934e+07	4.91931e+07
2-Isopropylmalic acid	C7 H12 O5	634198	1.66795e+07	1.41443e+07	1.38517e+07	1.77318e+07	1.95261e+07	1.98229e+07
URIDINE TRIPHOSPHATE	C9 H15 N2 O15 P3	681301	8.01831e+06	9.22969e+06	8.39191e+06	1.33379e+07	1.0443e+07	8.80224e+06
3-PHOSPHOGLYCERATE	C3 H7 O7 P	777691	1.17469e+08	1.08295e+08	1.10044e+08	1.67178e+08	1.49719e+08	1.08983e+08
Phenylpyruvic acid	C9 H8 O3	7.81676e+06	9.19217e+06	9.49436e+06	9.51812e+06	1.14101e+07	1.09615e+07	1.21379e+07
Nepsilon-Acetyl-L-lysine	C8 H16 N2 O3	531995	6.3701e+08	6.00959e+08	6.05097e+08	7.92736e+08	7.41662e+08	6.9138e+08
DGTP	C10 H16 N5 O13 P3	1.49662e+06	3.72441e+07	4.02738e+07	3.29587e+07	4.78657e+07	4.5755e+07	3.90336e+07
Malic acid	C4 H6 O5	7.13565e+07	4.22965e+09	3.83777e+09	4.22109e+09	4.9278e+09	4.3606e+09	5.15812e+09
BETA-ALANINE	C3 H7 N O2	5.97241e+08	1.04625e+09	1.30199e+09	1.22156e+09	1.3799e+09	1.44359e+09	1.2929e+09
CITRULLINE	C6 H13 N3 O3	1.75462e+06	1.18693e+08	1.18428e+08	1.11419e+08	1.36367e+08	1.34127e+08	1.26637e+08
Saccharopine	C11 H20 N2 O6	748071	1.46022e+08	1.37611e+08	1.41256e+08	1.64942e+08	1.50869e+08	1.65869e+08
FUCOSE	C6 H12 O5	447763	2.08929e+07	2.19901e+07	2.32353e+07	2.60732e+07	2.46673e+07	2.29279e+07
METHYLTHIOADENOSINE	C11 H15 N5 O3 S	169700	9.40662e+06	1.0077e+07	1.19465e+07	9.72498e+06	1.25898e+07	1.26695e+07
2-Hydroxy-2-methylbutyric acid	C5 H10 O3	6.26766e+06	9.55217e+07	9.56181e+07	9.69729e+07	1.05461e+08	1.09353e+08	1.05695e+08
ASPARTATE	C4 H7 N O4	7.75863e+06	7.5612e+09	7.33418e+09	7.25436e+09	8.57064e+09	8.21619e+09	7.56931e+09
GUANOSINE DIPHOSPHATE MANNOSE	C16 H25 N5 O16 P2	337253	9.52897e+06	9.84413e+06	8.10389e+06	1.09715e+07	1.01108e+07	9.0683e+06
2-Hydroxyisocaproic acid	C6 H12 O3	5.38581e+06	4.2247e+08	4.08726e+08	4.18456e+08	4.5725e+08	4.58966e+08	4.42315e+08
Indole-3-carboxaldehyde	C9 H7 N O	3.7104e+06	6.74574e+06	6.20961e+06	7.0279e+06	7.19457e+06	7.20533e+06	7.20603e+06
Ac-Val-OH	C7 H13 N O3	8.24942e+06	2.4788e+07	2.64155e+07	2.52733e+07	2.77172e+07	2.79615e+07	2.65657e+07
INDOLE-3-ACETATE	C10 H9 N O2	232523	6.59071e+06	6.34784e+06	6.40121e+06	7.01089e+06	7.5128e+06	6.20621e+06
Alanine	C3 H7 N O2	3.3937e+08	5.23199e+09	5.47447e+09	5.3671e+09	5.66801e+09	5.79882e+09	5.69336e+09
4-HYDROXYBENZOATE	C7 H6 O3	2.28419e+07	3.9532e+07	2.84617e+07	3.50608e+07	3.9076e+07	3.65311e+07	3.41003e+07
BETAINE	C5 H11 N O2	8.82368e+07	6.18173e+07	1.42131e+08	1.43457e+08	8.54138e+07	1.25504e+08	1.55749e+08
THIAMINE PYROPHOSPHATE	C12 H18 N4 O7 P2 S	3.51082e+06	5.15056e+07	4.89911e+07	5.07217e+07	5.00729e+07	5.50591e+07	5.38922e+07
GLUCONOLACTONE	C6 H10 O6	788080	4.21838e+07	4.97351e+07	3.94721e+07	4.52529e+07	4.61809e+07	4.67198e+07
Ribose	C5 H10 O5	386904	3.88315e+07	4.93484e+07	4.08412e+07	4.35499e+07	4.56621e+07	4.56222e+07
3-Methyl-2-oxobutyrate	C5 H8 O3	1.63189e+06	5.03735e+06	5.22021e+06	5.39945e+06	5.88768e+06	5.88184e+06	4.55015e+06
N-ACETYLPHENYLALANINE	C11 H13 N O3	161639	9.90851e+07	9.86895e+07	1.01173e+08	1.07998e+08	1.06795e+08	9.60126e+07
N-ACETYLGLYCINE	C4 H7 N O3	2.28165e+07	1.91528e+08	1.88795e+08	1.84249e+08	1.9917e+08	1.95462e+08	1.89512e+08
GLUTAMATE	C5 H9 N O4	1.49777e+08	2.16318e+10	2.19778e+10	2.14018e+10	2.31729e+10	2.26939e+10	2.13509e+10
NICOTINATE	C6 H5 N O2	1.04942e+07	2.63557e+08	2.73026e+08	2.72385e+08	2.94472e+08	2.85433e+08	2.53465e+08
CITRATE	C6 H8 O7	6.63984e+07	3.68647e+09	4.12233e+09	3.62597e+09	4.04863e+09	3.94658e+09	3.68804e+09
OPHTHALMATE	C11 H19 N3 O6	382189	3.02161e+08	3.06977e+08	2.85711e+08	3.24901e+08	3.09499e+08	2.78447e+08
GUANOSINE DIPHOSPHATE	C10 H15 N5 O11 P2	555208	8.2774e+07	8.78668e+07	8.5675e+07	9.36239e+07	9.38096e+07	7.3833e+07
ADENOSINE 5'-DIPHOSPHATE	C10 H15 N5 O10 P2	1.28607e+06	4.06973e+08	4.18092e+08	3.78388e+08	4.44752e+08	4.32637e+08	3.44971e+08
TREHALOSE	C12 H22 O11	2.31824e+06	2.98942e+09	2.9734e+09	2.8699e+09	3.08294e+09	3.00436e+09	2.85962e+09
5-Hydroxymethyl-2-furancarboxylic acid	C6 H6 O4	1.02956e+06	5.58281e+07	5.6738e+07	5.57156e+07	5.83676e+07	5.81545e+07	5.34822e+07
HYPOXANTHINE	C5 H4 N4 O	758346	5.74278e+08	5.57271e+08	5.75171e+08	5.71196e+08	5.99586e+08	5.532e+08
Glutamic acid 5-methyl ester	C6 H11 N O4	4.79159e+06	1.23684e+08	1.34113e+08	1.34842e+08	1.36696e+08	1.33292e+08	1.24333e+08
METHYL GALACTOSIDE	C7 H14 O6	4.60858e+06	2.79874e+08	2.79275e+08	2.91644e+08	3.16061e+08	2.81893e+08	2.53624e+08
Fumaric acid	C4 H4 O4	2.30237e+07	3.45523e+08	3.21771e+08	3.52725e+08	3.47784e+08	3.07995e+08	3.65083e+08
3-Hydroxybutyric acid	C4 H8 O3	1.41714e+07	1.10025e+08	1.15662e+08	1.16032e+08	1.14641e+08	1.13948e+08	1.12133e+08
GAMMA-AMINOBUTYRATE	C4 H9 N O2	6.77601e+07	1.00674e+09	1.0732e+09	1.03732e+09	1.05344e+09	1.04931e+09	9.90757e+08
N-Acetyl-L-methionine	C7 H13 N O3 S	87131.4	2.27124e+07	2.50427e+07	2.34729e+07	2.37059e+07	2.52839e+07	2.1349e+07
5-Keto-D-gluconic acid	C6 H10 O7	390300	6.02672e+07	3.73752e+07	3.32468e+07	4.58253e+07	4.35719e+07	3.98454e+07
CYTIDINE DIPHOSPHATE	C9 H15 N3 O11 P2	590936	3.18208e+07	3.25442e+07	2.90058e+07	3.5107e+07	3.12323e+07	2.54543e+07
GLUTAMINE	C5 H10 N2 O3	2.557e+08	3.64899e+09	3.76802e+09	3.6621e+09	3.69979e+09	3.72064e+09	3.45538e+09
Arabitol	C5 H12 O5	1.39635e+06	2.56272e+07	2.71079e+07	2.61458e+07	2.66156e+07	2.53901e+07	2.5278e+07
URACIL	C4 H4 N2 O2	1.24455e+07	6.29404e+08	6.45341e+08	6.6685e+08	6.22412e+08	6.38187e+08	6.41353e+08
URIDINE DIPHOSPHATE-N-ACETYLGLUCOSAMINE	C17 H27 N3 O17 P2	835629	2.11974e+08	2.17729e+08	2.04891e+08	2.21731e+08	2.09201e+08	1.90254e+08
N-Acetyl-L-glutamine	C7 H12 N2 O4	887148	4.31611e+08	4.30244e+08	4.06609e+08	4.34178e+08	4.20967e+08	3.83156e+08
KETOLEUCINE	C6 H10 O3	1.40794e+07	9.4451e+07	1.06937e+08	9.67875e+07	9.74679e+07	9.53822e+07	9.80248e+07
Nepsilon-Trimethyllysine	C9 H20 N2 O2	359922	3.88085e+06	3.61681e+06	3.86787e+06	3.9868e+06	3.68227e+06	3.37317e+06
PROLINE	C5 H9 N O2	2.73276e+07	1.15998e+09	1.2523e+09	1.23793e+09	1.18491e+09	1.18487e+09	1.17558e+09
Citraconic acid	C5 H6 O4	4.82375e+06	7.43425e+07	6.91205e+07	7.14587e+07	7.49286e+07	6.85037e+07	6.39237e+07
Glycyl-L-valine	C7 H14 N2 O3	349189	1.93216e+07	2.83703e+07	2.6339e+07	2.35605e+07	2.50939e+07	2.24919e+07
URIDINE DIPHOSPHATE GLUCOSE	C15 H24 N2 O17 P2	433415	6.92328e+07	7.03982e+07	6.15716e+07	7.08402e+07	6.52834e+07	5.69322e+07
Argininosuccinic acid	C10 H18 N4 O6	385466	3.35175e+07	2.99683e+07	3.58282e+07	3.3882e+07	2.78859e+07	3.33812e+07
HYDROXYPHENYLLACTATE	C9 H10 O4	282918	1.50409e+07	1.52825e+07	1.42645e+07	1.44805e+07	1.34753e+07	1.43711e+07
2-Hydroxy-3-methylbutyric acid	C5 H10 O3	7.37361e+06	2.70478e+08	2.62664e+08	2.66247e+08	2.53979e+08	2.4583e+08	2.5758e+08
3-Phenyllactic acid	C9 H10 O3	964850	9.68156e+07	9.76214e+07	9.77118e+07	9.54036e+07	9.50691e+07	8.61807e+07
Alpha-Ketoglutaric acid	C5 H6 O5	888877	2.68777e+08	2.81283e+08	2.76718e+08	2.58609e+08	2.48644e+08	2.73336e+08
O-ACETYLSERINE	C5 H9 N O4	4.33453e+07	6.5381e+08	7.02439e+08	6.71178e+08	6.51749e+08	6.4934e+08	6.12263e+08
3-HYDROXYMETHYLGLUTARATE	C6 H10 O5	2.69308e+08	5.20045e+08	5.70635e+08	5.3821e+08	5.40429e+08	4.90823e+08	5.04063e+08
N-ACETYLSERINE	C5 H9 N O4	3.93471e+07	5.79394e+08	6.28041e+08	5.85316e+08	5.7507e+08	5.74154e+08	5.40153e+08
Pseudouridine	C9 H12 N2 O6	320234	1.42713e+08	1.38488e+08	1.43088e+08	1.36483e+08	1.35701e+08	1.26544e+08
3-Furoic acid	C5 H4 O3	1.7708e+06	3.05941e+07	3.18971e+07	3.08894e+07	3.02286e+07	2.99815e+07	2.72963e+07
Isoleucine	C6 H13 N O2	1.78029e+08	6.91794e+09	7.81698e+09	7.84297e+09	6.91662e+09	7.15565e+09	7.03338e+09
Adenosine 5′-monophosphate	C10 H14 N5 O7 P	4.78214e+06	2.15689e+09	2.25228e+09	2.2728e+09	2.16493e+09	2.18408e+09	1.89422e+09
SERINE	C3 H7 N O3	3.88412e+08	1.36423e+09	1.44785e+09	1.42043e+09	1.35243e+09	1.36193e+09	1.23901e+09
2'-O-Methyluridine	C10 H14 N2 O6	72043.1	3.05898e+06	2.94639e+06	2.65138e+06	2.77889e+06	2.80037e+06	2.50307e+06
Nalpha-Acetyl-L-arginine	C8 H16 N4 O3	1.81693e+06	1.06333e+08	1.14878e+08	1.1052e+08	1.05582e+08	1.06063e+08	9.66796e+07
INOSINE	C10 H12 N4 O5	390972	1.15121e+08	1.43068e+08	1.08329e+08	1.06391e+08	1.08619e+08	1.2563e+08
S-(5'-Adenosyl)-L-methionine	C15 H22 N6 O5 S	1.00795e+06	8.06039e+06	8.42569e+06	8.14271e+06	8.31763e+06	7.84276e+06	6.6568e+06
GUANOSINE	C10 H13 N5 O5	310843	2.91594e+07	4.12794e+07	2.56758e+07	2.92463e+07	2.80967e+07	3.16678e+07
TYROSINE	C9 H11 N O3	457718	3.10084e+08	3.20201e+08	3.1105e+08	2.93178e+08	2.94766e+08	2.71752e+08
N-ACETYLGLUTAMATE	C7 H11 N O5	3.95055e+06	1.68512e+08	1.88289e+08	1.69241e+08	1.67755e+08	1.63067e+08	1.49261e+08
HEXANOATE	C6 H12 O2	2.69371e+07	1.56611e+08	1.45045e+08	1.38831e+08	1.43896e+08	1.38512e+08	1.19304e+08
4-Nitrophenol	C6 H5 N O3	2.18615e+06	1.01301e+07	7.47711e+06	7.7306e+06	8.25826e+06	8.03277e+06	6.7846e+06
N-ACETYLALANINE	C5 H9 N O3	2.23473e+07	1.51678e+08	1.77858e+08	1.58147e+08	1.4998e+08	1.47781e+08	1.45992e+08
2-Deoxy-D-ribose	C5 H10 O4	5.55315e+06	5.33039e+08	6.00775e+08	5.45308e+08	5.14964e+08	5.0808e+08	5.02521e+08
XANTHINE	C5 H4 N4 O2	3.6797e+06	7.12187e+08	7.3033e+08	7.18454e+08	6.59607e+08	7.04239e+08	5.96156e+08
CREATININE	C4 H7 N3 O	2.5122e+06	2.74266e+08	3.03074e+08	2.81718e+08	2.59852e+08	2.62959e+08	2.54001e+08
N-FORMYL-L-METHIONINE	C6 H11 N O3 S	127799	1.00538e+07	9.19658e+06	9.34434e+06	8.00418e+06	9.47322e+06	8.35548e+06
PANTOTHENATE	C9 H17 N O5	3.47854e+06	4.88537e+08	5.14966e+08	4.92818e+08	4.52459e+08	4.59164e+08	4.38568e+08
Lysine	C6 H14 N2 O2	4.59828e+07	7.28381e+09	7.27931e+09	7.59167e+09	6.76257e+09	6.84466e+09	6.36239e+09
Uridine 5'-monophosphate	C9 H13 N2 O9 P	1.18412e+06	6.16325e+08	6.1263e+08	6.00948e+08	5.66495e+08	5.56052e+08	5.18131e+08
Leucine	C6 H13 N O2	1.54728e+08	6.96548e+09	7.79449e+09	7.12838e+09	6.4595e+09	6.68859e+09	6.45578e+09
ORNITHINE	C5 H12 N2 O2	321616	4.17922e+08	4.55241e+08	4.46779e+08	4.03333e+08	3.89245e+08	3.8738e+08
ASPARAGINE	C4 H8 N2 O3	3.56188e+06	1.24832e+09	1.34837e+09	1.23887e+09	1.17492e+09	1.22929e+09	1.02432e+09
4-HYDROXYBENZALDEHYDE	C7 H6 O2	5.07527e+07	8.79588e+07	9.05971e+07	9.47123e+07	9.23833e+07	8.46691e+07	6.64797e+07
PHENYLALANINE	C9 H11 N O2	1.65975e+07	2.52722e+09	2.84862e+09	2.64036e+09	2.37827e+09	2.43256e+09	2.33208e+09
GLYCINE	C2 H5 N O2	8.18867e+07	7.52987e+08	7.8266e+08	7.95054e+08	6.77024e+08	7.09119e+08	6.88725e+08
Nalpha-Acetyl-L-ornithine	C7 H14 N2 O3	3.48302e+06	1.16465e+07	1.27129e+07	1.16376e+07	1.06752e+07	1.00643e+07	1.12238e+07
Isonicotinic acid	C6 H5 N O2	7.87721e+06	1.64757e+09	1.65721e+09	1.62998e+09	1.52415e+09	1.52486e+09	1.32602e+09
2'-O-Methylguanosine	C11 H15 N5 O5	414891	1.48823e+07	1.4811e+07	1.29636e+07	1.32121e+07	1.30285e+07	1.15677e+07
Alpha-Hydroxyglutaric acid	C5 H8 O5	1.83805e+07	7.44898e+07	7.61075e+07	6.78022e+07	6.68189e+07	6.07453e+07	6.60036e+07
CITICOLINE	C14 H26 N4 O11 P2	902676	7.67626e+07	7.42999e+07	7.30717e+07	6.97873e+07	6.77836e+07	6.09843e+07
N-Acetyl-L-tyrosine	C11 H13 N O4	403475	3.23301e+07	3.41381e+07	3.12541e+07	2.88632e+07	2.91996e+07	2.81147e+07
2,6-Dimethoxybenzoic acid	C9 H10 O4	229541	3.35829e+07	3.46719e+07	3.43252e+07	2.9799e+07	3.09259e+07	2.96021e+07
Arginine	C6 H14 N4 O2	1.06388e+06	6.14962e+09	6.24315e+09	6.12676e+09	5.66503e+09	5.48998e+09	5.15146e+09
Leu-Ala	C9 H18 N2 O3	304564	4.64123e+06	5.56754e+06	4.39304e+06	4.40755e+06	4.1836e+06	4.25033e+06
URIDINE 5'-DIPHOSPHATE	C9 H14 N2 O12 P2	687020	1.59322e+08	1.61129e+08	1.52057e+08	1.50972e+08	1.35989e+08	1.27076e+08
Psicose	C6 H12 O6	2.02981e+06	4.02527e+07	3.9904e+07	4.1639e+07	3.37735e+07	3.69065e+07	3.54796e+07
2-Hydroxyoctanoic acid	C8 H16 O3	9.28527e+06	1.80526e+07	1.54991e+07	1.54853e+07	1.71004e+07	1.64767e+07	9.07023e+06
URIDINE	C9 H12 N2 O6	2.51513e+06	1.57871e+08	1.83245e+08	1.70163e+08	1.50621e+08	1.47145e+08	1.45546e+08
N-ALPHA-ACETYLLYSINE	C8 H16 N2 O3	4.00747e+06	3.89899e+07	4.1164e+07	4.12089e+07	3.55427e+07	3.534e+07	3.43262e+07
Isoeugenol	C10 H12 O2	5.77314e+06	7.9959e+06	6.14021e+06	7.46044e+06	6.57962e+06	6.86336e+06	5.26026e+06
AMINOISOBUTANOATE	C4 H9 N O2	1.7069e+07	6.43253e+07	6.23113e+07	6.29419e+07	5.52266e+07	5.44175e+07	5.37001e+07
MEVALOLACTONE	C6 H10 O3	2.91231e+07	2.99579e+07	2.79196e+07	3.09337e+07	2.61758e+07	2.62911e+07	2.33683e+07
Pyridoxine	C8 H11 N O3	114940	3.15909e+07	3.49262e+07	3.38151e+07	2.8719e+07	3.09166e+07	2.59113e+07
BENZOATE	C7 H6 O2	1.3026e+08	2.23875e+08	1.92231e+08	2.13589e+08	1.89757e+08	1.78027e+08	1.68165e+08
GUANOSINE MONOPHOSPHATE	C10 H14 N5 O8 P	435306	2.49737e+08	2.46527e+08	2.56789e+08	2.20912e+08	2.22514e+08	1.96462e+08
METHIONINE	C5 H11 N O2 S	462996	4.65885e+08	5.49601e+08	5.02221e+08	4.31046e+08	4.34322e+08	4.20511e+08
Mannose-6-Phosphate	C6 H13 O9 P	390857	3.00558e+07	3.55712e+07	3.48491e+07	3.85938e+07	2.64533e+07	1.98584e+07
ERYTHRITOL	C4 H10 O4	2.04497e+07	2.87543e+07	3.07229e+07	3.03639e+07	2.57375e+07	2.6639e+07	2.31352e+07
PHENYLACETATE	C8 H8 O2	1.3284e+07	2.07497e+07	1.87585e+07	2.14251e+07	1.77753e+07	1.73113e+07	1.59296e+07
GLUCOSAMINE 6-PHOSPHATE	C6 H14 N O8 P	857449	3.23695e+07	3.41978e+07	3.31038e+07	2.93942e+07	2.65117e+07	2.71781e+07
Mannose-1-phosphate	C6 H13 O9 P	404554	5.35586e+07	5.14008e+07	5.32596e+07	4.78953e+07	4.14332e+07	4.21726e+07
MALEATE	C4 H4 O4	5.2216e+06	1.13673e+08	1.00577e+08	1.06814e+08	9.69137e+07	8.69903e+07	8.24957e+07
Glutathione oxidized	C20 H32 N6 O12 S2	356331	4.16555e+08	4.31102e+08	4.35572e+08	3.73767e+08	3.50605e+08	3.34344e+08
ADENINE	C5 H5 N5	3.09645e+07	5.67117e+08	6.33801e+08	6.39589e+08	4.96489e+08	5.09775e+08	4.94577e+08
Mannitol	C6 H14 O6	270828	2.72438e+07	2.65567e+07	2.5602e+07	2.36609e+07	2.05979e+07	2.03619e+07
TRYPTOPHAN	C11 H12 N2 O2	420907	4.23735e+08	4.93654e+08	4.43484e+08	3.64806e+08	3.72409e+08	3.68259e+08
ADENOSINE	C10 H13 N5 O4	238369	9.41986e+07	1.02352e+08	1.05162e+08	8.08256e+07	8.29567e+07	8.03027e+07
3,3-Dimethylglutaric acid	C7 H12 O4	4.71206e+06	6.10547e+06	6.18308e+06	6.4042e+06	4.91166e+06	5.85133e+06	4.33936e+06
2-Hydroxy-3-methylpentanoic acid	C6 H12 O3	4.2839e+06	1.40657e+08	1.39174e+08	1.37362e+08	1.08796e+08	1.06322e+08	1.19721e+08
CYTIDINE MONOPHOSPHATE	C9 H14 N3 O8 P	903748	1.02571e+08	9.58353e+07	9.53841e+07	8.35534e+07	7.86449e+07	7.31572e+07
Vanillic acid	C8 H8 O4	766216	2.38343e+07	2.36721e+07	2.31807e+07	2.11343e+07	2.10777e+07	1.40548e+07
Thiolactic acid	C3 H6 O2 S	5.12189e+06	7.70244e+06	6.98474e+06	7.6018e+06	6.39072e+06	5.13774e+06	6.11225e+06
Myo-Inositol	C6 H12 O6	8.16097e+06	1.2209e+08	1.24909e+08	1.2397e+08	1.05142e+08	8.93039e+07	9.75626e+07
HISTIDINE	C6 H9 N3 O2	5.40002e+06	2.09492e+08	1.2229e+08	1.49489e+08	1.58125e+08	1.21748e+08	9.82125e+07
3-Hydroxy-3- methyl-glutaryl-CoA	C27 H44 N7 O20 P3 S	576854	1.0376e+07	1.00786e+07	1.04881e+07	1.01067e+07	9.41346e+06	4.51853e+06
N-ACETYLLEUCINE	C8 H15 N O3	3.41179e+07	1.17645e+08	1.18247e+08	1.16664e+08	9.19439e+07	8.90709e+07	8.83343e+07
BETA-NICOTINAMIDE ADENINE DINUCLEOTIDE	C21 H27 N7 O14 P2	2.82234e+06	5.1198e+08	5.03712e+08	4.81596e+08	3.9197e+08	3.84661e+08	3.67014e+08
Leu-Gly	C8 H16 N2 O3	1.00456e+06	4.44085e+07	5.46755e+07	4.01198e+07	3.07234e+07	3.65503e+07	3.80552e+07
CYTIDINE	C9 H13 N3 O5	2.47106e+06	4.1322e+07	5.31881e+07	3.83677e+07	3.23948e+07	3.42222e+07	3.39213e+07
CYSTATHIONINE	C7 H14 N2 O4 S	493629	1.16061e+08	1.20961e+08	1.20853e+08	9.84019e+07	8.31187e+07	8.84282e+07
D-Erythrose	C4 H8 O4	2.88313e+06	7.69324e+07	1.05254e+08	7.90417e+07	6.16395e+07	6.12075e+07	7.19895e+07
INOSINE-MONOPHOSPHATE	C10 H13 N4 O8 P	744756	1.09362e+07	9.81305e+06	1.20049e+07	9.19991e+06	8.18191e+06	6.86394e+06
Galactonate	C6 H12 O7	676183	2.35498e+08	9.45043e+07	2.11933e+08	1.32614e+08	1.24013e+08	1.43507e+08
PYROGLUTAMATE	C5 H7 N O3	1.1684e+08	5.90058e+09	7.95717e+09	5.90861e+09	4.4508e+09	4.65474e+09	5.43099e+09
cis-Aconitic acid	C6 H6 O6	1.4022e+08	3.72514e+08	3.66067e+08	3.45026e+08	2.9631e+08	2.42775e+08	2.5404e+08
Glutathionesulfonic acid	C10 H17 N3 O9 S	320512	7.11236e+06	8.24015e+06	1.00324e+07	7.52609e+06	5.17769e+06	5.63986e+06
DETHIOBIOTIN	C10 H18 N2 O3	308152	2.72618e+07	3.15644e+07	2.5291e+07	2.28134e+07	2.24206e+07	1.49099e+07
2-HYDROXYBUTYRATE	C4 H8 O3	1.38746e+07	5.4013e+07	5.68876e+07	5.14186e+07	4.2479e+07	3.791e+07	3.4983e+07
GUANINE	C5 H5 N5 O	2.844e+06	1.01146e+08	1.07716e+08	1.10427e+08	7.83669e+07	7.69174e+07	7.15663e+07
ADENOSINE DIPHOSPHATE RIBOSE	C15 H23 N5 O14 P2	902427	9.79312e+06	8.75895e+06	9.07812e+06	7.04661e+06	6.35989e+06	6.21564e+06
Tropic acid	C9 H10 O3	390229	1.31116e+08	1.33803e+08	1.24671e+08	8.91572e+07	9.31281e+07	9.24961e+07
N-Acetyl-L-proline	C7 H11 N O3	4.48018e+07	4.27707e+07	6.47648e+07	4.90694e+07	3.24572e+07	3.39771e+07	4.3211e+07
D-RIBOSE 5-PHOSPHATE	C5 H11 O8 P	873747	3.77794e+07	3.50581e+07	3.71006e+07	2.62106e+07	2.57993e+07	2.29317e+07

## Sheet: Charts Polar
Name	Bdh2	Cell_Bdh2_1	Lysate	1	2	3
Ethylenediaminetetraacetic acid (EDTA)	1.27176e+09	1.85675e+09	2.55262e+06	0	6.73173e+07	59138.7
2-Hydroxyethanesulphonic acid	8.57916e+07	1.04295e+07	2.26105e+06	0	307381	48817.4
BIOTIN	1.74691e+08	1.01216e+08	7.40286e+07	0	1.01007e+06	1.50056e+06
GLYCEROL	5.56695e+09	2.9057e+09	1.85453e+09	0	7.39173e+07	3.59849e+07
Glyceraldehyde	1.43114e+09	9.55539e+08	4.77235e+08	0	3.85724e+07	1.46909e+07
METHYLMALONATE	5.69557e+09	7.72607e+08	8.14683e+07	0	7.01096e+07	1.07393e+07
GLUTARATE	1.03214e+09	2.44421e+08	7.38624e+07	0	7.70292e+06	2.99245e+07
N-METHYLASPARTATE	5.40925e+09	1.4694e+09	2.89408e+08	0	2.3411e+08	4.09267e+07
4-Hydroxycyclohexanecarboxylic acid	2.31617e+07	1.32807e+07	1.03734e+07	0	778966	306639
OXALATE	8.45478e+07	4.86106e+07	2.02417e+07	0	2.17032e+06	9.47047e+06
OROTATE	867166	6.3476e+07	4.17426e+07	0	2.34579e+06	3.2172e+06
Gulonic acid gamma-lactone	1.18833e+06	8.64392e+07	5.56338e+07	0	5.92443e+06	2.58293e+06
TAURINE	412952	5.66942e+07	3.31801e+07	0	8.06227e+06	3.35626e+06
ADENOSINE 2',3'-CYCLIC PHOSPHATE	358361	2.65794e+07	1.35768e+07	0	4.39872e+06	2.33619e+06
CIS-4-HYDROXY-D-PROLINE	1.50834e+07	6.67932e+07	2.10784e+07	0	2.95923e+06	1.28556e+06
Arabinose	318538	6.57582e+07	7.26773e+06	0	2.67403e+06	650044
Gly-Gly	1.11258e+07	3.5276e+07	1.11167e+06	0	3.76374e+06	207357
N-ACETYLNEURAMINATE	238288	2.48005e+07	546364	0	4.92899e+06	12293.5
NADP	427571	1.0856e+07	6.77844e+06	0	199106	444194
Dihydroxyacetone	2.39363e+08	6.00489e+09	3.59168e+09	0	2.52274e+08	8.20605e+07
THYMIDINE-MONOPHOSPHATE	308681	4.39185e+07	2.30049e+06	0	622841	708804
Glucose	515063	2.48817e+09	8.71091e+07	0	1.06343e+08	3.42683e+07
NADH (Nicotinamide adenine dinucleotide (reduced))	4.10263e+06	1.08491e+07	5.35722e+08	0	9.39328e+06	6.68028e+06
Gluconate	231876	1.30869e+06	6.30943e+07	0	27133.3	1.21983e+06
L-Methionine sulfoxide	403649	793423	1.19156e+07	0	5433.2	277198
Threonic acid	395137	3.00497e+07	2.75974e+08	0	620852	2.15314e+06
2,3-DIPHOSPHO-D-GLYCERIC ACID	529550	3.30384e+06	2.21896e+07	0	1.28555e+06	2.74623e+06
Galactose	4.19496e+06	4.93145e+08	2.15184e+09	0	1.09575e+07	1.58458e+08
TYRAMINE	1.12013e+06	4.76153e+06	1.80949e+07	0	492577	1.64255e+06
Xylose	946221	3.26885e+07	7.01706e+07	0	2.03111e+06	3.25092e+06
BETA-GLYCEROPHOSPHATE	688509	3.89036e+08	8.27355e+08	0	2.84283e+07	4.30955e+07
Choline glycerophosphate	672727	7.75415e+07	1.63728e+08	0	5.37222e+06	9.57213e+06
GLYCERATE	1.08955e+06	9.07326e+07	1.80027e+08	0	2.97236e+06	1.381e+07
PHOSPHOENOLPYRUVATE	588436	6.4463e+07	1.18951e+08	0	1.29321e+06	1.1144e+07
Phosphoric acid	6.83462e+09	2.63903e+10	4.81828e+10	0	5.60299e+08	4.69456e+09
S-ADENOSYLHOMOCYSTEINE	269109	5.18737e+07	9.19021e+07	0	732364	7.38805e+06
ADENOSINE TRIPHOSPHATE	673343	2.41449e+07	4.2041e+07	0	6.16571e+06	2.12002e+06
Pyruvic acid	1.74244e+07	4.35485e+08	7.04629e+08	0	7.36932e+06	2.04517e+07
GLUTATHIONE REDUCED	7.13007e+06	7.87655e+08	1.25244e+09	0	2.8524e+07	3.92097e+07
N-Acetyl-L-aspartic acid	965898	4.18151e+07	6.40816e+07	0	3.84637e+06	4.72756e+06
CYCLIC GMP	420534	1.02536e+06	9.10971e+06	0	11719.4	923676
2-Keto-3-deoxyoctonate	330662	3.13479e+06	2.1156e+07	0	846698	3.01372e+06
Anserine	393690	4.56897e+07	1.04588e+08	0	1.24581e+06	5.69672e+06
N-METHYLGLUTAMATE	4.00138e+06	3.26234e+07	6.00974e+07	0	2.30125e+06	2.35416e+06
ALLOTHREONINE	9.0301e+07	2.39786e+09	3.97695e+09	0	4.00409e+07	1.34157e+08
Adenylosuccinic acid	316373	8.90304e+07	1.33287e+08	0	3.24863e+06	1.30117e+06
GUANOSINE TRIPHOSPHATE	541989	3.86489e+06	5.69721e+06	0	619449	969744
5-AMINOLEVULINATE	2.6662e+07	6.40833e+07	8.50352e+07	0	1.64781e+07	2.32115e+06
4-AMINOBENZOATE	1.5433e+06	1.35046e+07	1.74814e+07	0	3.86817e+06	826908
CARNOSINE	1.44726e+06	4.02279e+07	5.17332e+07	0	563483	1.37437e+06
2-Isopropylmalic acid	634198	1.48918e+07	1.9027e+07	0	897803	653216
URIDINE TRIPHOSPHATE	681301	8.54664e+06	1.0861e+07	0	358149	1.32592e+06
3-PHOSPHOGLYCERATE	777691	1.11936e+08	1.4196e+08	0	2.81218e+06	1.72417e+07
Phenylpyruvic acid	7.81676e+06	9.40155e+06	1.15032e+07	0	104912	342772
Nepsilon-Acetyl-L-lysine	531995	6.14355e+08	7.41926e+08	0	1.13901e+07	2.92592e+07
DGTP	1.49662e+06	3.68255e+07	4.42181e+07	0	2.12204e+06	2.66289e+06
Malic acid	7.13565e+07	4.09617e+09	4.81551e+09	0	1.29223e+08	2.36973e+08
BETA-ALANINE	5.97241e+08	1.18994e+09	1.37213e+09	0	7.54993e+07	4.36752e+07
CITRULLINE	1.75462e+06	1.1618e+08	1.32377e+08	0	2.38171e+06	2.94207e+06
Saccharopine	748071	1.4163e+08	1.6056e+08	0	2.43512e+06	4.85274e+06
FUCOSE	447763	2.20394e+07	2.45561e+07	0	676661	909681
METHYLTHIOADENOSINE	169700	1.04767e+07	1.16614e+07	0	759952	968484
2-Hydroxy-2-methylbutyric acid	6.26766e+06	9.60375e+07	1.06836e+08	0	468484	1.26009e+06
ASPARTATE	7.75863e+06	7.38325e+09	8.11871e+09	0	9.19096e+07	2.93137e+08
GUANOSINE DIPHOSPHATE MANNOSE	337253	9.159e+06	1.00502e+07	0	535341	550238
2-Hydroxyisocaproic acid	5.38581e+06	4.16551e+08	4.52844e+08	0	4.08051e+06	5.28778e+06
Indole-3-carboxaldehyde	3.7104e+06	6.66108e+06	7.20198e+06	0	239984	3707.46
Ac-Val-OH	8.24942e+06	2.54923e+07	2.74148e+07	0	482410	430376
INDOLE-3-ACETATE	232523	6.44659e+06	6.90997e+06	0	73688	380542
Alanine	3.3937e+08	5.35786e+09	5.72006e+09	0	7.01498e+07	4.00506e+07
4-HYDROXYBENZOATE	2.28419e+07	3.43515e+07	3.65691e+07	0	3.21533e+06	1.4365e+06
BETAINE	8.82368e+07	1.15802e+08	1.22222e+08	0	2.69949e+07	2.03702e+07
THIAMINE PYROPHOSPHATE	3.51082e+06	5.04062e+07	5.30081e+07	0	742844	1.50576e+06
GLUCONOLACTONE	788080	4.3797e+07	4.60512e+07	0	3.07053e+06	428402
Ribose	386904	4.3007e+07	4.49447e+07	0	3.22334e+06	697503
3-Methyl-2-oxobutyrate	1.63189e+06	5.21901e+06	5.43989e+06	0	104530	444872
N-ACETYLPHENYLALANINE	161639	9.9649e+07	1.03602e+08	0	770258	3.81045e+06
N-ACETYLGLYCINE	2.28165e+07	1.88191e+08	1.94715e+08	0	2.12299e+06	2.81293e+06
GLUTAMATE	1.49777e+08	2.16704e+10	2.24059e+10	0	1.674e+08	5.45321e+08
NICOTINATE	1.04942e+07	2.69656e+08	2.7779e+08	0	3.05505e+06	1.24393e+07
CITRATE	6.63984e+07	3.81159e+09	3.89442e+09	0	1.56347e+08	1.0731e+08
OPHTHALMATE	382189	2.98283e+08	3.04282e+08	0	6.43777e+06	1.36614e+07
GUANOSINE DIPHOSPHATE	555208	8.54386e+07	8.70888e+07	0	1.47488e+06	6.62814e+06
ADENOSINE 5'-DIPHOSPHATE	1.28607e+06	4.01151e+08	4.07453e+08	0	1.18256e+07	3.14364e+07
TREHALOSE	2.31824e+06	2.94424e+09	2.9823e+09	0	3.74572e+07	6.54032e+07
5-Hydroxymethyl-2-furancarboxylic acid	1.02956e+06	5.60939e+07	5.66681e+07	0	323683	1.59414e+06
HYPOXANTHINE	758346	5.68907e+08	5.74661e+08	0	5.82364e+06	1.3502e+07
Glutamic acid 5-methyl ester	4.79159e+06	1.3088e+08	1.3144e+08	0	3.60409e+06	3.68708e+06
METHYL GALACTOSIDE	4.60858e+06	2.83598e+08	2.8386e+08	0	4.02697e+06	1.80507e+07
Fumaric acid	2.30237e+07	3.40006e+08	3.40288e+08	0	9.35163e+06	1.69006e+07
3-Hydroxybutyric acid	1.41714e+07	1.13906e+08	1.13574e+08	0	1.94363e+06	747606
GAMMA-AMINOBUTYRATE	6.77601e+07	1.03909e+09	1.03117e+09	0	1.92042e+07	2.02403e+07
N-Acetyl-L-methionine	87131.4	2.37427e+07	2.34462e+07	0	686093	1.14329e+06
5-Keto-D-gluconic acid	390300	4.36297e+07	4.30809e+07	0	8.40367e+06	1.7436e+06
CYTIDINE DIPHOSPHATE	590936	3.11236e+07	3.05979e+07	0	1.07931e+06	2.8045e+06
GLUTAMINE	2.557e+08	3.69304e+09	3.62527e+09	0	3.7682e+07	8.51572e+07
Arabitol	1.39635e+06	2.62936e+07	2.57612e+07	0	433787	428406
URACIL	1.24455e+07	6.47198e+08	6.33984e+08	0	1.08494e+07	5.85765e+06
URIDINE DIPHOSPHATE-N-ACETYLGLUCOSAMINE	835629	2.11531e+08	2.07062e+08	0	3.7126e+06	9.14931e+06
N-Acetyl-L-glutamine	887148	4.22822e+08	4.12767e+08	0	8.1159e+06	1.52887e+07
KETOLEUCINE	1.40794e+07	9.93917e+07	9.69583e+07	0	3.83232e+06	804287
Nepsilon-Trimethyllysine	359922	3.78851e+06	3.68075e+06	0	85933.9	177141
PROLINE	2.73276e+07	1.21673e+09	1.18179e+09	0	2.86803e+07	3.10273e+06
Citraconic acid	4.82375e+06	7.16405e+07	6.91187e+07	0	1.51018e+06	3.19169e+06
Glycyl-L-valine	349189	2.4677e+07	2.37154e+07	0	2.74113e+06	755134
URIDINE DIPHOSPHATE GLUCOSE	433415	6.70676e+07	6.4352e+07	0	2.76847e+06	4.04181e+06
Argininosuccinic acid	385466	3.31046e+07	3.17164e+07	0	1.70414e+06	1.92067e+06
HYDROXYPHENYLLACTATE	282918	1.48626e+07	1.4109e+07	0	307078	318391
2-Hydroxy-3-methylbutyric acid	7.37361e+06	2.66463e+08	2.52463e+08	0	2.25815e+06	3.47547e+06
3-Phenyllactic acid	964850	9.7383e+07	9.22178e+07	0	284856	3.02009e+06
Alpha-Ketoglutaric acid	888877	2.75592e+08	2.60196e+08	0	3.65372e+06	7.17196e+06
O-ACETYLSERINE	4.33453e+07	6.75809e+08	6.37784e+08	0	1.42275e+07	1.27796e+07
3-HYDROXYMETHYLGLUTARATE	2.69308e+08	5.42964e+08	5.11772e+08	0	1.47962e+07	1.48298e+07
N-ACETYLSERINE	3.93471e+07	5.97584e+08	5.63126e+08	0	1.53244e+07	1.14893e+07
Pseudouridine	320234	1.4143e+08	1.32909e+08	0	1.47479e+06	3.19074e+06
3-Furoic acid	1.7708e+06	3.11269e+07	2.91688e+07	0	394425	938948
Isoleucine	1.78029e+08	7.52596e+09	7.03522e+09	0	3.04104e+08	6.90089e+07
Adenosine 5′-monophosphate	4.78214e+06	2.22732e+09	2.08108e+09	0	3.5711e+07	9.35926e+07
SERINE	3.88412e+08	1.41084e+09	1.31779e+09	0	2.4611e+07	3.94862e+07
2'-O-Methyluridine	72043.1	2.88558e+06	2.69411e+06	0	121528	95720.6
Nalpha-Acetyl-L-arginine	1.81693e+06	1.10577e+08	1.02775e+08	0	2.46701e+06	3.05074e+06
INOSINE	390972	1.22173e+08	1.13547e+08	0	1.06302e+07	6.07589e+06
S-(5'-Adenosyl)-L-methionine	1.00795e+06	8.20959e+06	7.60573e+06	0	110628	493872
GUANOSINE	310843	3.20382e+07	2.96703e+07	0	4.72879e+06	1.05246e+06
TYROSINE	457718	3.13778e+08	2.86565e+08	0	3.22348e+06	7.42107e+06
N-ACETYLGLUTAMATE	3.95055e+06	1.75347e+08	1.60028e+08	0	6.47425e+06	5.55094e+06
HEXANOATE	2.69371e+07	1.46829e+08	1.33904e+08	0	5.20955e+06	7.46347e+06
4-Nitrophenol	2.18615e+06	8.44592e+06	7.69188e+06	0	845241	458284
N-ACETYLALANINE	2.23473e+07	1.62561e+08	1.47917e+08	0	7.87315e+06	1.15321e+06
2-Deoxy-D-ribose	5.55315e+06	5.59707e+08	5.08522e+08	0	2.08371e+07	3.59857e+06
XANTHINE	3.6797e+06	7.20324e+08	6.53334e+08	0	5.32016e+06	3.1358e+07
CREATININE	2.5122e+06	2.86352e+08	2.58937e+08	0	8.63298e+06	2.62602e+06
N-FORMYL-L-METHIONINE	127799	9.53159e+06	8.61096e+06	0	264588	442897
PANTOTHENATE	3.47854e+06	4.98774e+08	4.50064e+08	0	8.18996e+06	6.06488e+06
Lysine	4.59828e+07	7.38493e+09	6.65654e+09	0	1.03379e+08	1.48972e+08
Uridine 5'-monophosphate	1.18412e+06	6.09968e+08	5.46893e+08	0	4.63422e+06	1.46935e+07
Leucine	1.54728e+08	7.29612e+09	6.53462e+09	0	2.53583e+08	7.69895e+07
ORNITHINE	321616	4.39981e+08	3.93319e+08	0	1.12968e+07	5.03568e+06
ASPARAGINE	3.56188e+06	1.27852e+09	1.14284e+09	0	3.50319e+07	6.13033e+07
4-HYDROXYBENZALDEHYDE	5.07527e+07	9.10894e+07	8.11774e+07	0	1.96504e+06	7.67881e+06
PHENYLALANINE	1.65975e+07	2.67206e+09	2.38097e+09	0	9.41248e+07	2.90383e+07
GLYCINE	8.18867e+07	7.769e+08	6.91622e+08	0	1.24805e+07	9.37755e+06
Nalpha-Acetyl-L-ornithine	3.48302e+06	1.1999e+07	1.06544e+07	0	356934	334894
Isonicotinic acid	7.87721e+06	1.64492e+09	1.45834e+09	0	7.97137e+06	6.616e+07
2'-O-Methylguanosine	414891	1.4219e+07	1.26028e+07	0	628020	520242
Alpha-Hydroxyglutaric acid	1.83805e+07	7.27998e+07	6.45226e+07	0	2.54206e+06	1.90326e+06
CITICOLINE	902676	7.47114e+07	6.61851e+07	0	1.08515e+06	2.66395e+06
N-Acetyl-L-tyrosine	403475	3.25741e+07	2.87259e+07	0	841434	320625
2,6-Dimethoxybenzoic acid	229541	3.41933e+07	3.0109e+07	0	321190	412385
Arginine	1.06388e+06	6.17317e+09	5.43549e+09	0	3.56043e+07	1.50735e+08
Leu-Ala	304564	4.86727e+06	4.2805e+06	0	357390	66385
URIDINE 5'-DIPHOSPHATE	687020	1.57502e+08	1.38012e+08	0	2.77245e+06	6.97196e+06
Psicose	2.02981e+06	4.05986e+07	3.53865e+07	0	529874	905622
2-Hydroxyoctanoic acid	9.28527e+06	1.63457e+07	1.42158e+07	0	853474	2.57907e+06
URIDINE	2.51513e+06	1.70426e+08	1.47771e+08	0	7.32588e+06	1.49818e+06
N-ALPHA-ACETYLLYSINE	4.00747e+06	4.04543e+07	3.50696e+07	0	732284	376281
Isoeugenol	5.77314e+06	7.19885e+06	6.23441e+06	0	551428	493917
AMINOISOBUTANOATE	1.7069e+07	6.31929e+07	5.44481e+07	0	594768	440918
MEVALOLACTONE	2.91231e+07	2.96037e+07	2.52784e+07	0	887945	955600
Pyridoxine	114940	3.34441e+07	2.85156e+07	0	980537	1.44848e+06
BENZOATE	1.3026e+08	2.09898e+08	1.7865e+08	0	9.31945e+06	6.24069e+06
GUANOSINE MONOPHOSPHATE	435306	2.51018e+08	2.13296e+08	0	3.03069e+06	8.42954e+06
METHIONINE	462996	5.05902e+08	4.28626e+08	0	2.42368e+07	4.16648e+06
Mannose-6-Phosphate	390857	3.3492e+07	2.83018e+07	0	1.73073e+06	5.48686e+06
ERYTHRITOL	2.04497e+07	2.99471e+07	2.51705e+07	0	605301	1.05041e+06
PHENYLACETATE	1.3284e+07	2.03111e+07	1.70054e+07	0	800427	554338
GLUCOSAMINE 6-PHOSPHATE	857449	3.32237e+07	2.76946e+07	0	531162	871282
Mannose-1-phosphate	404554	5.27397e+07	4.38337e+07	0	674986	2.04201e+06
MALEATE	5.2216e+06	1.07021e+08	8.87999e+07	0	3.78183e+06	4.25933e+06
Glutathione oxidized	356331	4.27743e+08	3.52905e+08	0	5.74069e+06	1.14384e+07
ADENINE	3.09645e+07	6.13502e+08	5.0028e+08	0	2.32528e+07	4.77924e+06
Mannitol	270828	2.64675e+07	2.15403e+07	0	476026	1.06252e+06
TRYPTOPHAN	420907	4.53624e+08	3.68491e+08	0	2.08108e+07	2.19784e+06
ADENOSINE	238369	1.00571e+08	8.13617e+07	0	3.28788e+06	811682
3,3-Dimethylglutaric acid	4.71206e+06	6.23092e+06	5.03412e+06	0	89490.7	440742
2-Hydroxy-3-methylpentanoic acid	4.2839e+06	1.39064e+08	1.11613e+08	0	952677	4.11626e+06
CYTIDINE MONOPHOSPHATE	903748	9.79303e+07	7.84518e+07	0	2.32419e+06	3.00266e+06
Vanillic acid	766216	2.35624e+07	1.87556e+07	0	196468	2.35046e+06
Thiolactic acid	5.12189e+06	7.42966e+06	5.88024e+06	0	224351	379850
Myo-Inositol	8.16097e+06	1.23656e+08	9.73362e+07	0	828959	4.5735e+06
HISTIDINE	5.40002e+06	1.60424e+08	1.26029e+08	0	2.576e+07	1.74272e+07
3-Hydroxy-3- methyl-glutaryl-CoA	576854	1.03142e+07	8.01289e+06	0	122198	1.7586e+06
N-ACETYLLEUCINE	3.41179e+07	1.17519e+08	8.9783e+07	0	461174	1.10117e+06
BETA-NICOTINAMIDE ADENINE DINUCLEOTIDE	2.82234e+06	4.99096e+08	3.81215e+08	0	9.06977e+06	7.40749e+06
Leu-Gly	1.00456e+06	4.64013e+07	3.51096e+07	0	4.31837e+06	2.23573e+06
CYTIDINE	2.47106e+06	4.42926e+07	3.35128e+07	0	4.52878e+06	565704
CYSTATHIONINE	493629	1.19292e+08	8.99829e+07	0	1.6155e+06	4.47984e+06
D-Erythrose	2.88313e+06	8.70759e+07	6.49455e+07	0	9.1092e+06	3.5242e+06
INOSINE-MONOPHOSPHATE	744756	1.09181e+07	8.08192e+06	0	632809	676186
Galactonate	676183	1.80645e+08	1.33378e+08	0	4.36042e+07	5.64043e+06
PYROGLUTAMATE	1.1684e+08	6.58879e+09	4.84551e+09	0	6.84196e+08	2.98601e+08
cis-Aconitic acid	1.4022e+08	3.61202e+08	2.64375e+08	0	8.29951e+06	1.62953e+07
Glutathionesulfonic acid	320512	8.46163e+06	6.11455e+06	0	850182	718270
DETHIOBIOTIN	308152	2.80391e+07	2.0048e+07	0	1.8522e+06	2.57153e+06
2-HYDROXYBUTYRATE	1.38746e+07	5.41064e+07	3.84573e+07	0	1.57947e+06	2.18114e+06
GUANINE	2.844e+06	1.0643e+08	7.56169e+07	0	2.75532e+06	2.06806e+06
ADENOSINE DIPHOSPHATE RIBOSE	902427	9.21007e+06	6.54072e+06	0	305743	256354
Tropic acid	390229	1.29863e+08	9.15938e+07	0	2.70955e+06	1.2319e+06
N-Acetyl-L-proline	4.48018e+07	5.22016e+07	3.65484e+07	0	6.53945e+06	3.36004e+06
D-RIBOSE 5-PHOSPHATE	873747	3.6646e+07	2.49805e+07	0	817778	1.03126e+06

## Sheet: Polar PCA
	Percent
PC1	60.1144
PC2	18.3202
PC3	11.3354
PC4	5.9721
PC5	4.25781

## Sheet: Possibly co-eluted compounds
1,5-Anhydro-D-sorbitol\2-Deoxy-glucose \FUCOSE\ RHAMNOSE
1-Methylguanine\7-Methylguanine
1-Methylhydantoin \ DIHYDROURACIL
1-Phenyl-1,2-propanedione \ trans-Cinnamic acid
2,3-DIHYDROXYBENZOATE\2,5-DIHYDROXYBENZOATE \ 2,4-Dihydroxybenzoic acid
2,4-Dihydroxybutyric acid\D-Erythrose
2-AMINOISOBUTYRATE\AMINOISOBUTANOATE
2-Aminophenol \ 4-Aminophenol
2-Ethyl-2-hydroxybutyric acid\2-Hydroxy-3-methylpentanoic acid\2-Hydroxyhexanoic acid\2-Hydroxyisocaproic acid
2-Furoic acid\3-Furoic acid
2-Hydroxy-2-methylbutyric acid\2-Hydroxy-3-methylbutyric acid
2-HYDROXYBUTYRATE\ALPHA-HYDROXYISOBUTYRATE
2-Ketobutyric acid\ACETOACETATE
Isovaleric acid\Valeric acid
2-Methylglutaric acid\3-Methylglutaric acid\ADIPATE
2-Methylhexanoic acid\Heptanoic acid
2-PHOSPHOGLYCERATE\3-PHOSPHOGLYCERATE
2'-O-Methyluridine \ 5-Methyluridine
3-HYDROXYBENZALDEHYDE\4-HYDROXYBENZALDEHYDE \ BENZOATE
3-HYDROXYBENZYL ALCOHOL\4-METHYLCATECHOL\GUAIACOL
3-Phenyllactic acid\3-(2-HYDROXYPHENYL)PROPANOATE
3-Methyl-2-oxopentanoic acid\KETOLEUCINE\MEVALOLACTONE
3-Methyladipic acid \ Pimelic acid
3-Methylxanthine\7-Methylxanthine
4-AMINOBENZOATE \ TRIGONELLINE
4-Aminosalicylic acid \ 5-Aminosalicylic acid
4-Pentenoic acid \ 3,3-Dimethylacrylic acid \ trans-2,3-Dimethylacrylic acid
4-QUINOLINECARBOXYLIC ACID \ 2-QUINOLINECARBOXYLATE
Ac-Val-OH\N-Isovalerylglycine\N-(2-Methylbutyryl)glycine
ADENOSINE TRIPHOSPHATE \ DGTP
Alanine \ BETA-ALANINE
Allose\Mannose\Sorbose\Tagatose\Gulose\Fructose
Alpha-Hydroxyglutaric acid \ CITRAMALATE
Alpha-Lactose\beta-Lactose\Isomaltose\Maltose\Melibiose\TREHALOSE\Cellobiose
Arabitol\Ribitol\Xylitol
ASPARTATE\Iminodiacetic acid
BETA-GLYCEROPHOSPHATE \ GLYCEROL 3-PHOSPHATE
CIS-4-HYDROXY-D-PROLINE\TRANS-4-HYDROXY-L-PROLINE
CYCLIC AMP \ ADENOSINE 2',3'-CYCLIC PHOSPHATE
Dihydroxyacetone\Glyceraldehyde\Lactic acid \ 3-Hydroxypropionic acid
DIHYDROXYACETONE PHOSPHATE \ Glyceraldehyde 3-phosphate
D-Sorbitol\GALACTITOL\Mannitol
FRUCTOSE 6-PHOSPHATE\Fructose-1-phosphate\Galactose 1-phosphate\GLUCOSE 1-PHOSPHATE\GLUCOSE 6-PHOSPHATE\Mannose-1-phosphate\Mannose-6-phosphate
GALACTARATE\SACCHARATE
Gluconate\Galactonate
Glucose\Galactose
GLUCURONATE\GALACTURONATE
GLUTARATE\Methylsuccinic acid
HEXANOATE\TRANS-CYCLOHEXANEDIOL
HOMOGENTISATE\Vanillic acid \ 3-Hydroxymandelic acid
HYDROXYPHENYLLACTATE\HOMOVANILLATE
Indole-3-lactic acid \ N-Cinnamoylglycine
Leucine\ISOLEUCINE\\NORLEUCINE
Malonic acid\HYDROXYPYRUVATE
Mesaconic acid\ITACONATE
Myo-Inositol \ D-Chiro-Inositol
N-ACETYLALANINE\N-Propionylglycine
N-ACETYLSERINE\O-ACETYLSERINE
N-Isobutyrylglycine \ N-butyrylglycine
N-Tigloylglycine \ N-Acetyl-L-proline
NORVALINE\VALINE
p-Coumaric acid \ trans-3-Hydroxycinnamic acid
PYROCATECHOL\HYDROQUINONE
RAFFINOSE \ 1-Kestose \ Maltotriose
Sucrose\Lactulose\Turanose
Tartrate\MESO-TARTRATE
Theobromine\THEOPHYLLINE\PARAXANTHINE
THREONINE\ALLOTHREONINE
Vanillin\Mandelic acid\2',4'-DIHYDROXYACETOPHENONE
XANTHINE \ Oxypurinol
Xylose \ Arabinose
