# Supplementary material for: A screening pipeline to characterize stress-induced enzymes uncovers a cellular function for the poorly characterized alcohol dehydrogenase Bdh2
Source: J Cell Sci. 2026 Jun 12;139(11):jcs264913. doi: 10.1242/jcs.264913 (PMC13286364; doi:10.1242/jcs.264913)
Supplement: Table S6. [file joces-139-264913-TableS6.xlsx]

## Sheet: Description
Table 6: Quantification data of the strains in different conditions
Column name	Description
strain	Gene name fluorescently tagged in each yeast strain
condition	Growth condition tested
category	Class of experimental growth condition.
ncells	Total count of valid cells measured in well.
high_variance	Flag for excessive variability between single cells.
below_background	Flag for fluorescence signal below background noise.
low_cells	Flag indicating insufficient cell count for analysis.
is_ref_low	Flag for low expression in the reference condition.
is_ubiquitous	Flag for strains highly expressed across many conditions.
percentile	Expression rank of strain in current condition (0-1).
avg_percentile	Average expression rank of strain across all conditions.
median_percentile	Median expression rank of strain across all conditions.
z_score	Robust normalized expression score in current condition.
delta_z	Difference between condition z-score and reference z-score.
sig	Hit significance classification (e.g., Up, Down, NS).
n_upregulated	Total count of upregulated conditions for this strain.
background_median	Median fluorescence intensity of background/control wells.
raw_intensity	Median raw fluorescence intensity of the cell population.
std_intensity	Standard deviation of raw single-cell intensities.
cv_intensity	Coefficient of variation of raw single-cell intensities.
md_intensity	Median log-transformed intensity of the cell population.
mad_intensity	Median Absolute Deviation of log-transformed intensities.
avg_intensity	Mean log-transformed intensity of the cell population.
sd_intensity	Standard deviation of log-transformed intensities.
iqr_intensity	Interquartile range of log-transformed intensities.
z_score_ref	Robust normalized expression score in reference condition.
ref_percentile	Expression rank percentile in the reference condition.
ref_intensity_log2	Mean log2 intensity in the reference condition.
ref_md_log2	Median log2 intensity in the reference condition.
ref_iqr_log2	IQR of log2 intensity in the reference condition.

## Sheet: results_strains
Strain	Condition	Category	ncells	High_variance	Below_background	Low_cells	Is_ref_low	Is_ubiquitous	Percentile	Avg_percentile	Median_percentile	z_score	Delta_z	Sig	n_upregulated	Background_median	Raw_intensity	std_intensity	cv_intensity	md_intensity	mad_intensity	avg_intensity	sd_intensity	iqr_intensity	z_score_ref	ref_percentile	ref_intensity_log2	ref_md_log2	ref_iqr_log2
AAD10	5%Ethanol	stresses & drugs	1676	FALSE	FALSE	FALSE	FALSE	FALSE	0.154475	0.318875	0.270687	-6.32315	-6.78254	Down	0	126.152	126.962	9.3444	7.35998	3.60471	0.434619	3.45236	0.862401	0.576533	0.459392	0.581582	3.02467	2.71427	0.898506
AAD10	Amphotericin-B	stresses & drugs	1804	FALSE	FALSE	FALSE	FALSE	FALSE	0.383658	0.318875	0.270687	-0.679922	-1.13931	NS	0	144.734	149.17	16.3252	10.9441	2.98192	0.793239	2.74573	0.966216	1.22778	0.459392	0.581582	3.02467	2.71427	0.898506
AAD10	CCCP	stresses & drugs	1811	FALSE	FALSE	FALSE	FALSE	FALSE	0.285992	0.318875	0.270687	-1.04532	-1.50472	NS	0	130.715	133.829	51.644	38.5896	2.5843	0.520257	2.52582	0.678339	0.685765	0.459392	0.581582	3.02467	2.71427	0.898506
AAD10	Cerulenin	stresses & drugs	1762	FALSE	FALSE	FALSE	FALSE	FALSE	0.558106	0.318875	0.270687	-1.06769	-1.52708	NS	0	134.951	141.728	16.1091	11.3662	3.66412	0.660263	3.40266	0.916052	0.960423	0.459392	0.581582	3.02467	2.71427	0.898506
AAD10	DDW	stresses & drugs	2446	FALSE	TRUE	FALSE	FALSE	FALSE	0	0.318875	0.270687	-5.13549	-5.59488	Down	0	127.995	125.391	8.32498	6.63921	3.01816	0.587707	2.92654	0.704646	0.825973	0.459392	0.581582	3.02467	2.71427	0.898506
AAD10	DTT	stresses & drugs	249	FALSE	FALSE	FALSE	FALSE	FALSE	0.650065	0.318875	0.270687	-0.694266	-1.15366	NS	0	142.779	151.113	62.9024	41.6262	3.71606	0.711103	3.45108	0.995269	1.01878	0.459392	0.581582	3.02467	2.71427	0.898506
AAD10	Deep-stationary	phases	988	FALSE	FALSE	FALSE	FALSE	FALSE	0.670947	0.318875	0.270687	-1.88762	-2.34701	NS	0	132.61	141.313	21.289	15.0651	4.11595	0.443621	3.95462	0.836395	0.654945	0.459392	0.581582	3.02467	2.71427	0.898506
AAD10	Diploids	phases	1759	FALSE	FALSE	FALSE	FALSE	FALSE	0.203891	0.318875	0.270687	-0.164634	-0.624026	NS	0	125.796	127.589	10.7506	8.42598	1.6109	0.784719	1.63975	0.783716	1.0399	0.459392	0.581582	3.02467	2.71427	0.898506
AAD10	Exit-stationary	phases	2253	FALSE	FALSE	FALSE	FALSE	FALSE	0.491699	0.318875	0.270687	-1.26904	-1.72844	NS	0	128.795	134.627	10.4659	7.77399	3.34926	0.454612	3.27691	0.540552	0.613614	0.459392	0.581582	3.02467	2.71427	0.898506
AAD10	Fluconazole	stresses & drugs	1738	FALSE	TRUE	FALSE	FALSE	FALSE	0	0.318875	0.270687	-4.13471	-4.5941	Down	0	141.99	136.021	13.7022	10.0736	2.84678	0.688508	2.73938	0.88505	0.924478	0.459392	0.581582	3.02467	2.71427	0.898506
AAD10	Hydroxyurea	stresses & drugs	1403	FALSE	FALSE	FALSE	FALSE	FALSE	0.147471	0.318875	0.270687	-1.22936	-1.68875	NS	0	129.457	130.122	9.01637	6.92915	1.88339	0.933117	1.84742	0.8892	1.26232	0.459392	0.581582	3.02467	2.71427	0.898506
AAD10	Mating	phases	1230	FALSE	TRUE	FALSE	FALSE	FALSE	0	0.318875	0.270687	-3.29206	-3.75145	Down	0	130.544	129.388	9.88136	7.637	2.30356	0.699731	2.16637	0.780971	0.942097	0.459392	0.581582	3.02467	2.71427	0.898506
AAD10	Rapamycin	stresses & drugs	471	FALSE	FALSE	FALSE	FALSE	FALSE	0.544099	0.318875	0.270687	-0.125811	-0.585203	NS	0	125.629	132.183	10.7856	8.15964	2.99719	0.63544	2.87238	0.788705	0.848285	0.459392	0.581582	3.02467	2.71427	0.898506
AAD10	SD+10Xaa	stresses & drugs	2484	FALSE	FALSE	FALSE	FALSE	FALSE	0.298054	0.318875	0.270687	-1.57007	-2.02946	NS	0	127.552	130.845	7.49025	5.7245	2.96838	0.551809	2.87357	0.635875	0.724707	0.459392	0.581582	3.02467	2.71427	0.898506
AAD10	SD+2-DeoxyGlucose	stresses & drugs	1110	FALSE	FALSE	FALSE	FALSE	FALSE	0.775486	0.318875	0.270687	0.198728	-0.260665	NS	0	119.93	131.14	9.1517	6.97858	3.53406	0.381813	3.44207	0.749257	0.529953	0.459392	0.581582	3.02467	2.71427	0.898506
AAD10	SD+2MGlycerol	osmotic stress	1680	FALSE	FALSE	FALSE	FALSE	FALSE	0.235019	0.318875	0.270687	-1.6831	-2.14249	NS	0	133.413	135.748	12.4354	9.16064	2.69967	0.571433	2.67217	0.627876	0.778674	0.459392	0.581582	3.02467	2.71427	0.898506
AAD10	SD+Ca	minerals	2531	FALSE	FALSE	FALSE	FALSE	FALSE	0.203372	0.318875	0.270687	-1.16233	-1.62172	NS	0	123.624	125.409	6.89693	5.49953	2.16956	0.594897	2.13423	0.599453	0.779869	0.459392	0.581582	3.02467	2.71427	0.898506
AAD10	SD+EGTA	metals	2034	FALSE	TRUE	FALSE	FALSE	FALSE	0	0.318875	0.270687	-2.01332	-2.47271	NS	0	135.155	135.026	12.5138	9.26767	2.39561	1.18988	2.29655	0.994803	1.6093	0.459392	0.581582	3.02467	2.71427	0.898506
AAD10	SD+KCl	osmotic stress	420	FALSE	FALSE	FALSE	FALSE	FALSE	0.326329	0.318875	0.270687	-1.30643	-1.76582	NS	0	139.392	143.076	12.1981	8.52563	3.09001	0.66003	2.86025	0.893548	0.972765	0.459392	0.581582	3.02467	2.71427	0.898506
AAD10	SD+NaCl	osmotic stress	1047	FALSE	FALSE	FALSE	FALSE	FALSE	0.135279	0.318875	0.270687	-2.81058	-3.26997	NS	0	136.786	137.209	11.6308	8.47668	2.63053	0.754792	2.50866	0.818945	1.04645	0.459392	0.581582	3.02467	2.71427	0.898506
AAD10	SD+Sorbitol	osmotic stress	477	FALSE	FALSE	FALSE	FALSE	FALSE	0.929831	0.318875	0.270687	-0.348497	-0.807889	NS	0	140.689	164.018	19.8755	12.1179	4.69484	0.258875	4.6342	0.333141	0.366357	0.459392	0.581582	3.02467	2.71427	0.898506
AAD10	SD-Biotin	co-factors	1762	FALSE	FALSE	FALSE	FALSE	FALSE	0.319715	0.318875	0.270687	-0.822672	-1.28206	NS	0	135.579	139.175	13.1672	9.46087	2.74458	0.661299	2.71288	0.661982	0.86144	0.459392	0.581582	3.02467	2.71427	0.898506
AAD10	SD-Ca	minerals	1968	FALSE	FALSE	FALSE	FALSE	FALSE	0.2131	0.318875	0.270687	-1.26701	-1.7264	NS	0	125.369	127.34	11.3218	8.89105	2.29974	0.575302	2.21628	0.651008	0.779799	0.459392	0.581582	3.02467	2.71427	0.898506
AAD10	SD-Cu	metals	2295	FALSE	TRUE	FALSE	FALSE	FALSE	0	0.318875	0.270687	-3.21628	-3.67568	Down	0	132.013	131.095	14.0101	10.687	2.51132	0.780814	2.40637	0.821185	1.06912	0.459392	0.581582	3.02467	2.71427	0.898506
AAD10	SD-Fe	metals	2087	FALSE	TRUE	FALSE	FALSE	FALSE	0	0.318875	0.270687	-2.91033	-3.36972	NS	0	130.978	129.638	11.5743	8.92815	2.53707	0.871748	2.34111	0.921189	1.25818	0.459392	0.581582	3.02467	2.71427	0.898506
AAD10	SD-Inositol	co-factors	2765	FALSE	FALSE	FALSE	FALSE	FALSE	0.277951	0.318875	0.270687	-1.61216	-2.07156	NS	0	132.265	135.26	13.598	10.0532	3.02978	0.639845	2.91393	0.777848	0.882196	0.459392	0.581582	3.02467	2.71427	0.898506
AAD10	SD-MSG	stresses & drugs	2653	FALSE	FALSE	FALSE	FALSE	FALSE	0.542283	0.318875	0.270687	-0.513338	-0.972731	NS	0	123.05	129.581	10.1623	7.84243	3.15965	0.480811	2.98571	0.697365	0.67972	0.459392	0.581582	3.02467	2.71427	0.898506
AAD10	SD-Mg	metals	293	FALSE	FALSE	FALSE	FALSE	FALSE	0.846174	0.318875	0.270687	0.422223	-0.0371696	NS	0	137.11	151.276	26.7094	17.6561	3.55587	0.868892	3.60232	0.855535	1.18206	0.459392	0.581582	3.02467	2.71427	0.898506
AAD10	SD-Mn	metals	1863	FALSE	FALSE	FALSE	FALSE	FALSE	0.15227	0.318875	0.270687	-2.35121	-2.8106	NS	0	128.953	129.723	11.4267	8.80854	2.43162	0.683873	2.39759	0.817384	0.944969	0.459392	0.581582	3.02467	2.71427	0.898506
AAD10	SD-Phosphate	minerals	2227	FALSE	FALSE	FALSE	FALSE	FALSE	0.136576	0.318875	0.270687	-3.68074	-4.14013	Down	0	140.883	141.334	18.7471	13.2644	3.62148	0.837945	3.54088	1.18745	1.123	0.459392	0.581582	3.02467	2.71427	0.898506
AAD10	SD-Riboflavin	co-factors	2012	FALSE	TRUE	FALSE	FALSE	FALSE	0	0.318875	0.270687	-2.3929	-2.85229	NS	0	131.021	130.483	9.58935	7.34909	2.27716	0.951632	2.20961	0.871165	1.34372	0.459392	0.581582	3.02467	2.71427	0.898506
AAD10	SD-Thiamin	co-factors	2234	FALSE	FALSE	FALSE	FALSE	FALSE	0.288327	0.318875	0.270687	-0.494723	-0.954115	NS	0	131.785	134.938	17.3706	12.873	2.443	0.785859	2.35243	0.85512	1.01222	0.459392	0.581582	3.02467	2.71427	0.898506
AAD10	SD-Zn	metals	1738	FALSE	FALSE	FALSE	FALSE	FALSE	0.134241	0.318875	0.270687	-1.68177	-2.14117	NS	0	129.549	129.948	12.5538	9.66064	2.55583	1.23181	2.38678	1.0135	1.84611	0.459392	0.581582	3.02467	2.71427	0.898506
AAD10	SD-aa	stresses & drugs	1691	FALSE	FALSE	FALSE	FALSE	FALSE	0.436576	0.318875	0.270687	-0.456649	-0.916041	NS	0	120.232	125.331	9.62652	7.68084	2.76385	0.33963	2.71938	0.476491	0.440719	0.459392	0.581582	3.02467	2.71427	0.898506
AAD10	SGalactose	carbon sources	327	FALSE	FALSE	FALSE	FALSE	FALSE	0.703372	0.318875	0.270687	1.00063	0.541236	NS	0	131.194	140.611	22.3397	15.8876	2.76372	0.616741	2.65333	0.727276	0.829286	0.459392	0.581582	3.02467	2.71427	0.898506
AAD10	SGlycerol	carbon sources	1734	FALSE	TRUE	FALSE	FALSE	FALSE	0	0.318875	0.270687	-3.157	-3.61639	Down	0	139.822	137.844	14.1868	10.2919	2.85475	0.904261	2.69311	0.918604	1.23721	0.459392	0.581582	3.02467	2.71427	0.898506
AAD10	SOleate	carbon sources	1543	FALSE	FALSE	FALSE	FALSE	FALSE	0.892477	0.318875	0.270687	0.191343	-0.268049	NS	0	135.928	153.716	16.0751	10.4577	4.12829	0.540702	3.93092	0.820595	0.789766	0.459392	0.581582	3.02467	2.71427	0.898506
AAD10	SSucrose	carbon sources	1059	FALSE	TRUE	FALSE	FALSE	FALSE	0	0.318875	0.270687	-2.58762	-3.04701	NS	0	133.267	130.678	10.08	7.71364	2.23695	0.864482	2.2184	0.875037	1.12184	0.459392	0.581582	3.02467	2.71427	0.898506
AAD10	Terbinafine	stresses & drugs	1212	FALSE	FALSE	FALSE	FALSE	FALSE	0.263424	0.318875	0.270687	-1.0468	-1.50619	NS	0	146.202	149.015	16.2648	10.9149	2.82353	0.852978	2.72405	0.875678	1.14961	0.459392	0.581582	3.02467	2.71427	0.898506
AAD10	Tunicamycin	stresses & drugs	1560	FALSE	FALSE	FALSE	FALSE	FALSE	0.122827	0.318875	0.270687	-3.68227	-4.14166	Down	0	142.978	143.033	12.2506	8.56482	2.74838	0.725292	2.60484	0.768566	0.998577	0.459392	0.581582	3.02467	2.71427	0.898506
AAD10	YPD	carbon sources	1348	FALSE	FALSE	FALSE	FALSE	FALSE	0.488067	0.318875	0.270687	-1.39642	-1.85581	NS	0	382.462	388.251	24.9281	6.4206	3.57773	0.5833	3.4531	0.725995	0.764658	0.459392	0.581582	3.02467	2.71427	0.898506
AAD14	5%Ethanol	stresses & drugs	997	FALSE	FALSE	FALSE	FALSE	FALSE	0.180934	0.298896	0.201167	-5.39379	-5.47065	Down	0	126.152	127.547	10.2742	8.05523	3.60471	0.434619	3.45236	0.862401	0.576533	0.0768619	0.489235	2.76621	2.71427	0.898506
AAD14	Amphotericin-B	stresses & drugs	1027	FALSE	FALSE	FALSE	FALSE	FALSE	0.45655	0.298896	0.201167	-0.394654	-0.471515	NS	0	144.734	150.093	13.7328	9.14955	2.98192	0.793239	2.74573	0.966216	1.22778	0.0768619	0.489235	2.76621	2.71427	0.898506
AAD14	CCCP	stresses & drugs	1895	FALSE	FALSE	FALSE	FALSE	FALSE	0.466148	0.298896	0.201167	0.22398	0.147118	NS	0	130.715	136.217	9.57248	7.02738	2.5843	0.520257	2.52582	0.678339	0.685765	0.0768619	0.489235	2.76621	2.71427	0.898506
AAD14	Cerulenin	stresses & drugs	1325	FALSE	FALSE	FALSE	FALSE	FALSE	0.854734	0.298896	0.201167	0.469955	0.393093	NS	0	134.951	149.67	17.7335	11.8484	3.66412	0.660263	3.40266	0.916052	0.960423	0.0768619	0.489235	2.76621	2.71427	0.898506
AAD14	DDW	stresses & drugs	2124	FALSE	TRUE	FALSE	FALSE	FALSE	0	0.298896	0.201167	-5.13549	-5.21235	Down	0	127.995	126.291	8.77594	6.949	3.01816	0.587707	2.92654	0.704646	0.825973	0.0768619	0.489235	2.76621	2.71427	0.898506
AAD14	DTT	stresses & drugs	260	FALSE	FALSE	FALSE	FALSE	FALSE	0.581453	0.298896	0.201167	-0.972488	-1.04935	NS	0	142.779	149.917	38.0254	25.3644	3.71606	0.711103	3.45108	0.995269	1.01878	0.0768619	0.489235	2.76621	2.71427	0.898506
AAD14	Deep-stationary	phases	727	FALSE	FALSE	FALSE	FALSE	FALSE	0.745136	0.298896	0.201167	-1.36851	-1.44537	NS	0	132.61	142.993	15.9067	11.1241	4.11595	0.443621	3.95462	0.836395	0.654945	0.0768619	0.489235	2.76621	2.71427	0.898506
AAD14	Diploids	phases	1585	FALSE	FALSE	FALSE	FALSE	FALSE	0.151362	0.298896	0.201167	-1.01815	-1.09501	NS	0	125.796	126.552	9.855	7.78734	1.6109	0.784719	1.63975	0.783716	1.0399	0.0768619	0.489235	2.76621	2.71427	0.898506
AAD14	Exit-stationary	phases	2260	FALSE	FALSE	FALSE	FALSE	FALSE	0.455253	0.298896	0.201167	-1.50546	-1.58232	NS	0	128.795	134.137	10.0285	7.4763	3.34926	0.454612	3.27691	0.540552	0.613614	0.0768619	0.489235	2.76621	2.71427	0.898506
AAD14	Fluconazole	stresses & drugs	2416	FALSE	TRUE	FALSE	FALSE	FALSE	0	0.298896	0.201167	-4.13471	-4.21157	Down	0	141.99	133.147	10.8046	8.11485	2.84678	0.688508	2.73938	0.88505	0.924478	0.0768619	0.489235	2.76621	2.71427	0.898506
AAD14	Hydroxyurea	stresses & drugs	1245	FALSE	TRUE	FALSE	FALSE	FALSE	0	0.298896	0.201167	-2.01838	-2.09525	NS	0	129.457	128.948	8.41728	6.52766	1.88339	0.933117	1.84742	0.8892	1.26232	0.0768619	0.489235	2.76621	2.71427	0.898506
AAD14	Mating	phases	1561	FALSE	TRUE	FALSE	FALSE	FALSE	0	0.298896	0.201167	-3.29206	-3.36892	Down	0	130.544	128.188	12.4276	9.69479	2.30356	0.699731	2.16637	0.780971	0.942097	0.0768619	0.489235	2.76621	2.71427	0.898506
AAD14	Rapamycin	stresses & drugs	1002	FALSE	FALSE	FALSE	FALSE	FALSE	0.571077	0.298896	0.201167	-0.00811176	-0.0849737	NS	0	125.629	132.585	13.2965	10.0287	2.99719	0.63544	2.87238	0.788705	0.848285	0.0768619	0.489235	2.76621	2.71427	0.898506
AAD14	SD+10Xaa	stresses & drugs	2790	FALSE	FALSE	FALSE	FALSE	FALSE	0.404021	0.298896	0.201167	-0.820653	-0.897515	NS	0	127.552	132.27	7.18077	5.42885	2.96838	0.551809	2.87357	0.635875	0.724707	0.0768619	0.489235	2.76621	2.71427	0.898506
AAD14	SD+2-DeoxyGlucose	stresses & drugs	1641	FALSE	FALSE	FALSE	FALSE	FALSE	0.810895	0.298896	0.201167	0.555063	0.478201	NS	0	119.93	132.347	10.8646	8.20917	3.53406	0.381813	3.44207	0.749257	0.529953	0.0768619	0.489235	2.76621	2.71427	0.898506
AAD14	SD+2MGlycerol	osmotic stress	1946	FALSE	FALSE	FALSE	FALSE	FALSE	0.128923	0.298896	0.201167	-4.20218	-4.27904	Down	0	133.413	133.642	11.0182	8.24457	2.69967	0.571433	2.67217	0.627876	0.778674	0.0768619	0.489235	2.76621	2.71427	0.898506
AAD14	SD+Ca	minerals	2593	FALSE	FALSE	FALSE	FALSE	FALSE	0.222957	0.298896	0.201167	-0.885948	-0.96281	NS	0	123.624	125.746	8.31298	6.61094	2.16956	0.594897	2.13423	0.599453	0.779869	0.0768619	0.489235	2.76621	2.71427	0.898506
AAD14	SD+EGTA	metals	2094	FALSE	TRUE	FALSE	FALSE	FALSE	0	0.298896	0.201167	-2.01332	-2.09018	NS	0	135.155	133.066	10.7763	8.09843	2.39561	1.18988	2.29655	0.994803	1.6093	0.0768619	0.489235	2.76621	2.71427	0.898506
AAD14	SD+KCl	osmotic stress	848	FALSE	TRUE	FALSE	FALSE	FALSE	0	0.298896	0.201167	-4.68161	-4.75848	Down	0	139.392	132.01	11.9069	9.01972	3.09001	0.66003	2.86025	0.893548	0.972765	0.0768619	0.489235	2.76621	2.71427	0.898506
AAD14	SD+NaCl	osmotic stress	1304	FALSE	TRUE	FALSE	FALSE	FALSE	0	0.298896	0.201167	-3.48511	-3.56197	Down	0	136.786	127.18	8.94861	7.03616	2.63053	0.754792	2.50866	0.818945	1.04645	0.0768619	0.489235	2.76621	2.71427	0.898506
AAD14	SD+Sorbitol	osmotic stress	596	FALSE	FALSE	FALSE	FALSE	FALSE	0.890143	0.298896	0.201167	-1.86547	-1.94233	NS	0	140.689	158.22	19.4995	12.3243	4.69484	0.258875	4.6342	0.333141	0.366357	0.0768619	0.489235	2.76621	2.71427	0.898506
AAD14	SD-Biotin	co-factors	1863	FALSE	TRUE	FALSE	FALSE	FALSE	0	0.298896	0.201167	-4.15028	-4.22715	Down	0	135.579	128.617	15.8514	12.3245	2.74458	0.661299	2.71288	0.661982	0.86144	0.0768619	0.489235	2.76621	2.71427	0.898506
AAD14	SD-Ca	minerals	2490	FALSE	FALSE	FALSE	FALSE	FALSE	0.260182	0.298896	0.201167	-0.674491	-0.751353	NS	0	125.369	128.132	10.0632	7.85382	2.29974	0.575302	2.21628	0.651008	0.779799	0.0768619	0.489235	2.76621	2.71427	0.898506
AAD14	SD-Cu	metals	268	FALSE	TRUE	FALSE	FALSE	FALSE	0	0.298896	0.201167	-3.21628	-3.29315	Down	0	132.013	131.394	14.0868	10.721	2.51132	0.780814	2.40637	0.821185	1.06912	0.0768619	0.489235	2.76621	2.71427	0.898506
AAD14	SD-Fe	metals	2175	FALSE	FALSE	FALSE	FALSE	FALSE	0.133722	0.298896	0.201167	-2.38162	-2.45848	NS	0	130.978	131.354	12.8949	9.81688	2.53707	0.871748	2.34111	0.921189	1.25818	0.0768619	0.489235	2.76621	2.71427	0.898506
AAD14	SD-Inositol	co-factors	2427	FALSE	FALSE	FALSE	FALSE	FALSE	0.275097	0.298896	0.201167	-1.62663	-1.70349	NS	0	132.265	135.234	13.3446	9.86777	3.02978	0.639845	2.91393	0.777848	0.882196	0.0768619	0.489235	2.76621	2.71427	0.898506
AAD14	SD-MSG	stresses & drugs	1964	FALSE	FALSE	FALSE	FALSE	FALSE	0.68703	0.298896	0.201167	0.350285	0.273423	NS	0	123.05	132.092	10.6485	8.06142	3.15965	0.480811	2.98571	0.697365	0.67972	0.0768619	0.489235	2.76621	2.71427	0.898506
AAD14	SD-Mg	metals	265	FALSE	FALSE	FALSE	FALSE	FALSE	0.777562	0.298896	0.201167	0.0736833	-0.00317857	NS	0	137.11	148.404	23.6599	15.9429	3.55587	0.868892	3.60232	0.855535	1.18206	0.0768619	0.489235	2.76621	2.71427	0.898506
AAD14	SD-Mn	metals	2034	FALSE	FALSE	FALSE	FALSE	FALSE	0.153437	0.298896	0.201167	-2.33388	-2.41074	NS	0	128.953	129.737	12.4556	9.60059	2.43162	0.683873	2.39759	0.817384	0.944969	0.0768619	0.489235	2.76621	2.71427	0.898506
AAD14	SD-Phosphate	minerals	2717	FALSE	TRUE	FALSE	FALSE	FALSE	0	0.298896	0.201167	-4.32187	-4.39873	Down	0	140.883	136.67	14.5166	10.6216	3.62148	0.837945	3.54088	1.18745	1.123	0.0768619	0.489235	2.76621	2.71427	0.898506
AAD14	SD-Riboflavin	co-factors	2614	FALSE	FALSE	FALSE	FALSE	FALSE	0.180674	0.298896	0.201167	-1.07183	-1.1487	NS	0	131.021	132.411	10.669	8.05747	2.27716	0.951632	2.20961	0.871165	1.34372	0.0768619	0.489235	2.76621	2.71427	0.898506
AAD14	SD-Thiamin	co-factors	2359	FALSE	FALSE	FALSE	FALSE	FALSE	0.247341	0.298896	0.201167	-0.773574	-0.850435	NS	0	131.785	134.353	15.3347	11.4138	2.443	0.785859	2.35243	0.85512	1.01222	0.0768619	0.489235	2.76621	2.71427	0.898506
AAD14	SD-Zn	metals	1907	FALSE	TRUE	FALSE	FALSE	FALSE	0	0.298896	0.201167	-2.07485	-2.15172	NS	0	129.549	127.359	11.0279	8.65895	2.55583	1.23181	2.38678	1.0135	1.84611	0.0768619	0.489235	2.76621	2.71427	0.898506
AAD14	SD-aa	stresses & drugs	1770	FALSE	FALSE	FALSE	FALSE	FALSE	0.423606	0.298896	0.201167	-0.554097	-0.630958	NS	0	120.232	125.193	9.0315	7.21405	2.76385	0.33963	2.71938	0.476491	0.440719	0.0768619	0.489235	2.76621	2.71427	0.898506
AAD14	SGalactose	carbon sources	527	FALSE	FALSE	FALSE	FALSE	FALSE	0.578988	0.298896	0.201167	0.41038	0.333518	NS	0	131.194	138.287	18.0708	13.0676	2.76372	0.616741	2.65333	0.727276	0.829286	0.0768619	0.489235	2.76621	2.71427	0.898506
AAD14	SGlycerol	carbon sources	2209	FALSE	TRUE	FALSE	FALSE	FALSE	0	0.298896	0.201167	-3.157	-3.23386	Down	0	139.822	136.407	14.177	10.3931	2.85475	0.904261	2.69311	0.918604	1.23721	0.0768619	0.489235	2.76621	2.71427	0.898506
AAD14	SOleate	carbon sources	1768	FALSE	FALSE	FALSE	FALSE	FALSE	0.337484	0.298896	0.201167	-3.43526	-3.51213	Down	0	135.928	139.754	14.8379	10.6171	4.12829	0.540702	3.93092	0.820595	0.789766	0.0768619	0.489235	2.76621	2.71427	0.898506
AAD14	SRaffinose	carbon sources	31	FALSE	FALSE	FALSE	FALSE	FALSE	0.201167	0.298896	0.201167	-3.09608	-3.17294	Down	0	130.788	132.551	22.8085	17.2074	3.90858	0.788902	3.57724	1.25262	0.945486	0.0768619	0.489235	2.76621	2.71427	0.898506
AAD14	SSucrose	carbon sources	2130	FALSE	FALSE	FALSE	FALSE	FALSE	0.140467	0.298896	0.201167	-1.87027	-1.94713	NS	0	133.267	133.804	10.1782	7.60682	2.23695	0.864482	2.2184	0.875037	1.12184	0.0768619	0.489235	2.76621	2.71427	0.898506
AAD14	Terbinafine	stresses & drugs	1586	FALSE	FALSE	FALSE	FALSE	FALSE	0.198054	0.298896	0.201167	-1.63177	-1.70863	NS	0	146.202	147.9	14.3208	9.68277	2.82353	0.852978	2.72405	0.875678	1.14961	0.0768619	0.489235	2.76621	2.71427	0.898506
AAD14	Tunicamycin	stresses & drugs	1854	FALSE	TRUE	FALSE	FALSE	FALSE	0	0.298896	0.201167	-3.78935	-3.86621	Down	0	142.978	140.974	11.7357	8.32475	2.74838	0.725292	2.60484	0.768566	0.998577	0.0768619	0.489235	2.76621	2.71427	0.898506
AAD14	YPD	carbon sources	1112	FALSE	FALSE	FALSE	FALSE	FALSE	0.848898	0.298896	0.201167	0.622716	0.545854	NS	0	382.462	396.821	24.7595	6.23947	3.57773	0.5833	3.4531	0.725995	0.764658	0.0768619	0.489235	2.76621	2.71427	0.898506
AAD15	5%Ethanol	stresses & drugs	861	FALSE	FALSE	FALSE	FALSE	FALSE	0.702205	0.291236	0.240791	-0.51976	0.187396	NS	0	126.152	135.554	12.5089	9.22798	3.60471	0.434619	3.45236	0.862401	0.576533	-0.707157	0.328534	2.23646	2.71427	0.898506
AAD15	Amphotericin-B	stresses & drugs	541	FALSE	FALSE	FALSE	FALSE	FALSE	0.149805	0.291236	0.240791	-2.76085	-2.0537	NS	0	144.734	145.465	14.9258	10.2608	2.98192	0.793239	2.74573	0.966216	1.22778	-0.707157	0.328534	2.23646	2.71427	0.898506
AAD15	CCCP	stresses & drugs	2292	FALSE	FALSE	FALSE	FALSE	FALSE	0.419326	0.291236	0.240791	-0.0414725	0.665684	NS	0	130.715	135.623	19.3038	14.2334	2.5843	0.520257	2.52582	0.678339	0.685765	-0.707157	0.328534	2.23646	2.71427	0.898506
AAD15	Cerulenin	stresses & drugs	2221	FALSE	FALSE	FALSE	FALSE	FALSE	0.811543	0.291236	0.240791	0.129837	0.836993	NS	0	134.951	147.404	19.2341	13.0486	3.66412	0.660263	3.40266	0.916052	0.960423	-0.707157	0.328534	2.23646	2.71427	0.898506
AAD15	DDW	stresses & drugs	2198	FALSE	FALSE	FALSE	FALSE	FALSE	0.357069	0.291236	0.240791	-1.14352	-0.43636	NS	0	127.995	132.079	11.2048	8.48339	3.01816	0.587707	2.92654	0.704646	0.825973	-0.707157	0.328534	2.23646	2.71427	0.898506
AAD15	DTT	stresses & drugs	239	FALSE	TRUE	FALSE	FALSE	FALSE	0	0.291236	0.240791	-5.22576	-4.5186	Down	0	142.779	137.265	36.1817	26.359	3.71606	0.711103	3.45108	0.995269	1.01878	-0.707157	0.328534	2.23646	2.71427	0.898506
AAD15	Deep-stationary	phases	1118	FALSE	FALSE	FALSE	FALSE	FALSE	0.799222	0.291236	0.240791	-0.927203	-0.220046	NS	0	132.61	144.647	24.7309	17.0974	4.11595	0.443621	3.95462	0.836395	0.654945	-0.707157	0.328534	2.23646	2.71427	0.898506
AAD15	Diploids	phases	1506	FALSE	TRUE	FALSE	FALSE	FALSE	0	0.291236	0.240791	-2.05284	-1.34568	NS	0	125.796	124.986	8.16747	6.53471	1.6109	0.784719	1.63975	0.783716	1.0399	-0.707157	0.328534	2.23646	2.71427	0.898506
AAD15	Exit-stationary	phases	2166	FALSE	FALSE	FALSE	FALSE	FALSE	0.482101	0.291236	0.240791	-1.32296	-0.615799	NS	0	128.795	134.512	9.66541	7.18552	3.34926	0.454612	3.27691	0.540552	0.613614	-0.707157	0.328534	2.23646	2.71427	0.898506
AAD15	Fluconazole	stresses & drugs	2144	FALSE	TRUE	FALSE	FALSE	FALSE	0	0.291236	0.240791	-4.13471	-3.42755	Down	0	141.99	134.053	11.7838	8.79039	2.84678	0.688508	2.73938	0.88505	0.924478	-0.707157	0.328534	2.23646	2.71427	0.898506
AAD15	Hydroxyurea	stresses & drugs	597	FALSE	TRUE	FALSE	FALSE	FALSE	0	0.291236	0.240791	-2.01838	-1.31123	NS	0	129.457	128.914	10.307	7.99523	1.88339	0.933117	1.84742	0.8892	1.26232	-0.707157	0.328534	2.23646	2.71427	0.898506
AAD15	Mating	phases	1631	FALSE	TRUE	FALSE	FALSE	FALSE	0	0.291236	0.240791	-3.29206	-2.5849	Down	0	130.544	129.41	10.0057	7.73182	2.30356	0.699731	2.16637	0.780971	0.942097	-0.707157	0.328534	2.23646	2.71427	0.898506
AAD15	Rapamycin	stresses & drugs	388	FALSE	FALSE	FALSE	FALSE	FALSE	0.407782	0.291236	0.240791	-0.740724	-0.0335673	NS	0	125.629	130.39	39.5188	30.308	2.99719	0.63544	2.87238	0.788705	0.848285	-0.707157	0.328534	2.23646	2.71427	0.898506
AAD15	SD+10Xaa	stresses & drugs	2854	FALSE	FALSE	FALSE	FALSE	FALSE	0.433074	0.291236	0.240791	-0.667415	0.0397413	NS	0	127.552	132.616	7.05751	5.32178	2.96838	0.551809	2.87357	0.635875	0.724707	-0.707157	0.328534	2.23646	2.71427	0.898506
AAD15	SD+2-DeoxyGlucose	stresses & drugs	1365	FALSE	FALSE	FALSE	FALSE	FALSE	0.391569	0.291236	0.240791	-2.79121	-2.08406	NS	0	119.93	124.464	8.35006	6.70879	3.53406	0.381813	3.44207	0.749257	0.529953	-0.707157	0.328534	2.23646	2.71427	0.898506
AAD15	SD+2MGlycerol	osmotic stress	1448	FALSE	FALSE	FALSE	FALSE	FALSE	0.21284	0.291236	0.240791	-1.98616	-1.279	NS	0	133.413	135.371	14.786	10.9226	2.69967	0.571433	2.67217	0.627876	0.778674	-0.707157	0.328534	2.23646	2.71427	0.898506
AAD15	SD+Ca	minerals	1681	FALSE	FALSE	FALSE	FALSE	FALSE	0.166667	0.291236	0.240791	-1.88517	-1.17802	NS	0	123.624	124.691	6.86139	5.5027	2.16956	0.594897	2.13423	0.599453	0.779869	-0.707157	0.328534	2.23646	2.71427	0.898506
AAD15	SD+EGTA	metals	1812	FALSE	TRUE	FALSE	FALSE	FALSE	0	0.291236	0.240791	-2.01332	-1.30616	NS	0	135.155	134.94	11.0408	8.18197	2.39561	1.18988	2.29655	0.994803	1.6093	-0.707157	0.328534	2.23646	2.71427	0.898506
AAD15	SD+KCl	osmotic stress	796	FALSE	TRUE	FALSE	FALSE	FALSE	0	0.291236	0.240791	-4.68161	-3.97446	Down	0	139.392	129.461	8.70254	6.72211	3.09001	0.66003	2.86025	0.893548	0.972765	-0.707157	0.328534	2.23646	2.71427	0.898506
AAD15	SD+NaCl	osmotic stress	369	FALSE	TRUE	FALSE	FALSE	FALSE	0	0.291236	0.240791	-3.48511	-2.77795	Down	0	136.786	128.764	13.0625	10.1446	2.63053	0.754792	2.50866	0.818945	1.04645	-0.707157	0.328534	2.23646	2.71427	0.898506
AAD15	SD+Sorbitol	osmotic stress	248	FALSE	FALSE	FALSE	FALSE	FALSE	0.936057	0.291236	0.240791	-0.015618	0.691539	NS	0	140.689	165.515	21.3502	12.8992	4.69484	0.258875	4.6342	0.333141	0.366357	-0.707157	0.328534	2.23646	2.71427	0.898506
AAD15	SD-Biotin	co-factors	2090	FALSE	FALSE	FALSE	FALSE	FALSE	0.255512	0.291236	0.240791	-1.30061	-0.59345	NS	0	135.579	138.271	14.2334	10.2939	2.74458	0.661299	2.71288	0.661982	0.86144	-0.707157	0.328534	2.23646	2.71427	0.898506
AAD15	SD-Ca	minerals	1779	FALSE	FALSE	FALSE	FALSE	FALSE	0.15655	0.291236	0.240791	-2.45849	-1.75133	NS	0	125.369	126.216	10.0774	7.98423	2.29974	0.575302	2.21628	0.651008	0.779799	-0.707157	0.328534	2.23646	2.71427	0.898506
AAD15	SD-Cu	metals	1931	FALSE	FALSE	FALSE	FALSE	FALSE	0.332555	0.291236	0.240791	-0.331111	0.376045	NS	0	132.013	135.779	15.8933	11.7053	2.51132	0.780814	2.40637	0.821185	1.06912	-0.707157	0.328534	2.23646	2.71427	0.898506
AAD15	SD-Fe	metals	1931	FALSE	FALSE	FALSE	FALSE	FALSE	0.245396	0.291236	0.240791	-0.827584	-0.120428	NS	0	130.978	133.498	14.8854	11.1503	2.53707	0.871748	2.34111	0.921189	1.25818	-0.707157	0.328534	2.23646	2.71427	0.898506
AAD15	SD-Inositol	co-factors	1753	FALSE	FALSE	FALSE	FALSE	FALSE	0.236187	0.291236	0.240791	-2.0081	-1.30094	NS	0	132.265	134.616	13.293	9.87474	3.02978	0.639845	2.91393	0.777848	0.882196	-0.707157	0.328534	2.23646	2.71427	0.898506
AAD15	SD-MSG	stresses & drugs	2391	FALSE	FALSE	FALSE	FALSE	FALSE	0.670039	0.291236	0.240791	0.242823	0.94998	NS	0	123.05	131.739	11.0912	8.41907	3.15965	0.480811	2.98571	0.697365	0.67972	-0.707157	0.328534	2.23646	2.71427	0.898506
AAD15	SD-Mg	metals	599	FALSE	FALSE	FALSE	FALSE	FALSE	0.613359	0.291236	0.240791	-0.507253	0.199904	NS	0	137.11	144.774	25.0866	17.3281	3.55587	0.868892	3.60232	0.855535	1.18206	-0.707157	0.328534	2.23646	2.71427	0.898506
AAD15	SD-Mn	metals	2264	FALSE	FALSE	FALSE	FALSE	FALSE	0.159792	0.291236	0.240791	-2.15498	-1.44782	NS	0	128.953	129.895	10.8995	8.39095	2.43162	0.683873	2.39759	0.817384	0.944969	-0.707157	0.328534	2.23646	2.71427	0.898506
AAD15	SD-Phosphate	minerals	3433	FALSE	TRUE	FALSE	FALSE	FALSE	0	0.291236	0.240791	-4.32187	-3.61471	Down	0	140.883	128.244	12.2947	9.58694	3.62148	0.837945	3.54088	1.18745	1.123	-0.707157	0.328534	2.23646	2.71427	0.898506
AAD15	SD-Riboflavin	co-factors	1947	FALSE	FALSE	FALSE	FALSE	FALSE	0.197665	0.291236	0.240791	-0.891349	-0.184192	NS	0	131.021	132.714	11.4097	8.59724	2.27716	0.951632	2.20961	0.871165	1.34372	-0.707157	0.328534	2.23646	2.71427	0.898506
AAD15	SD-Thiamin	co-factors	1951	FALSE	FALSE	FALSE	FALSE	FALSE	0.132296	0.291236	0.240791	-2.56936	-1.8622	NS	0	131.785	132.126	17.2893	13.0854	2.443	0.785859	2.35243	0.85512	1.01222	-0.707157	0.328534	2.23646	2.71427	0.898506
AAD15	SD-Zn	metals	1822	FALSE	TRUE	FALSE	FALSE	FALSE	0	0.291236	0.240791	-2.07485	-1.3677	NS	0	129.549	127.398	11.1807	8.77621	2.55583	1.23181	2.38678	1.0135	1.84611	-0.707157	0.328534	2.23646	2.71427	0.898506
AAD15	SD-aa	stresses & drugs	1967	FALSE	FALSE	FALSE	FALSE	FALSE	0.484436	0.291236	0.240791	-0.023682	0.683475	NS	0	120.232	125.986	8.9849	7.13167	2.76385	0.33963	2.71938	0.476491	0.440719	-0.707157	0.328534	2.23646	2.71427	0.898506
AAD15	SGalactose	carbon sources	439	FALSE	FALSE	FALSE	FALSE	FALSE	0.341375	0.291236	0.240791	-0.769591	-0.0624346	NS	0	131.194	135.081	15.0511	11.1422	2.76372	0.616741	2.65333	0.727276	0.829286	-0.707157	0.328534	2.23646	2.71427	0.898506
AAD15	SGlycerol	carbon sources	2149	FALSE	TRUE	FALSE	FALSE	FALSE	0	0.291236	0.240791	-3.157	-2.44984	Down	0	139.822	139.102	15.8203	11.3732	2.85475	0.904261	2.69311	0.918604	1.23721	-0.707157	0.328534	2.23646	2.71427	0.898506
AAD15	SOleate	carbon sources	1196	FALSE	FALSE	FALSE	FALSE	FALSE	0.184176	0.291236	0.240791	-5.24661	-4.53946	Down	0	135.928	137.376	14.0373	10.2182	4.12829	0.540702	3.93092	0.820595	0.789766	-0.707157	0.328534	2.23646	2.71427	0.898506
AAD15	SSucrose	carbon sources	850	FALSE	FALSE	FALSE	FALSE	FALSE	0.224125	0.291236	0.240791	-0.67672	0.0304371	NS	0	133.267	135.41	10.6951	7.8983	2.23695	0.864482	2.2184	0.875037	1.12184	-0.707157	0.328534	2.23646	2.71427	0.898506
AAD15	Terbinafine	stresses & drugs	909	FALSE	FALSE	FALSE	FALSE	FALSE	0.302464	0.291236	0.240791	-0.823046	-0.115889	NS	0	146.202	149.554	16.8116	11.2411	2.82353	0.852978	2.72405	0.875678	1.14961	-0.707157	0.328534	2.23646	2.71427	0.898506
AAD15	Tunicamycin	stresses & drugs	947	FALSE	FALSE	FALSE	FALSE	FALSE	0.292477	0.291236	0.240791	-0.929687	-0.22253	NS	0	142.978	146.189	15.7836	10.7967	2.74838	0.725292	2.60484	0.768566	0.998577	-0.707157	0.328534	2.23646	2.71427	0.898506
AAD15	YPD	carbon sources	730	FALSE	FALSE	FALSE	FALSE	FALSE	0.805707	0.291236	0.240791	0.253765	0.960921	NS	0	382.462	394.692	35.0785	8.88756	3.57773	0.5833	3.4531	0.725995	0.764658	-0.707157	0.328534	2.23646	2.71427	0.898506
AAD3	5%Ethanol	stresses & drugs	1384	FALSE	TRUE	FALSE	FALSE	FALSE	0	0.300667	0.238521	-8.29395	-4.68331	Down	0	126.152	125.175	10.5657	8.44074	3.60471	0.434619	3.45236	0.862401	0.576533	-3.61063	0.127886	0.274649	2.71427	0.898506
AAD3	Amphotericin-B	stresses & drugs	2069	FALSE	FALSE	FALSE	FALSE	FALSE	0.440078	0.300667	0.238521	-0.459698	3.15094	NS	0	144.734	149.87	15.3929	10.2709	2.98192	0.793239	2.74573	0.966216	1.22778	-3.61063	0.127886	0.274649	2.71427	0.898506
AAD3	CCCP	stresses & drugs	142	FALSE	TRUE	FALSE	FALSE	FALSE	0	0.300667	0.238521	-4.96735	-1.35671	NS	0	130.715	128.453	5.81868	4.52982	2.5843	0.520257	2.52582	0.678339	0.685765	-3.61063	0.127886	0.274649	2.71427	0.898506
AAD3	Cerulenin	stresses & drugs	729	FALSE	FALSE	FALSE	FALSE	FALSE	0.18716	0.300667	0.238521	-3.54903	0.0616093	NS	0	134.951	136.449	14.9908	10.9864	3.66412	0.660263	3.40266	0.916052	0.960423	-3.61063	0.127886	0.274649	2.71427	0.898506
AAD3	DDW	stresses & drugs	2234	FALSE	TRUE	FALSE	FALSE	FALSE	0	0.300667	0.238521	-5.13549	-1.52485	NS	0	127.995	125.329	8.84673	7.05878	3.01816	0.587707	2.92654	0.704646	0.825973	-3.61063	0.127886	0.274649	2.71427	0.898506
AAD3	DTT	stresses & drugs	359	FALSE	FALSE	FALSE	FALSE	FALSE	0.557717	0.300667	0.238521	-1.06538	2.54525	NS	0	142.779	149.552	31.1035	20.7977	3.71606	0.711103	3.45108	0.995269	1.01878	-3.61063	0.127886	0.274649	2.71427	0.898506
AAD3	Deep-stationary	phases	760	FALSE	FALSE	FALSE	FALSE	FALSE	0.761997	0.300667	0.238521	-1.24571	2.36493	NS	0	132.61	143.431	19.9905	13.9374	4.11595	0.443621	3.95462	0.836395	0.654945	-3.61063	0.127886	0.274649	2.71427	0.898506
AAD3	Diploids	phases	1933	FALSE	TRUE	FALSE	FALSE	FALSE	0	0.300667	0.238521	-2.05284	1.5578	NS	0	125.796	120.217	6.62849	5.51378	1.6109	0.784719	1.63975	0.783716	1.0399	-3.61063	0.127886	0.274649	2.71427	0.898506
AAD3	Exit-stationary	phases	1126	FALSE	FALSE	FALSE	FALSE	FALSE	0.579637	0.300667	0.238521	-0.727062	2.88357	NS	0	128.795	135.9	11.97	8.80796	3.34926	0.454612	3.27691	0.540552	0.613614	-3.61063	0.127886	0.274649	2.71427	0.898506
AAD3	Fluconazole	stresses & drugs	2300	FALSE	FALSE	FALSE	FALSE	FALSE	0.133204	0.300667	0.238521	-3.48869	0.121947	NS	0	141.99	142.351	16.2404	11.4087	2.84678	0.688508	2.73938	0.88505	0.924478	-3.61063	0.127886	0.274649	2.71427	0.898506
AAD3	Hydroxyurea	stresses & drugs	1601	FALSE	FALSE	FALSE	FALSE	FALSE	0.194553	0.300667	0.238521	-0.521973	3.08866	NS	0	129.457	131.089	9.44539	7.20534	1.88339	0.933117	1.84742	0.8892	1.26232	-3.61063	0.127886	0.274649	2.71427	0.898506
AAD3	Mating	phases	1771	FALSE	TRUE	FALSE	FALSE	FALSE	0	0.300667	0.238521	-3.29206	0.318577	NS	0	130.544	129.533	9.32047	7.19543	2.30356	0.699731	2.16637	0.780971	0.942097	-3.61063	0.127886	0.274649	2.71427	0.898506
AAD3	Rapamycin	stresses & drugs	535	FALSE	FALSE	FALSE	FALSE	FALSE	0.559663	0.300667	0.238521	-0.0530586	3.55758	NS	0	125.629	132.429	11.3036	8.53559	2.99719	0.63544	2.87238	0.788705	0.848285	-3.61063	0.127886	0.274649	2.71427	0.898506
AAD3	SD+10Xaa	stresses & drugs	2382	FALSE	FALSE	FALSE	FALSE	FALSE	0.323346	0.300667	0.238521	-1.36126	2.24937	NS	0	127.552	131.202	7.61193	5.80167	2.96838	0.551809	2.87357	0.635875	0.724707	-3.61063	0.127886	0.274649	2.71427	0.898506
AAD3	SD+2-DeoxyGlucose	stresses & drugs	1265	FALSE	TRUE	FALSE	FALSE	FALSE	0	0.300667	0.238521	-9.25599	-5.64535	Down	0	119.93	117.629	7.71547	6.55918	3.53406	0.381813	3.44207	0.749257	0.529953	-3.61063	0.127886	0.274649	2.71427	0.898506
AAD3	SD+2MGlycerol	osmotic stress	1599	FALSE	FALSE	FALSE	FALSE	FALSE	0.271984	0.300667	0.238521	-1.27283	2.33781	NS	0	133.413	136.337	12.4847	9.15723	2.69967	0.571433	2.67217	0.627876	0.778674	-3.61063	0.127886	0.274649	2.71427	0.898506
AAD3	SD+Ca	minerals	2903	FALSE	FALSE	FALSE	FALSE	FALSE	0.212062	0.300667	0.238521	-1.02811	2.58252	NS	0	123.624	125.568	6.76115	5.38446	2.16956	0.594897	2.13423	0.599453	0.779869	-3.61063	0.127886	0.274649	2.71427	0.898506
AAD3	SD+EGTA	metals	1389	FALSE	TRUE	FALSE	FALSE	FALSE	0	0.300667	0.238521	-2.01332	1.59731	NS	0	135.155	134.873	11.2423	8.33549	2.39561	1.18988	2.29655	0.994803	1.6093	-3.61063	0.127886	0.274649	2.71427	0.898506
AAD3	SD+KCl	osmotic stress	883	FALSE	FALSE	FALSE	FALSE	FALSE	0.486511	0.300667	0.238521	-0.498895	3.11174	NS	0	139.392	145.169	13.0933	9.01929	3.09001	0.66003	2.86025	0.893548	0.972765	-3.61063	0.127886	0.274649	2.71427	0.898506
AAD3	SD+NaCl	osmotic stress	585	FALSE	FALSE	FALSE	FALSE	FALSE	0.390013	0.300667	0.238521	-0.224472	3.38616	NS	0	136.786	141.292	11.9821	8.48036	2.63053	0.754792	2.50866	0.818945	1.04645	-3.61063	0.127886	0.274649	2.71427	0.898506
AAD3	SD+Sorbitol	osmotic stress	600	FALSE	FALSE	FALSE	FALSE	FALSE	0.91725	0.300667	0.238521	-0.931084	2.67955	NS	0	140.689	161.603	18.6593	11.5464	4.69484	0.258875	4.6342	0.333141	0.366357	-3.61063	0.127886	0.274649	2.71427	0.898506
AAD3	SD-Biotin	co-factors	1674	FALSE	TRUE	FALSE	FALSE	FALSE	0	0.300667	0.238521	-4.15028	-0.539649	NS	0	135.579	134.912	12.7447	9.4467	2.74458	0.661299	2.71288	0.661982	0.86144	-3.61063	0.127886	0.274649	2.71427	0.898506
AAD3	SD-Ca	minerals	2625	FALSE	FALSE	FALSE	FALSE	FALSE	0.238521	0.300667	0.238521	-0.927085	2.68355	NS	0	125.369	127.771	9.07184	7.10008	2.29974	0.575302	2.21628	0.651008	0.779799	-3.61063	0.127886	0.274649	2.71427	0.898506
AAD3	SD-Cu	metals	1926	FALSE	FALSE	FALSE	FALSE	FALSE	0.581323	0.300667	0.238521	0.656864	4.2675	NS	0	132.013	139.149	15.95	11.4626	2.51132	0.780814	2.40637	0.821185	1.06912	-3.61063	0.127886	0.274649	2.71427	0.898506
AAD3	SD-Fe	metals	1942	FALSE	FALSE	FALSE	FALSE	FALSE	0.267964	0.300667	0.238521	-0.668158	2.94248	NS	0	130.978	133.854	15.6745	11.7102	2.53707	0.871748	2.34111	0.921189	1.25818	-3.61063	0.127886	0.274649	2.71427	0.898506
AAD3	SD-Inositol	co-factors	2119	FALSE	FALSE	FALSE	FALSE	FALSE	0.34799	0.300667	0.238521	-1.1262	2.48443	NS	0	132.265	136.221	14.3231	10.5147	3.02978	0.639845	2.91393	0.777848	0.882196	-3.61063	0.127886	0.274649	2.71427	0.898506
AAD3	SD-MSG	stresses & drugs	1644	FALSE	FALSE	FALSE	FALSE	FALSE	0.308171	0.300667	0.238521	-2.09857	1.51206	NS	0	123.05	126.49	9.44929	7.47039	3.15965	0.480811	2.98571	0.697365	0.67972	-3.61063	0.127886	0.274649	2.71427	0.898506
AAD3	SD-Mg	metals	231	FALSE	FALSE	FALSE	FALSE	FALSE	0.894812	0.300667	0.238521	0.790534	4.40117	NS	0	137.11	155.042	32.6805	21.0785	3.55587	0.868892	3.60232	0.855535	1.18206	-3.61063	0.127886	0.274649	2.71427	0.898506
AAD3	SD-Mn	metals	2108	FALSE	TRUE	FALSE	FALSE	FALSE	0	0.300667	0.238521	-3.55565	0.0549819	NS	0	128.953	128.922	11.029	8.55485	2.43162	0.683873	2.39759	0.817384	0.944969	-3.61063	0.127886	0.274649	2.71427	0.898506
AAD3	SD-Phosphate	minerals	1503	FALSE	FALSE	FALSE	FALSE	FALSE	0.709209	0.300667	0.238521	-0.26698	3.34365	NS	0	140.883	150.422	22.9588	15.2628	3.62148	0.837945	3.54088	1.18745	1.123	-3.61063	0.127886	0.274649	2.71427	0.898506
AAD3	SD-Riboflavin	co-factors	2011	FALSE	TRUE	FALSE	FALSE	FALSE	0	0.300667	0.238521	-2.3929	1.21774	NS	0	131.021	127.431	9.65573	7.57724	2.27716	0.951632	2.20961	0.871165	1.34372	-3.61063	0.127886	0.274649	2.71427	0.898506
AAD3	SD-Thiamin	co-factors	2294	FALSE	FALSE	FALSE	FALSE	FALSE	0.191569	0.300667	0.238521	-1.36676	2.24387	NS	0	131.785	133.367	12.9496	9.7097	2.443	0.785859	2.35243	0.85512	1.01222	-3.61063	0.127886	0.274649	2.71427	0.898506
AAD3	SD-Zn	metals	1198	FALSE	TRUE	FALSE	FALSE	FALSE	0	0.300667	0.238521	-2.07485	1.53578	NS	0	129.549	129.447	12.7181	9.82499	2.55583	1.23181	2.38678	1.0135	1.84611	-3.61063	0.127886	0.274649	2.71427	0.898506
AAD3	SD-aa	stresses & drugs	1876	FALSE	FALSE	FALSE	FALSE	FALSE	0.297665	0.300667	0.238521	-1.95618	1.65445	NS	0	120.232	123.517	8.58944	6.95404	2.76385	0.33963	2.71938	0.476491	0.440719	-3.61063	0.127886	0.274649	2.71427	0.898506
AAD3	SGalactose	carbon sources	389	FALSE	FALSE	FALSE	FALSE	FALSE	0.590921	0.300667	0.238521	0.467878	4.07851	NS	0	131.194	138.489	14.1033	10.1837	2.76372	0.616741	2.65333	0.727276	0.829286	-3.61063	0.127886	0.274649	2.71427	0.898506
AAD3	SGlycerol	carbon sources	1894	FALSE	TRUE	FALSE	FALSE	FALSE	0	0.300667	0.238521	-3.157	0.453636	NS	0	139.822	131.012	12.7038	9.69666	2.85475	0.904261	2.69311	0.918604	1.23721	-3.61063	0.127886	0.274649	2.71427	0.898506
AAD3	SOleate	carbon sources	549	FALSE	FALSE	FALSE	FALSE	FALSE	0.910765	0.300667	0.238521	0.480726	4.09136	NS	0	135.928	155.868	18.9459	12.155	4.12829	0.540702	3.93092	0.820595	0.789766	-3.61063	0.127886	0.274649	2.71427	0.898506
AAD3	SRaffinose	carbon sources	36	FALSE	FALSE	FALSE	FALSE	FALSE	0.838262	0.300667	0.238521	-0.0383847	3.57225	NS	0	130.788	144.494	17.9537	12.4253	3.90858	0.788902	3.57724	1.25262	0.945486	-3.61063	0.127886	0.274649	2.71427	0.898506
AAD3	SSucrose	carbon sources	1451	FALSE	TRUE	FALSE	FALSE	FALSE	0	0.300667	0.238521	-2.58762	1.02302	NS	0	133.267	129.933	11.494	8.8461	2.23695	0.864482	2.2184	0.875037	1.12184	-3.61063	0.127886	0.274649	2.71427	0.898506
AAD3	Terbinafine	stresses & drugs	1567	FALSE	FALSE	FALSE	FALSE	FALSE	0.397925	0.300667	0.238521	-0.384587	3.22605	NS	0	146.202	150.842	16.5865	10.996	2.82353	0.852978	2.72405	0.875678	1.14961	-3.61063	0.127886	0.274649	2.71427	0.898506
AAD3	Tunicamycin	stresses & drugs	1495	FALSE	FALSE	FALSE	FALSE	FALSE	0.210506	0.300667	0.238521	-1.66983	1.9408	NS	0	142.978	144.881	14.1779	9.78592	2.74838	0.725292	2.60484	0.768566	0.998577	-3.61063	0.127886	0.274649	2.71427	0.898506
AAD3	YPD	carbon sources	1029	FALSE	TRUE	FALSE	FALSE	FALSE	0	0.300667	0.238521	-6.13361	-2.52298	Down	0	382.462	380.052	26.7396	7.03576	3.57773	0.5833	3.4531	0.725995	0.764658	-3.61063	0.127886	0.274649	2.71427	0.898506
AAD4	5%Ethanol	stresses & drugs	1434	FALSE	FALSE	FALSE	FALSE	FALSE	0.632296	0.330177	0.239754	-0.988685	-0.835673	NS	0	126.152	134.183	9.33654	6.95805	3.60471	0.434619	3.45236	0.862401	0.576533	-0.153012	0.438911	2.61089	2.71427	0.898506
AAD4	Amphotericin-B	stresses & drugs	1853	FALSE	TRUE	FALSE	FALSE	FALSE	0	0.330177	0.239754	-3.75917	-3.60616	Down	0	144.734	143.306	15.0135	10.4765	2.98192	0.793239	2.74573	0.966216	1.22778	-0.153012	0.438911	2.61089	2.71427	0.898506
AAD4	CCCP	stresses & drugs	2788	FALSE	FALSE	FALSE	FALSE	FALSE	0.336057	0.330177	0.239754	-0.611015	-0.458003	NS	0	130.715	134.527	9.29575	6.90998	2.5843	0.520257	2.52582	0.678339	0.685765	-0.153012	0.438911	2.61089	2.71427	0.898506
AAD4	Cerulenin	stresses & drugs	547	FALSE	FALSE	FALSE	FALSE	FALSE	0.839689	0.330177	0.239754	0.338053	0.491065	NS	0	134.951	148.749	16.4099	11.0319	3.66412	0.660263	3.40266	0.916052	0.960423	-0.153012	0.438911	2.61089	2.71427	0.898506
AAD4	DDW	stresses & drugs	1751	FALSE	FALSE	FALSE	FALSE	FALSE	0.417769	0.330177	0.239754	-0.785271	-0.632259	NS	0	127.995	132.878	8.89975	6.69768	3.01816	0.587707	2.92654	0.704646	0.825973	-0.153012	0.438911	2.61089	2.71427	0.898506
AAD4	DTT	stresses & drugs	302	FALSE	FALSE	FALSE	FALSE	FALSE	0.80454	0.330177	0.239754	0.00717033	0.160182	NS	0	142.779	154.967	36.5172	23.5644	3.71606	0.711103	3.45108	0.995269	1.01878	-0.153012	0.438911	2.61089	2.71427	0.898506
AAD4	Deep-stationary	phases	992	FALSE	FALSE	FALSE	FALSE	FALSE	0.693904	0.330177	0.239754	-1.71784	-1.56483	NS	0	132.61	141.834	21.6898	15.2924	4.11595	0.443621	3.95462	0.836395	0.654945	-0.153012	0.438911	2.61089	2.71427	0.898506
AAD4	Diploids	phases	1453	FALSE	TRUE	FALSE	FALSE	FALSE	0	0.330177	0.239754	-2.05284	-1.89982	NS	0	125.796	124.668	8.24889	6.61667	1.6109	0.784719	1.63975	0.783716	1.0399	-0.153012	0.438911	2.61089	2.71427	0.898506
AAD4	Exit-stationary	phases	1923	FALSE	FALSE	FALSE	FALSE	FALSE	0.574838	0.330177	0.239754	-0.759134	-0.606122	NS	0	128.795	135.818	12.1241	8.92667	3.34926	0.454612	3.27691	0.540552	0.613614	-0.153012	0.438911	2.61089	2.71427	0.898506
AAD4	Fluconazole	stresses & drugs	2437	FALSE	TRUE	FALSE	FALSE	FALSE	0	0.330177	0.239754	-4.13471	-3.98169	Down	0	141.99	139.7	15.5716	11.1465	2.84678	0.688508	2.73938	0.88505	0.924478	-0.153012	0.438911	2.61089	2.71427	0.898506
AAD4	Hydroxyurea	stresses & drugs	748	FALSE	FALSE	FALSE	FALSE	FALSE	0.123476	0.330177	0.239754	-1.91333	-1.76032	NS	0	129.457	129.527	10.5804	8.16853	1.88339	0.933117	1.84742	0.8892	1.26232	-0.153012	0.438911	2.61089	2.71427	0.898506
AAD4	Mating	phases	1237	FALSE	FALSE	FALSE	FALSE	FALSE	0.194423	0.330177	0.239754	-1.2983	-1.14529	NS	0	130.544	132.174	9.12305	6.90229	2.30356	0.699731	2.16637	0.780971	0.942097	-0.153012	0.438911	2.61089	2.71427	0.898506
AAD4	Rapamycin	stresses & drugs	1123	FALSE	FALSE	FALSE	FALSE	FALSE	0.497925	0.330177	0.239754	-0.326405	-0.173393	NS	0	125.629	131.544	10.6218	8.07469	2.99719	0.63544	2.87238	0.788705	0.848285	-0.153012	0.438911	2.61089	2.71427	0.898506
AAD4	SD+10Xaa	stresses & drugs	2828	FALSE	FALSE	FALSE	FALSE	FALSE	0.257847	0.330177	0.239754	-1.93122	-1.77821	NS	0	127.552	130.292	6.58712	5.05568	2.96838	0.551809	2.87357	0.635875	0.724707	-0.153012	0.438911	2.61089	2.71427	0.898506
AAD4	SD+2-DeoxyGlucose	stresses & drugs	966	FALSE	FALSE	FALSE	FALSE	FALSE	0.678599	0.330177	0.239754	-0.613137	-0.460125	NS	0	119.93	128.779	9.40171	7.30064	3.53406	0.381813	3.44207	0.749257	0.529953	-0.153012	0.438911	2.61089	2.71427	0.898506
AAD4	SD+2MGlycerol	osmotic stress	1637	FALSE	FALSE	FALSE	FALSE	FALSE	0.350584	0.330177	0.239754	-0.660734	-0.507722	NS	0	133.413	137.413	13.1785	9.59044	2.69967	0.571433	2.67217	0.627876	0.778674	-0.153012	0.438911	2.61089	2.71427	0.898506
AAD4	SD+Ca	minerals	2027	FALSE	FALSE	FALSE	FALSE	FALSE	0.150195	0.330177	0.239754	-2.30829	-2.15528	NS	0	123.624	124.36	8.61896	6.93064	2.16956	0.594897	2.13423	0.599453	0.779869	-0.153012	0.438911	2.61089	2.71427	0.898506
AAD4	SD+EGTA	metals	1225	FALSE	TRUE	FALSE	FALSE	FALSE	0	0.330177	0.239754	-2.01332	-1.86031	NS	0	135.155	130.323	8.61125	6.60765	2.39561	1.18988	2.29655	0.994803	1.6093	-0.153012	0.438911	2.61089	2.71427	0.898506
AAD4	SD+KCl	osmotic stress	717	FALSE	TRUE	FALSE	FALSE	FALSE	0	0.330177	0.239754	-4.68161	-4.5286	Down	0	139.392	132.602	10.6373	8.02199	3.09001	0.66003	2.86025	0.893548	0.972765	-0.153012	0.438911	2.61089	2.71427	0.898506
AAD4	SD+NaCl	osmotic stress	766	FALSE	TRUE	FALSE	FALSE	FALSE	0	0.330177	0.239754	-3.48511	-3.3321	Down	0	136.786	130.708	13.5712	10.3828	2.63053	0.754792	2.50866	0.818945	1.04645	-0.153012	0.438911	2.61089	2.71427	0.898506
AAD4	SD+Sorbitol	osmotic stress	630	FALSE	FALSE	FALSE	FALSE	FALSE	0.935409	0.330177	0.239754	-0.0295144	0.123498	NS	0	140.689	165.451	19.2633	11.6429	4.69484	0.258875	4.6342	0.333141	0.366357	-0.153012	0.438911	2.61089	2.71427	0.898506
AAD4	SD-Biotin	co-factors	1441	FALSE	FALSE	FALSE	FALSE	FALSE	0.366148	0.330177	0.239754	-0.555752	-0.40274	NS	0	135.579	139.773	13.9373	9.97136	2.74458	0.661299	2.71288	0.661982	0.86144	-0.153012	0.438911	2.61089	2.71427	0.898506
AAD4	SD-Ca	minerals	1811	FALSE	FALSE	FALSE	FALSE	FALSE	0.123735	0.330177	0.239754	-3.81403	-3.66102	Down	0	125.369	125.445	11.8582	9.45294	2.29974	0.575302	2.21628	0.651008	0.779799	-0.153012	0.438911	2.61089	2.71427	0.898506
AAD4	SD-Cu	metals	772	FALSE	FALSE	FALSE	FALSE	FALSE	0.361997	0.330177	0.239754	-0.189381	-0.036369	NS	0	132.013	136.159	13.2371	9.72174	2.51132	0.780814	2.40637	0.821185	1.06912	-0.153012	0.438911	2.61089	2.71427	0.898506
AAD4	SD-Fe	metals	1915	FALSE	FALSE	FALSE	FALSE	FALSE	0.22166	0.330177	0.239754	-1.03924	-0.886223	NS	0	130.978	133.075	13.9661	10.4949	2.53707	0.871748	2.34111	0.921189	1.25818	-0.153012	0.438911	2.61089	2.71427	0.898506
AAD4	SD-Inositol	co-factors	2501	FALSE	FALSE	FALSE	FALSE	FALSE	0.16083	0.330177	0.239754	-3.21021	-3.0572	Down	0	132.265	133.231	13.7449	10.3166	3.02978	0.639845	2.91393	0.777848	0.882196	-0.153012	0.438911	2.61089	2.71427	0.898506
AAD4	SD-MSG	stresses & drugs	2644	FALSE	FALSE	FALSE	FALSE	FALSE	0.68262	0.330177	0.239754	0.321673	0.474684	NS	0	123.05	131.997	10.45	7.91688	3.15965	0.480811	2.98571	0.697365	0.67972	-0.153012	0.438911	2.61089	2.71427	0.898506
AAD4	SD-Mg	metals	426	FALSE	FALSE	FALSE	FALSE	FALSE	0.599222	0.330177	0.239754	-0.551231	-0.398219	NS	0	137.11	144.548	22.7868	15.7642	3.55587	0.868892	3.60232	0.855535	1.18206	-0.153012	0.438911	2.61089	2.71427	0.898506
AAD4	SD-Mn	metals	2373	FALSE	FALSE	FALSE	FALSE	FALSE	0.15642	0.330177	0.239754	-2.28051	-2.1275	NS	0	128.953	129.783	10.4513	8.05292	2.43162	0.683873	2.39759	0.817384	0.944969	-0.153012	0.438911	2.61089	2.71427	0.898506
AAD4	SD-Phosphate	minerals	3035	FALSE	TRUE	FALSE	FALSE	FALSE	0	0.330177	0.239754	-4.32187	-4.16885	Down	0	140.883	127.515	12.7516	10.0001	3.62148	0.837945	3.54088	1.18745	1.123	-0.153012	0.438911	2.61089	2.71427	0.898506
AAD4	SD-Riboflavin	co-factors	2113	FALSE	FALSE	FALSE	FALSE	FALSE	0.202853	0.330177	0.239754	-0.843127	-0.690115	NS	0	131.021	132.801	12.4317	9.36116	2.27716	0.951632	2.20961	0.871165	1.34372	-0.153012	0.438911	2.61089	2.71427	0.898506
AAD4	SD-Thiamin	co-factors	2153	FALSE	FALSE	FALSE	FALSE	FALSE	0.144747	0.330177	0.239754	-2.23445	-2.08143	NS	0	131.785	132.395	13.6038	10.2752	2.443	0.785859	2.35243	0.85512	1.01222	-0.153012	0.438911	2.61089	2.71427	0.898506
AAD4	SD-Zn	metals	1670	FALSE	TRUE	FALSE	FALSE	FALSE	0	0.330177	0.239754	-2.07485	-1.92184	NS	0	129.549	123.643	9.90679	8.01239	2.55583	1.23181	2.38678	1.0135	1.84611	-0.153012	0.438911	2.61089	2.71427	0.898506
AAD4	SD-aa	stresses & drugs	2392	FALSE	FALSE	FALSE	FALSE	FALSE	0.340467	0.330177	0.239754	-1.41885	-1.26584	NS	0	120.232	124.095	8.62575	6.95092	2.76385	0.33963	2.71938	0.476491	0.440719	-0.153012	0.438911	2.61089	2.71427	0.898506
AAD4	SGalactose	carbon sources	852	FALSE	FALSE	FALSE	FALSE	FALSE	0.303761	0.330177	0.239754	-1.03244	-0.879431	NS	0	131.194	134.562	12.8919	9.58065	2.76372	0.616741	2.65333	0.727276	0.829286	-0.153012	0.438911	2.61089	2.71427	0.898506
AAD4	SGlycerol	carbon sources	2435	FALSE	FALSE	FALSE	FALSE	FALSE	0.209987	0.330177	0.239754	-1.46044	-1.30743	NS	0	139.822	141.718	16.9578	11.9659	2.85475	0.904261	2.69311	0.918604	1.23721	-0.153012	0.438911	2.61089	2.71427	0.898506
AAD4	SOleate	carbon sources	1637	FALSE	FALSE	FALSE	FALSE	FALSE	0.648898	0.330177	0.239754	-1.68089	-1.52788	NS	0	135.928	144.242	13.6357	9.45333	4.12829	0.540702	3.93092	0.820595	0.789766	-0.153012	0.438911	2.61089	2.71427	0.898506
AAD4	SSucrose	carbon sources	1476	FALSE	FALSE	FALSE	FALSE	FALSE	0.20856	0.330177	0.239754	-0.824947	-0.671935	NS	0	133.267	135.143	12.8742	9.52637	2.23695	0.864482	2.2184	0.875037	1.12184	-0.153012	0.438911	2.61089	2.71427	0.898506
AAD4	Terbinafine	stresses & drugs	1644	FALSE	FALSE	FALSE	FALSE	FALSE	0.193385	0.330177	0.239754	-1.68523	-1.53222	NS	0	146.202	147.816	18.5229	12.531	2.82353	0.852978	2.72405	0.875678	1.14961	-0.153012	0.438911	2.61089	2.71427	0.898506
AAD4	Tunicamycin	stresses & drugs	1659	FALSE	FALSE	FALSE	FALSE	FALSE	0.197147	0.330177	0.239754	-1.8268	-1.67379	NS	0	142.978	144.66	14.7245	10.1787	2.74838	0.725292	2.60484	0.768566	0.998577	-0.153012	0.438911	2.61089	2.71427	0.898506
AAD4	YPD	carbon sources	570	FALSE	FALSE	FALSE	FALSE	FALSE	0.818547	0.330177	0.239754	0.352515	0.505526	NS	0	382.462	395.231	40.3794	10.2167	3.57773	0.5833	3.4531	0.725995	0.764658	-0.153012	0.438911	2.61089	2.71427	0.898506
ADP1	5%Ethanol	stresses & drugs	404	FALSE	FALSE	FALSE	FALSE	TRUE	0.929572	0.874794	0.917639	2.29588	0.980935	NS	2	126.152	149.446	18.1545	12.1479	3.60471	0.434619	3.45236	0.862401	0.576533	1.31495	0.77393	3.60275	2.71427	0.898506
ADP1	Amphotericin-B	stresses & drugs	1721	FALSE	FALSE	FALSE	FALSE	TRUE	0.928405	0.874794	0.917639	2.02963	0.714675	NS	2	144.734	167.849	25.2039	15.0158	2.98192	0.793239	2.74573	0.966216	1.22778	1.31495	0.77393	3.60275	2.71427	0.898506
ADP1	CCCP	stresses & drugs	1964	FALSE	FALSE	FALSE	FALSE	TRUE	0.726329	0.874794	0.917639	1.67309	0.358145	NS	2	130.715	140.68	13.1986	9.38204	2.5843	0.520257	2.52582	0.678339	0.685765	1.31495	0.77393	3.60275	2.71427	0.898506
ADP1	Cerulenin	stresses & drugs	1132	FALSE	FALSE	FALSE	FALSE	TRUE	0.950843	0.874794	0.917639	1.83248	0.517527	NS	2	134.951	163.275	21.8457	13.3797	3.66412	0.660263	3.40266	0.916052	0.960423	1.31495	0.77393	3.60275	2.71427	0.898506
ADP1	DDW	stresses & drugs	2438	FALSE	FALSE	FALSE	FALSE	TRUE	0.917639	0.874794	0.917639	2.44748	1.13253	NS	2	127.995	148.951	15.8478	10.6396	3.01816	0.587707	2.92654	0.704646	0.825973	1.31495	0.77393	3.60275	2.71427	0.898506
ADP1	DTT	stresses & drugs	469	FALSE	FALSE	FALSE	FALSE	TRUE	0.942023	0.874794	0.917639	1.46358	0.148634	NS	2	142.779	168.816	41.4299	24.5415	3.71606	0.711103	3.45108	0.995269	1.01878	1.31495	0.77393	3.60275	2.71427	0.898506
ADP1	Deep-stationary	phases	354	FALSE	FALSE	FALSE	FALSE	TRUE	0.965759	0.874794	0.917639	2.6209	1.30595	NS	2	132.61	170.427	19.7222	11.5723	4.11595	0.443621	3.95462	0.836395	0.654945	1.31495	0.77393	3.60275	2.71427	0.898506
ADP1	Diploids	phases	1029	FALSE	FALSE	FALSE	FALSE	TRUE	0.539559	0.874794	0.917639	1.65085	0.335905	NS	2	125.796	132.293	8.23703	6.22634	1.6109	0.784719	1.63975	0.783716	1.0399	1.31495	0.77393	3.60275	2.71427	0.898506
ADP1	Exit-stationary	phases	1694	FALSE	FALSE	FALSE	FALSE	TRUE	0.953048	0.874794	0.917639	3.48669	2.17174	Up	2	128.795	158.372	18.0833	11.4183	3.34926	0.454612	3.27691	0.540552	0.613614	1.31495	0.77393	3.60275	2.71427	0.898506
ADP1	Fluconazole	stresses & drugs	2587	FALSE	FALSE	FALSE	FALSE	TRUE	0.955642	0.874794	0.917639	3.10018	1.78523	NS	2	141.99	172.578	25.6536	14.865	2.84678	0.688508	2.73938	0.88505	0.924478	1.31495	0.77393	3.60275	2.71427	0.898506
ADP1	Hydroxyurea	stresses & drugs	1093	FALSE	FALSE	FALSE	FALSE	TRUE	0.879248	0.874794	0.917639	2.40943	1.09448	NS	2	129.457	145.985	13.8853	9.51146	1.88339	0.933117	1.84742	0.8892	1.26232	1.31495	0.77393	3.60275	2.71427	0.898506
ADP1	Mating	phases	630	FALSE	FALSE	FALSE	FALSE	TRUE	0.715175	0.874794	0.917639	1.58852	0.273569	NS	2	130.544	140.211	16.9848	12.1137	2.30356	0.699731	2.16637	0.780971	0.942097	1.31495	0.77393	3.60275	2.71427	0.898506
ADP1	Rapamycin	stresses & drugs	340	FALSE	FALSE	FALSE	FALSE	TRUE	0.918547	0.874794	0.917639	2.32375	1.0088	NS	2	125.629	146.849	18.4573	12.5689	2.99719	0.63544	2.87238	0.788705	0.848285	1.31495	0.77393	3.60275	2.71427	0.898506
ADP1	SD+10Xaa	stresses & drugs	2283	FALSE	FALSE	FALSE	FALSE	TRUE	0.909987	0.874794	0.917639	2.55777	1.24282	NS	2	127.552	147.371	12.8064	8.6899	2.96838	0.551809	2.87357	0.635875	0.724707	1.31495	0.77393	3.60275	2.71427	0.898506
ADP1	SD+2-DeoxyGlucose	stresses & drugs	1334	FALSE	FALSE	FALSE	FALSE	TRUE	0.84358	0.874794	0.917639	0.980812	-0.334137	NS	2	119.93	133.948	10.1363	7.56739	3.53406	0.381813	3.44207	0.749257	0.529953	1.31495	0.77393	3.60275	2.71427	0.898506
ADP1	SD+2MGlycerol	osmotic stress	1713	FALSE	FALSE	FALSE	FALSE	TRUE	0.843061	0.874794	0.917639	2.10475	0.789802	NS	2	133.413	147.366	15.6601	10.6267	2.69967	0.571433	2.67217	0.627876	0.778674	1.31495	0.77393	3.60275	2.71427	0.898506
ADP1	SD+Ca	minerals	580	FALSE	FALSE	FALSE	FALSE	TRUE	0.867575	0.874794	0.917639	3.17268	1.85773	NS	2	123.624	139.268	9.05386	6.50103	2.16956	0.594897	2.13423	0.599453	0.779869	1.31495	0.77393	3.60275	2.71427	0.898506
ADP1	SD+EGTA	metals	1953	FALSE	FALSE	FALSE	FALSE	TRUE	0.916083	0.874794	0.917639	1.71957	0.40462	NS	2	135.155	155.886	20.1511	12.9269	2.39561	1.18988	2.29655	0.994803	1.6093	1.31495	0.77393	3.60275	2.71427	0.898506
ADP1	SD+KCl	osmotic stress	448	FALSE	FALSE	FALSE	FALSE	TRUE	0.943969	0.874794	0.917639	2.55791	1.24296	NS	2	139.392	165.834	21.2741	12.8286	3.09001	0.66003	2.86025	0.893548	0.972765	1.31495	0.77393	3.60275	2.71427	0.898506
ADP1	SD+NaCl	osmotic stress	357	FALSE	FALSE	FALSE	FALSE	TRUE	0.920752	0.874794	0.917639	2.47464	1.15969	NS	2	136.786	158.387	22.1625	13.9926	2.63053	0.754792	2.50866	0.818945	1.04645	1.31495	0.77393	3.60275	2.71427	0.898506
ADP1	SD+Sorbitol	osmotic stress	64	FALSE	FALSE	FALSE	FALSE	TRUE	0.953178	0.874794	0.917639	0.930803	-0.384147	NS	2	140.689	170.296	23.034	13.5259	4.69484	0.258875	4.6342	0.333141	0.366357	1.31495	0.77393	3.60275	2.71427	0.898506
ADP1	SD-Biotin	co-factors	2463	FALSE	FALSE	FALSE	FALSE	TRUE	0.906874	0.874794	0.917639	2.44047	1.12552	NS	2	135.579	155.091	19.2617	12.4196	2.74458	0.661299	2.71288	0.661982	0.86144	1.31495	0.77393	3.60275	2.71427	0.898506
ADP1	SD-Ca	minerals	1649	FALSE	FALSE	FALSE	FALSE	TRUE	0.859014	0.874794	0.917639	2.94598	1.63103	NS	2	125.369	140.309	11.592	8.2618	2.29974	0.575302	2.21628	0.651008	0.779799	1.31495	0.77393	3.60275	2.71427	0.898506
ADP1	SD-Cu	metals	2252	FALSE	FALSE	FALSE	FALSE	TRUE	0.883658	0.874794	0.917639	2.11902	0.80407	NS	2	132.013	148.963	19.3632	12.9987	2.51132	0.780814	2.40637	0.821185	1.06912	1.31495	0.77393	3.60275	2.71427	0.898506
ADP1	SD-Fe	metals	2146	FALSE	FALSE	FALSE	FALSE	TRUE	0.906226	0.874794	0.917639	2.07968	0.764726	NS	2	130.978	150.371	23.8202	15.841	2.53707	0.871748	2.34111	0.921189	1.25818	1.31495	0.77393	3.60275	2.71427	0.898506
ADP1	SD-Inositol	co-factors	2616	FALSE	FALSE	FALSE	FALSE	TRUE	0.937095	0.874794	0.917639	2.61509	1.30014	NS	2	132.265	157.311	22.4473	14.2694	3.02978	0.639845	2.91393	0.777848	0.882196	1.31495	0.77393	3.60275	2.71427	0.898506
ADP1	SD-MSG	stresses & drugs	537	FALSE	FALSE	FALSE	FALSE	TRUE	0.920882	0.874794	0.917639	2.78527	1.47032	NS	2	123.05	144.659	13.0852	9.04553	3.15965	0.480811	2.98571	0.697365	0.67972	1.31495	0.77393	3.60275	2.71427	0.898506
ADP1	SD-Mn	metals	2359	FALSE	FALSE	FALSE	FALSE	TRUE	0.894423	0.874794	0.917639	2.64665	1.3317	NS	2	128.953	146.87	16.2421	11.0588	2.43162	0.683873	2.39759	0.817384	0.944969	1.31495	0.77393	3.60275	2.71427	0.898506
ADP1	SD-Phosphate	minerals	3018	FALSE	FALSE	FALSE	FALSE	TRUE	0.948638	0.874794	0.917639	1.45173	0.136778	NS	2	140.883	168.483	33.5209	19.8957	3.62148	0.837945	3.54088	1.18745	1.123	1.31495	0.77393	3.60275	2.71427	0.898506
ADP1	SD-Riboflavin	co-factors	2600	FALSE	FALSE	FALSE	FALSE	TRUE	0.903372	0.874794	0.917639	2.15174	0.836795	NS	2	131.021	150.061	17.4971	11.6599	2.27716	0.951632	2.20961	0.871165	1.34372	1.31495	0.77393	3.60275	2.71427	0.898506
ADP1	SD-Thiamin	co-factors	2506	FALSE	FALSE	FALSE	FALSE	TRUE	0.904929	0.874794	0.917639	2.41505	1.1001	NS	2	131.785	151.049	21.6059	14.3039	2.443	0.785859	2.35243	0.85512	1.01222	1.31495	0.77393	3.60275	2.71427	0.898506
ADP1	SD-Zn	metals	1675	FALSE	FALSE	FALSE	FALSE	TRUE	0.923087	0.874794	0.917639	1.59991	0.284958	NS	2	129.549	151.598	21.5717	14.2296	2.55583	1.23181	2.38678	1.0135	1.84611	1.31495	0.77393	3.60275	2.71427	0.898506
ADP1	SD-aa	stresses & drugs	1129	FALSE	FALSE	FALSE	FALSE	TRUE	0.848508	0.874794	0.917639	3.4554	2.14045	Up	2	120.232	134.552	11.6515	8.65944	2.76385	0.33963	2.71938	0.476491	0.440719	1.31495	0.77393	3.60275	2.71427	0.898506
ADP1	SGalactose	carbon sources	291	FALSE	FALSE	FALSE	FALSE	TRUE	0.147601	0.874794	0.917639	-3.28425	-4.5992	Down	2	131.194	131.862	17.5509	13.3101	2.76372	0.616741	2.65333	0.727276	0.829286	1.31495	0.77393	3.60275	2.71427	0.898506
ADP1	SGlycerol	carbon sources	1545	FALSE	FALSE	FALSE	FALSE	TRUE	0.946174	0.874794	0.917639	2.15818	0.843228	NS	2	139.822	166.802	23.9892	14.3819	2.85475	0.904261	2.69311	0.918604	1.23721	1.31495	0.77393	3.60275	2.71427	0.898506
ADP1	SOleate	carbon sources	2011	FALSE	FALSE	FALSE	FALSE	TRUE	0.974319	0.874794	0.917639	3.09523	1.78028	NS	2	135.928	190.716	32.2364	16.9028	4.12829	0.540702	3.93092	0.820595	0.789766	1.31495	0.77393	3.60275	2.71427	0.898506
ADP1	SSucrose	carbon sources	795	FALSE	FALSE	FALSE	FALSE	TRUE	0.930739	0.874794	0.917639	2.7475	1.43255	NS	2	133.267	156.723	22.4683	14.3363	2.23695	0.864482	2.2184	0.875037	1.12184	1.31495	0.77393	3.60275	2.71427	0.898506
ADP1	Terbinafine	stresses & drugs	1307	FALSE	FALSE	FALSE	FALSE	TRUE	0.957977	0.874794	0.917639	2.58852	1.27357	NS	2	146.202	177.908	30.5456	17.1693	2.82353	0.852978	2.72405	0.875678	1.14961	1.31495	0.77393	3.60275	2.71427	0.898506
ADP1	Tunicamycin	stresses & drugs	1366	FALSE	FALSE	FALSE	FALSE	TRUE	0.923476	0.874794	0.917639	2.4544	1.13945	NS	2	142.978	165.058	23.0395	13.9585	2.74838	0.725292	2.60484	0.768566	0.998577	1.31495	0.77393	3.60275	2.71427	0.898506
ADP1	YPD	carbon sources	53	FALSE	FALSE	FALSE	FALSE	TRUE	0.855642	0.874794	0.917639	0.689934	-0.625016	NS	2	382.462	397.244	24.1243	6.07292	3.57773	0.5833	3.4531	0.725995	0.764658	1.31495	0.77393	3.60275	2.71427	0.898506
AIM2	5%Ethanol	stresses & drugs	697	FALSE	FALSE	FALSE	TRUE	FALSE	0.840856	0.329909	0.268807	0.662398	4.67951	NS	0	126.152	140.004	14.101	10.0719	3.60471	0.434619	3.45236	0.862401	0.576533	-4.01711	0	0	2.71427	0.898506
AIM2	Amphotericin-B	stresses & drugs	1593	FALSE	TRUE	FALSE	TRUE	FALSE	0	0.329909	0.268807	-3.75917	0.257945	NS	0	144.734	143.851	15.3107	10.6434	2.98192	0.793239	2.74573	0.966216	1.22778	-4.01711	0	0	2.71427	0.898506
AIM2	CCCP	stresses & drugs	2421	FALSE	FALSE	FALSE	TRUE	FALSE	0.336965	0.329909	0.268807	-0.605439	3.41168	NS	0	130.715	134.536	11.3169	8.41182	2.5843	0.520257	2.52582	0.678339	0.685765	-4.01711	0	0	2.71427	0.898506
AIM2	Cerulenin	stresses & drugs	1495	FALSE	FALSE	FALSE	TRUE	FALSE	0.88249	0.329909	0.268807	0.745541	4.76266	NS	0	134.951	151.783	17.9722	11.8408	3.66412	0.660263	3.40266	0.916052	0.960423	-4.01711	0	0	2.71427	0.898506
AIM2	DDW	stresses & drugs	2186	FALSE	FALSE	FALSE	TRUE	FALSE	0.499481	0.329909	0.268807	-0.381831	3.63528	NS	0	127.995	133.929	9.96422	7.43993	3.01816	0.587707	2.92654	0.704646	0.825973	-4.01711	0	0	2.71427	0.898506
AIM2	DTT	stresses & drugs	371	FALSE	FALSE	FALSE	TRUE	FALSE	0.832555	0.329909	0.268807	0.180736	4.19785	NS	0	142.779	156.145	32.3262	20.7027	3.71606	0.711103	3.45108	0.995269	1.01878	-4.01711	0	0	2.71427	0.898506
AIM2	Deep-stationary	phases	1004	FALSE	FALSE	FALSE	TRUE	FALSE	0.901427	0.329909	0.268807	0.447394	4.46451	NS	0	132.61	151.506	19.1395	12.6329	4.11595	0.443621	3.95462	0.836395	0.654945	-4.01711	0	0	2.71427	0.898506
AIM2	Diploids	phases	1747	FALSE	FALSE	FALSE	TRUE	FALSE	0.135798	0.329909	0.268807	-1.38952	2.6276	NS	0	125.796	126.231	10.223	8.09865	1.6109	0.784719	1.63975	0.783716	1.0399	-4.01711	0	0	2.71427	0.898506
AIM2	Exit-stationary	phases	2178	FALSE	FALSE	FALSE	TRUE	FALSE	0.676394	0.329909	0.268807	-0.125499	3.89162	NS	0	128.795	137.591	11.3645	8.2596	3.34926	0.454612	3.27691	0.540552	0.613614	-4.01711	0	0	2.71427	0.898506
AIM2	Fluconazole	stresses & drugs	2190	FALSE	TRUE	FALSE	TRUE	FALSE	0	0.329909	0.268807	-4.13471	-0.117591	NS	0	141.99	140.904	16.7758	11.9058	2.84678	0.688508	2.73938	0.88505	0.924478	-4.01711	0	0	2.71427	0.898506
AIM2	Hydroxyurea	stresses & drugs	957	FALSE	TRUE	FALSE	TRUE	FALSE	0	0.329909	0.268807	-2.01838	1.99873	NS	0	129.457	128.927	10.9798	8.51633	1.88339	0.933117	1.84742	0.8892	1.26232	-4.01711	0	0	2.71427	0.898506
AIM2	Mating	phases	1191	FALSE	TRUE	FALSE	TRUE	FALSE	0	0.329909	0.268807	-3.29206	0.725057	NS	0	130.544	130.064	9.63763	7.4099	2.30356	0.699731	2.16637	0.780971	0.942097	-4.01711	0	0	2.71427	0.898506
AIM2	Rapamycin	stresses & drugs	1004	FALSE	FALSE	FALSE	TRUE	FALSE	0.687938	0.329909	0.268807	0.525715	4.54283	NS	0	125.629	134.693	12.9729	9.63142	2.99719	0.63544	2.87238	0.788705	0.848285	-4.01711	0	0	2.71427	0.898506
AIM2	SD+10Xaa	stresses & drugs	2957	FALSE	FALSE	FALSE	TRUE	FALSE	0.510117	0.329909	0.268807	-0.259577	3.75754	NS	0	127.552	133.639	8.13815	6.08964	2.96838	0.551809	2.87357	0.635875	0.724707	-4.01711	0	0	2.71427	0.898506
AIM2	SD+2-DeoxyGlucose	stresses & drugs	1852	FALSE	FALSE	FALSE	TRUE	FALSE	0.617899	0.329909	0.268807	-1.06216	2.95496	NS	0	119.93	127.676	11.3775	8.91121	3.53406	0.381813	3.44207	0.749257	0.529953	-4.01711	0	0	2.71427	0.898506
AIM2	SD+2MGlycerol	osmotic stress	1695	FALSE	FALSE	FALSE	TRUE	FALSE	0.408949	0.329909	0.268807	-0.298671	3.71844	NS	0	133.413	138.184	12.7909	9.25642	2.69967	0.571433	2.67217	0.627876	0.778674	-4.01711	0	0	2.71427	0.898506
AIM2	SD+Ca	minerals	1797	FALSE	FALSE	FALSE	TRUE	FALSE	0.14786	0.329909	0.268807	-2.40297	1.61414	NS	0	123.624	124.294	7.50737	6.04002	2.16956	0.594897	2.13423	0.599453	0.779869	-4.01711	0	0	2.71427	0.898506
AIM2	SD+EGTA	metals	2209	FALSE	TRUE	FALSE	TRUE	FALSE	0	0.329909	0.268807	-2.01332	2.00379	NS	0	135.155	131.321	9.54547	7.26881	2.39561	1.18988	2.29655	0.994803	1.6093	-4.01711	0	0	2.71427	0.898506
AIM2	SD+KCl	osmotic stress	1058	FALSE	TRUE	FALSE	TRUE	FALSE	0	0.329909	0.268807	-4.68161	-0.6645	NS	0	139.392	134.103	16.5787	12.3627	3.09001	0.66003	2.86025	0.893548	0.972765	-4.01711	0	0	2.71427	0.898506
AIM2	SD+NaCl	osmotic stress	816	FALSE	TRUE	FALSE	TRUE	FALSE	0	0.329909	0.268807	-3.48511	0.532004	NS	0	136.786	129.832	14.1007	10.8607	2.63053	0.754792	2.50866	0.818945	1.04645	-4.01711	0	0	2.71427	0.898506
AIM2	SD+Sorbitol	osmotic stress	181	FALSE	FALSE	FALSE	TRUE	FALSE	0.941245	0.329909	0.268807	0.193859	4.21097	NS	0	140.689	166.505	19.4649	11.6903	4.69484	0.258875	4.6342	0.333141	0.366357	-4.01711	0	0	2.71427	0.898506
AIM2	SD-Biotin	co-factors	2296	FALSE	FALSE	FALSE	TRUE	FALSE	0.379118	0.329909	0.268807	-0.480599	3.53652	NS	0	135.579	139.955	14.4252	10.307	2.74458	0.661299	2.71288	0.661982	0.86144	-4.01711	0	0	2.71427	0.898506
AIM2	SD-Ca	minerals	1804	FALSE	FALSE	FALSE	TRUE	FALSE	0.174578	0.329909	0.268807	-1.96081	2.0563	NS	0	125.369	126.622	13.8663	10.951	2.29974	0.575302	2.21628	0.651008	0.779799	-4.01711	0	0	2.71427	0.898506
AIM2	SD-Cu	metals	2137	FALSE	FALSE	FALSE	TRUE	FALSE	0.19546	0.329909	0.268807	-1.41806	2.59905	NS	0	132.013	133.66	12.6878	9.49259	2.51132	0.780814	2.40637	0.821185	1.06912	-4.01711	0	0	2.71427	0.898506
AIM2	SD-Fe	metals	1464	FALSE	FALSE	FALSE	TRUE	FALSE	0.196368	0.329909	0.268807	-1.28789	2.72923	NS	0	130.978	132.643	11.6985	8.81951	2.53707	0.871748	2.34111	0.921189	1.25818	-4.01711	0	0	2.71427	0.898506
AIM2	SD-Inositol	co-factors	2203	FALSE	FALSE	FALSE	TRUE	FALSE	0.310246	0.329909	0.268807	-1.35099	2.66612	NS	0	132.265	135.75	15.3881	11.3355	3.02978	0.639845	2.91393	0.777848	0.882196	-4.01711	0	0	2.71427	0.898506
AIM2	SD-MSG	stresses & drugs	2101	FALSE	FALSE	FALSE	TRUE	FALSE	0.664073	0.329909	0.268807	0.210656	4.22777	NS	0	123.05	131.636	9.95306	7.56106	3.15965	0.480811	2.98571	0.697365	0.67972	-4.01711	0	0	2.71427	0.898506
AIM2	SD-Mg	metals	329	FALSE	FALSE	FALSE	TRUE	FALSE	0.3738	0.329909	0.268807	-1.32271	2.69441	NS	0	137.11	141.412	18.4755	13.065	3.55587	0.868892	3.60232	0.855535	1.18206	-4.01711	0	0	2.71427	0.898506
AIM2	SD-Mn	metals	2568	FALSE	FALSE	FALSE	TRUE	FALSE	0.356809	0.329909	0.268807	-0.125275	3.89184	NS	0	128.953	133.037	10.6479	8.00376	2.43162	0.683873	2.39759	0.817384	0.944969	-4.01711	0	0	2.71427	0.898506
AIM2	SD-Phosphate	minerals	853	FALSE	TRUE	FALSE	TRUE	FALSE	0	0.329909	0.268807	-4.32187	-0.304751	NS	0	140.883	133.351	17.2058	12.9026	3.62148	0.837945	3.54088	1.18745	1.123	-4.01711	0	0	2.71427	0.898506
AIM2	SD-Riboflavin	co-factors	2383	FALSE	FALSE	FALSE	TRUE	FALSE	0.163943	0.329909	0.268807	-1.33623	2.68088	NS	0	131.021	132.029	11.0171	8.34446	2.27716	0.951632	2.20961	0.871165	1.34372	-4.01711	0	0	2.71427	0.898506
AIM2	SD-Thiamin	co-factors	1668	FALSE	FALSE	FALSE	TRUE	FALSE	0.206355	0.329909	0.268807	-1.19803	2.81908	NS	0	131.785	133.616	12.281	9.19123	2.443	0.785859	2.35243	0.85512	1.01222	-4.01711	0	0	2.71427	0.898506
AIM2	SD-Zn	metals	1855	FALSE	TRUE	FALSE	TRUE	FALSE	0	0.329909	0.268807	-2.07485	1.94226	NS	0	129.549	123.356	8.8584	7.18115	2.55583	1.23181	2.38678	1.0135	1.84611	-4.01711	0	0	2.71427	0.898506
AIM2	SD-aa	stresses & drugs	1831	FALSE	FALSE	FALSE	TRUE	FALSE	0.534501	0.329909	0.268807	0.376986	4.3941	NS	0	120.232	126.654	6.65985	5.2583	2.76385	0.33963	2.71938	0.476491	0.440719	-4.01711	0	0	2.71427	0.898506
AIM2	SGalactose	carbon sources	1075	FALSE	TRUE	FALSE	TRUE	FALSE	0	0.329909	0.268807	-4.48116	-0.464044	NS	0	131.194	130.05	12.1091	9.3111	2.76372	0.616741	2.65333	0.727276	0.829286	-4.01711	0	0	2.71427	0.898506
AIM2	SGlycerol	carbon sources	2229	FALSE	FALSE	FALSE	TRUE	FALSE	0.185733	0.329909	0.268807	-1.7097	2.30741	NS	0	139.822	141.299	15.994	11.3193	2.85475	0.904261	2.69311	0.918604	1.23721	-4.01711	0	0	2.71427	0.898506
AIM2	SOleate	carbon sources	351	FALSE	TRUE	FALSE	TRUE	FALSE	0	0.329909	0.268807	-7.63504	-3.61793	Down	0	135.928	132.972	13.4395	10.107	4.12829	0.540702	3.93092	0.820595	0.789766	-4.01711	0	0	2.71427	0.898506
AIM2	SSucrose	carbon sources	1664	FALSE	FALSE	FALSE	TRUE	FALSE	0.328923	0.329909	0.268807	0	4.01711	NS	0	133.267	136.981	14.0709	10.2721	2.23695	0.864482	2.2184	0.875037	1.12184	-4.01711	0	0	2.71427	0.898506
AIM2	Terbinafine	stresses & drugs	682	FALSE	FALSE	FALSE	TRUE	FALSE	0.332036	0.329909	0.268807	-0.674491	3.34262	NS	0	146.202	149.953	21.6239	14.4204	2.82353	0.852978	2.72405	0.875678	1.14961	-4.01711	0	0	2.71427	0.898506
AIM2	Tunicamycin	stresses & drugs	1262	FALSE	FALSE	FALSE	TRUE	FALSE	0.227367	0.329909	0.268807	-1.48588	2.53123	NS	0	142.978	145.162	15.683	10.8038	2.74838	0.725292	2.60484	0.768566	0.998577	-4.01711	0	0	2.71427	0.898506
AIM2	YPD	carbon sources	605	FALSE	FALSE	FALSE	TRUE	FALSE	0.806874	0.329909	0.268807	0.263608	4.28072	NS	0	382.462	394.745	33.733	8.54552	3.57773	0.5833	3.4531	0.725995	0.764658	-4.01711	0	0	2.71427	0.898506
AIM33	5%Ethanol	stresses & drugs	830	FALSE	FALSE	FALSE	FALSE	FALSE	0.906615	0.3503	0.275422	1.719	0.944834	NS	0	126.152	145.57	14.3258	9.84117	3.60471	0.434619	3.45236	0.862401	0.576533	0.774166	0.655772	3.23736	2.71427	0.898506
AIM33	Amphotericin-B	stresses & drugs	1885	FALSE	FALSE	FALSE	FALSE	FALSE	0.191829	0.3503	0.275422	-2.02665	-2.80081	NS	0	144.734	146.326	16.9695	11.597	2.98192	0.793239	2.74573	0.966216	1.22778	0.774166	0.655772	3.23736	2.71427	0.898506
AIM33	CCCP	stresses & drugs	2684	FALSE	FALSE	FALSE	FALSE	FALSE	0.391958	0.3503	0.275422	-0.220874	-0.99504	NS	0	130.715	135.253	9.10913	6.73486	2.5843	0.520257	2.52582	0.678339	0.685765	0.774166	0.655772	3.23736	2.71427	0.898506
AIM33	Cerulenin	stresses & drugs	1884	FALSE	FALSE	FALSE	FALSE	FALSE	0.397017	0.3503	0.275422	-1.77938	-2.55355	NS	0	134.951	139.566	15.0634	10.793	3.66412	0.660263	3.40266	0.916052	0.960423	0.774166	0.655772	3.23736	2.71427	0.898506
AIM33	DDW	stresses & drugs	2633	FALSE	FALSE	FALSE	FALSE	FALSE	0.436316	0.3503	0.275422	-0.696831	-1.471	NS	0	127.995	133.094	9.71959	7.30281	3.01816	0.587707	2.92654	0.704646	0.825973	0.774166	0.655772	3.23736	2.71427	0.898506
AIM33	DTT	stresses & drugs	194	FALSE	FALSE	FALSE	FALSE	FALSE	0.803372	0.3503	0.275422	8.99276e-05	-0.774076	NS	0	142.779	154.921	36.5526	23.5943	3.71606	0.711103	3.45108	0.995269	1.01878	0.774166	0.655772	3.23736	2.71427	0.898506
AIM33	Deep-stationary	phases	622	FALSE	FALSE	FALSE	FALSE	FALSE	0.896887	0.3503	0.275422	0.335554	-0.438611	NS	0	132.61	150.833	17.1462	11.3676	4.11595	0.443621	3.95462	0.836395	0.654945	0.774166	0.655772	3.23736	2.71427	0.898506
AIM33	Diploids	phases	1732	FALSE	FALSE	FALSE	FALSE	FALSE	0.147082	0.3503	0.275422	-1.12231	-1.89647	NS	0	125.796	126.455	8.59838	6.79956	1.6109	0.784719	1.63975	0.783716	1.0399	0.774166	0.655772	3.23736	2.71427	0.898506
AIM33	Exit-stationary	phases	2353	FALSE	FALSE	FALSE	FALSE	FALSE	0.336576	0.3503	0.275422	-2.38061	-3.15478	NS	0	128.795	132.608	11.2826	8.5082	3.34926	0.454612	3.27691	0.540552	0.613614	0.774166	0.655772	3.23736	2.71427	0.898506
AIM33	Fluconazole	stresses & drugs	2274	FALSE	TRUE	FALSE	FALSE	FALSE	0	0.3503	0.275422	-4.13471	-4.90887	Down	0	141.99	138.486	15.529	11.2134	2.84678	0.688508	2.73938	0.88505	0.924478	0.774166	0.655772	3.23736	2.71427	0.898506
AIM33	Hydroxyurea	stresses & drugs	1911	FALSE	FALSE	FALSE	FALSE	FALSE	0.164721	0.3503	0.275422	-0.923714	-1.69788	NS	0	129.457	130.486	8.68801	6.65817	1.88339	0.933117	1.84742	0.8892	1.26232	0.774166	0.655772	3.23736	2.71427	0.898506
AIM33	Mating	phases	1655	FALSE	FALSE	FALSE	FALSE	FALSE	0.23917	0.3503	0.275422	-0.761524	-1.53569	NS	0	130.544	132.956	9.3102	7.00245	2.30356	0.699731	2.16637	0.780971	0.942097	0.774166	0.655772	3.23736	2.71427	0.898506
AIM33	Rapamycin	stresses & drugs	1214	FALSE	FALSE	FALSE	FALSE	FALSE	0.592866	0.3503	0.275422	0.0953075	-0.678858	NS	0	125.629	132.955	10.8128	8.13269	2.99719	0.63544	2.87238	0.788705	0.848285	0.774166	0.655772	3.23736	2.71427	0.898506
AIM33	SD+10Xaa	stresses & drugs	2893	FALSE	TRUE	FALSE	FALSE	FALSE	0	0.3503	0.275422	-5.37936	-6.15352	Down	0	127.552	119.666	7.50175	6.26889	2.96838	0.551809	2.87357	0.635875	0.724707	0.774166	0.655772	3.23736	2.71427	0.898506
AIM33	SD+2-DeoxyGlucose	stresses & drugs	2330	FALSE	FALSE	FALSE	FALSE	FALSE	0.760052	0.3503	0.275422	0.0600524	-0.714113	NS	0	119.93	130.7	10.9848	8.40463	3.53406	0.381813	3.44207	0.749257	0.529953	0.774166	0.655772	3.23736	2.71427	0.898506
AIM33	SD+2MGlycerol	osmotic stress	1834	FALSE	FALSE	FALSE	FALSE	FALSE	0.305837	0.3503	0.275422	-0.979115	-1.75328	NS	0	133.413	136.821	12.1033	8.84607	2.69967	0.571433	2.67217	0.627876	0.778674	0.774166	0.655772	3.23736	2.71427	0.898506
AIM33	SD+Ca	minerals	1765	FALSE	FALSE	FALSE	FALSE	FALSE	0.177821	0.3503	0.275422	-1.59776	-2.37192	NS	0	123.624	124.952	8.09101	6.47532	2.16956	0.594897	2.13423	0.599453	0.779869	0.774166	0.655772	3.23736	2.71427	0.898506
AIM33	SD+EGTA	metals	2098	FALSE	FALSE	FALSE	FALSE	FALSE	0.140856	0.3503	0.275422	-1.49029	-2.26445	NS	0	135.155	135.694	12.5973	9.28358	2.39561	1.18988	2.29655	0.994803	1.6093	0.774166	0.655772	3.23736	2.71427	0.898506
AIM33	SD+KCl	osmotic stress	915	FALSE	FALSE	FALSE	FALSE	FALSE	0.205577	0.3503	0.275422	-2.41773	-3.1919	NS	0	139.392	141.209	12.9811	9.19282	3.09001	0.66003	2.86025	0.893548	0.972765	0.774166	0.655772	3.23736	2.71427	0.898506
AIM33	SD+NaCl	osmotic stress	431	FALSE	FALSE	FALSE	FALSE	FALSE	0.15214	0.3503	0.275422	-2.39476	-3.16893	NS	0	136.786	137.555	9.92289	7.21378	2.63053	0.754792	2.50866	0.818945	1.04645	0.774166	0.655772	3.23736	2.71427	0.898506
AIM33	SD+Sorbitol	osmotic stress	759	FALSE	FALSE	FALSE	FALSE	FALSE	0.908301	0.3503	0.275422	-1.2613	-2.03546	NS	0	140.689	160.342	17.6728	11.0219	4.69484	0.258875	4.6342	0.333141	0.366357	0.774166	0.655772	3.23736	2.71427	0.898506
AIM33	SD-Biotin	co-factors	2373	FALSE	FALSE	FALSE	FALSE	FALSE	0.279767	0.3503	0.275422	-1.11478	-1.88894	NS	0	135.579	138.599	14.1863	10.2355	2.74458	0.661299	2.71288	0.661982	0.86144	0.774166	0.655772	3.23736	2.71427	0.898506
AIM33	SD-Ca	minerals	1793	FALSE	FALSE	FALSE	FALSE	FALSE	0.271077	0.3503	0.275422	-0.572714	-1.34688	NS	0	125.369	128.287	13.0984	10.2102	2.29974	0.575302	2.21628	0.651008	0.779799	0.774166	0.655772	3.23736	2.71427	0.898506
AIM33	SD-Cu	metals	2287	FALSE	FALSE	FALSE	FALSE	FALSE	0.405318	0.3503	0.275422	0.00848419	-0.765682	NS	0	132.013	136.741	15.9735	11.6815	2.51132	0.780814	2.40637	0.821185	1.06912	0.774166	0.655772	3.23736	2.71427	0.898506
AIM33	SD-Fe	metals	2306	FALSE	FALSE	FALSE	FALSE	FALSE	0.435927	0.3503	0.275422	0.0813126	-0.692853	NS	0	130.978	136.074	17.5285	12.8816	2.53707	0.871748	2.34111	0.921189	1.25818	0.774166	0.655772	3.23736	2.71427	0.898506
AIM33	SD-Inositol	co-factors	2202	FALSE	FALSE	FALSE	FALSE	FALSE	0.188586	0.3503	0.275422	-2.64378	-3.41794	NS	0	132.265	133.793	13.4414	10.0464	3.02978	0.639845	2.91393	0.777848	0.882196	0.774166	0.655772	3.23736	2.71427	0.898506
AIM33	SD-MSG	stresses & drugs	2208	FALSE	FALSE	FALSE	FALSE	FALSE	0.388846	0.3503	0.275422	-1.45835	-2.23252	NS	0	123.05	127.546	9.00821	7.06271	3.15965	0.480811	2.98571	0.697365	0.67972	0.774166	0.655772	3.23736	2.71427	0.898506
AIM33	SD-Mg	metals	785	FALSE	FALSE	FALSE	FALSE	FALSE	0.416732	0.3503	0.275422	-1.15183	-1.92599	NS	0	137.11	141.987	22.1931	15.6304	3.55587	0.868892	3.60232	0.855535	1.18206	0.774166	0.655772	3.23736	2.71427	0.898506
AIM33	SD-Mn	metals	2460	FALSE	FALSE	FALSE	FALSE	FALSE	0.221401	0.3503	0.275422	-1.17449	-1.94866	NS	0	128.953	131.045	10.6388	8.11844	2.43162	0.683873	2.39759	0.817384	0.944969	0.774166	0.655772	3.23736	2.71427	0.898506
AIM33	SD-Phosphate	minerals	3430	FALSE	TRUE	FALSE	FALSE	FALSE	0	0.3503	0.275422	-4.32187	-5.09603	Down	0	140.883	132.439	16.1024	12.1584	3.62148	0.837945	3.54088	1.18745	1.123	0.774166	0.655772	3.23736	2.71427	0.898506
AIM33	SD-Riboflavin	co-factors	2003	FALSE	FALSE	FALSE	FALSE	FALSE	0.217639	0.3503	0.275422	-0.713517	-1.48768	NS	0	131.021	133.049	10.9635	8.24024	2.27716	0.951632	2.20961	0.871165	1.34372	0.774166	0.655772	3.23736	2.71427	0.898506
AIM33	SD-Thiamin	co-factors	1254	FALSE	FALSE	FALSE	FALSE	FALSE	0.1738	0.3503	0.275422	-1.62941	-2.40357	NS	0	131.785	133.023	13.0866	9.83786	2.443	0.785859	2.35243	0.85512	1.01222	0.774166	0.655772	3.23736	2.71427	0.898506
AIM33	SD-Zn	metals	1959	FALSE	TRUE	FALSE	FALSE	FALSE	0	0.3503	0.275422	-2.07485	-2.84902	NS	0	129.549	129.524	13.0322	10.0616	2.55583	1.23181	2.38678	1.0135	1.84611	0.774166	0.655772	3.23736	2.71427	0.898506
AIM33	SD-aa	stresses & drugs	1902	FALSE	TRUE	FALSE	FALSE	FALSE	0	0.3503	0.275422	-8.13784	-8.91201	Down	0	120.232	116.433	6.88285	5.91141	2.76385	0.33963	2.71938	0.476491	0.440719	0.774166	0.655772	3.23736	2.71427	0.898506
AIM33	SGalactose	carbon sources	567	FALSE	FALSE	FALSE	FALSE	FALSE	0.466667	0.3503	0.275422	-0.0998379	-0.874004	NS	0	131.194	136.701	14.2351	10.4133	2.76372	0.616741	2.65333	0.727276	0.829286	0.774166	0.655772	3.23736	2.71427	0.898506
AIM33	SGlycerol	carbon sources	2258	FALSE	FALSE	FALSE	FALSE	FALSE	0.254604	0.3503	0.275422	-1.07876	-1.85292	NS	0	139.822	142.501	14.6537	10.2832	2.85475	0.904261	2.69311	0.918604	1.23721	0.774166	0.655772	3.23736	2.71427	0.898506
AIM33	SOleate	carbon sources	2037	FALSE	FALSE	FALSE	FALSE	FALSE	0.771466	0.3503	0.275422	-0.987771	-1.76194	NS	0	135.928	147.005	13.5935	9.24696	4.12829	0.540702	3.93092	0.820595	0.789766	0.774166	0.655772	3.23736	2.71427	0.898506
AIM33	SSucrose	carbon sources	1318	FALSE	FALSE	FALSE	FALSE	FALSE	0.159274	0.3503	0.275422	-1.48989	-2.26406	NS	0	133.267	134.198	11.1077	8.27709	2.23695	0.864482	2.2184	0.875037	1.12184	0.774166	0.655772	3.23736	2.71427	0.898506
AIM33	Terbinafine	stresses & drugs	1455	FALSE	FALSE	FALSE	FALSE	FALSE	0.316991	0.3503	0.275422	-0.742277	-1.51644	NS	0	146.202	149.767	16.463	10.9925	2.82353	0.852978	2.72405	0.875678	1.14961	0.774166	0.655772	3.23736	2.71427	0.898506
AIM33	Tunicamycin	stresses & drugs	1300	FALSE	FALSE	FALSE	FALSE	FALSE	0.192607	0.3503	0.275422	-1.89093	-2.6651	NS	0	142.978	144.575	13.641	9.43521	2.74838	0.725292	2.60484	0.768566	0.998577	0.774166	0.655772	3.23736	2.71427	0.898506
AIM33	YPD	carbon sources	433	FALSE	FALSE	FALSE	FALSE	FALSE	0.741115	0.3503	0.275422	-0.138179	-0.912345	NS	0	382.462	392.753	23.8729	6.07835	3.57773	0.5833	3.4531	0.725995	0.764658	0.774166	0.655772	3.23736	2.71427	0.898506
AMD2	5%Ethanol	stresses & drugs	1653	FALSE	FALSE	FALSE	FALSE	FALSE	0.670817	0.33038	0.311414	-0.750767	-0.635435	NS	0	126.152	134.854	11.3698	8.4312	3.60471	0.434619	3.45236	0.862401	0.576533	-0.115332	0.446174	2.63635	2.71427	0.898506
AMD2	Amphotericin-B	stresses & drugs	1050	FALSE	FALSE	FALSE	FALSE	FALSE	0.25214	0.33038	0.311414	-1.40826	-1.29293	NS	0	144.734	147.376	15.8829	10.7771	2.98192	0.793239	2.74573	0.966216	1.22778	-0.115332	0.446174	2.63635	2.71427	0.898506
AMD2	CCCP	stresses & drugs	2442	FALSE	FALSE	FALSE	FALSE	FALSE	0.349935	0.33038	0.311414	-0.510177	-0.394845	NS	0	130.715	134.705	10.1963	7.56939	2.5843	0.520257	2.52582	0.678339	0.685765	-0.115332	0.446174	2.63635	2.71427	0.898506
AMD2	Cerulenin	stresses & drugs	963	FALSE	FALSE	FALSE	FALSE	FALSE	0.244099	0.33038	0.311414	-2.81211	-2.69678	NS	0	134.951	137.451	14.8885	10.8319	3.66412	0.660263	3.40266	0.916052	0.960423	-0.115332	0.446174	2.63635	2.71427	0.898506
AMD2	DDW	stresses & drugs	2474	FALSE	FALSE	FALSE	FALSE	FALSE	0.477562	0.33038	0.311414	-0.478055	-0.362724	NS	0	127.995	133.662	10.4674	7.83125	3.01816	0.587707	2.92654	0.704646	0.825973	-0.115332	0.446174	2.63635	2.71427	0.898506
AMD2	DTT	stresses & drugs	386	FALSE	FALSE	FALSE	FALSE	FALSE	0.772633	0.33038	0.311414	-0.165433	-0.0501015	NS	0	142.779	153.892	32.9577	21.4162	3.71606	0.711103	3.45108	0.995269	1.01878	-0.115332	0.446174	2.63635	2.71427	0.898506
AMD2	Deep-stationary	phases	680	FALSE	FALSE	FALSE	FALSE	FALSE	0.509468	0.33038	0.311414	-2.91307	-2.79773	NS	0	132.61	138.689	20.1708	14.5439	4.11595	0.443621	3.95462	0.836395	0.654945	-0.115332	0.446174	2.63635	2.71427	0.898506
AMD2	Diploids	phases	1595	FALSE	FALSE	FALSE	FALSE	FALSE	0.166018	0.33038	0.311414	-0.730524	-0.615192	NS	0	125.796	126.849	12.9346	10.1968	1.6109	0.784719	1.63975	0.783716	1.0399	-0.115332	0.446174	2.63635	2.71427	0.898506
AMD2	Exit-stationary	phases	1991	FALSE	FALSE	FALSE	FALSE	FALSE	0.390791	0.33038	0.311414	-1.94746	-1.83213	NS	0	128.795	133.312	9.86961	7.40337	3.34926	0.454612	3.27691	0.540552	0.613614	-0.115332	0.446174	2.63635	2.71427	0.898506
AMD2	Fluconazole	stresses & drugs	1827	FALSE	TRUE	FALSE	FALSE	FALSE	0	0.33038	0.311414	-4.13471	-4.01937	Down	0	141.99	141.301	15.3332	10.8514	2.84678	0.688508	2.73938	0.88505	0.924478	-0.115332	0.446174	2.63635	2.71427	0.898506
AMD2	Hydroxyurea	stresses & drugs	1482	FALSE	FALSE	FALSE	FALSE	FALSE	0.16965	0.33038	0.311414	-0.830232	-0.7149	NS	0	129.457	130.613	9.93461	7.60614	1.88339	0.933117	1.84742	0.8892	1.26232	-0.115332	0.446174	2.63635	2.71427	0.898506
AMD2	Mating	phases	1183	FALSE	FALSE	FALSE	FALSE	FALSE	0.311414	0.33038	0.311414	-0.191863	-0.0765316	NS	0	130.544	134.042	12.2003	9.10182	2.30356	0.699731	2.16637	0.780971	0.942097	-0.115332	0.446174	2.63635	2.71427	0.898506
AMD2	Rapamycin	stresses & drugs	365	FALSE	FALSE	FALSE	FALSE	FALSE	0.422049	0.33038	0.311414	-0.672655	-0.557323	NS	0	125.629	130.566	11.7943	9.03324	2.99719	0.63544	2.87238	0.788705	0.848285	-0.115332	0.446174	2.63635	2.71427	0.898506
AMD2	SD+10Xaa	stresses & drugs	2554	FALSE	TRUE	FALSE	FALSE	FALSE	0	0.33038	0.311414	-5.37936	-5.26403	Down	0	127.552	117.376	8.22497	7.00739	2.96838	0.551809	2.87357	0.635875	0.724707	-0.115332	0.446174	2.63635	2.71427	0.898506
AMD2	SD+2-DeoxyGlucose	stresses & drugs	2179	FALSE	FALSE	FALSE	FALSE	FALSE	0.696887	0.33038	0.311414	-0.451814	-0.336483	NS	0	119.93	129.209	11.6971	9.05284	3.53406	0.381813	3.44207	0.749257	0.529953	-0.115332	0.446174	2.63635	2.71427	0.898506
AMD2	SD+2MGlycerol	osmotic stress	1638	FALSE	FALSE	FALSE	FALSE	FALSE	0.314137	0.33038	0.311414	-0.914673	-0.799341	NS	0	133.413	136.935	12.2404	8.93887	2.69967	0.571433	2.67217	0.627876	0.778674	-0.115332	0.446174	2.63635	2.71427	0.898506
AMD2	SD+Ca	minerals	2233	FALSE	FALSE	FALSE	FALSE	FALSE	0.225811	0.33038	0.311414	-0.859281	-0.743949	NS	0	123.624	125.78	7.52476	5.98247	2.16956	0.594897	2.13423	0.599453	0.779869	-0.115332	0.446174	2.63635	2.71427	0.898506
AMD2	SD+EGTA	metals	1725	FALSE	TRUE	FALSE	FALSE	FALSE	0	0.33038	0.311414	-2.01332	-1.89799	NS	0	135.155	134.967	11.1689	8.27531	2.39561	1.18988	2.29655	0.994803	1.6093	-0.115332	0.446174	2.63635	2.71427	0.898506
AMD2	SD+KCl	osmotic stress	933	FALSE	TRUE	FALSE	FALSE	FALSE	0	0.33038	0.311414	-4.68161	-4.56628	Down	0	139.392	139.28	13.0728	9.38595	3.09001	0.66003	2.86025	0.893548	0.972765	-0.115332	0.446174	2.63635	2.71427	0.898506
AMD2	SD+NaCl	osmotic stress	671	FALSE	TRUE	FALSE	FALSE	FALSE	0	0.33038	0.311414	-3.48511	-3.36978	Down	0	136.786	136.22	10.9927	8.06979	2.63053	0.754792	2.50866	0.818945	1.04645	-0.115332	0.446174	2.63635	2.71427	0.898506
AMD2	SD+Sorbitol	osmotic stress	110	FALSE	FALSE	FALSE	FALSE	FALSE	0.918288	0.33038	0.311414	-0.871653	-0.756321	NS	0	140.689	161.838	20.7393	12.8149	4.69484	0.258875	4.6342	0.333141	0.366357	-0.115332	0.446174	2.63635	2.71427	0.898506
AMD2	SD-Biotin	co-factors	2226	FALSE	FALSE	FALSE	FALSE	FALSE	0.214656	0.33038	0.311414	-1.76115	-1.64582	NS	0	135.579	137.568	14.2937	10.3903	2.74458	0.661299	2.71288	0.661982	0.86144	-0.115332	0.446174	2.63635	2.71427	0.898506
AMD2	SD-Ca	minerals	1626	FALSE	FALSE	FALSE	FALSE	FALSE	0.237095	0.33038	0.311414	-0.949557	-0.834226	NS	0	125.369	127.741	12.4594	9.75365	2.29974	0.575302	2.21628	0.651008	0.779799	-0.115332	0.446174	2.63635	2.71427	0.898506
AMD2	SD-Cu	metals	1764	FALSE	FALSE	FALSE	FALSE	FALSE	0.488716	0.33038	0.311414	0.32414	0.439472	NS	0	132.013	137.808	15.9531	11.5763	2.51132	0.780814	2.40637	0.821185	1.06912	-0.115332	0.446174	2.63635	2.71427	0.898506
AMD2	SD-Fe	metals	2321	FALSE	FALSE	FALSE	FALSE	FALSE	0.392088	0.33038	0.311414	-0.0770441	0.0382877	NS	0	130.978	135.518	14.3489	10.5882	2.53707	0.871748	2.34111	0.921189	1.25818	-0.115332	0.446174	2.63635	2.71427	0.898506
AMD2	SD-Inositol	co-factors	2146	FALSE	FALSE	FALSE	FALSE	FALSE	0.175227	0.33038	0.311414	-2.89271	-2.77738	NS	0	132.265	133.529	14.5143	10.8698	3.02978	0.639845	2.91393	0.777848	0.882196	-0.115332	0.446174	2.63635	2.71427	0.898506
AMD2	SD-MSG	stresses & drugs	2382	FALSE	FALSE	FALSE	FALSE	FALSE	0.386122	0.33038	0.311414	-1.47214	-1.35681	NS	0	123.05	127.521	10.0934	7.91509	3.15965	0.480811	2.98571	0.697365	0.67972	-0.115332	0.446174	2.63635	2.71427	0.898506
AMD2	SD-Mg	metals	749	FALSE	FALSE	FALSE	FALSE	FALSE	0.344358	0.33038	0.311414	-1.44764	-1.33231	NS	0	137.11	141.028	22.7779	16.1513	3.55587	0.868892	3.60232	0.855535	1.18206	-0.115332	0.446174	2.63635	2.71427	0.898506
AMD2	SD-Mn	metals	2199	FALSE	FALSE	FALSE	FALSE	FALSE	0.216602	0.33038	0.311414	-1.22863	-1.1133	NS	0	128.953	130.966	11.9767	9.14488	2.43162	0.683873	2.39759	0.817384	0.944969	-0.115332	0.446174	2.63635	2.71427	0.898506
AMD2	SD-Phosphate	minerals	3331	FALSE	TRUE	FALSE	FALSE	FALSE	0	0.33038	0.311414	-4.32187	-4.20653	Down	0	140.883	133.03	13.6145	10.2341	3.62148	0.837945	3.54088	1.18745	1.123	-0.115332	0.446174	2.63635	2.71427	0.898506
AMD2	SD-Riboflavin	co-factors	2311	FALSE	FALSE	FALSE	FALSE	FALSE	0.136446	0.33038	0.311414	-1.83066	-1.71533	NS	0	131.021	131.47	11.2397	8.54928	2.27716	0.951632	2.20961	0.871165	1.34372	-0.115332	0.446174	2.63635	2.71427	0.898506
AMD2	SD-Thiamin	co-factors	2285	FALSE	FALSE	FALSE	FALSE	FALSE	0.120882	0.33038	0.311414	-3.10099	-2.98566	Down	0	131.785	131.789	12.6169	9.57359	2.443	0.785859	2.35243	0.85512	1.01222	-0.115332	0.446174	2.63635	2.71427	0.898506
AMD2	SD-Zn	metals	1592	FALSE	TRUE	FALSE	FALSE	FALSE	0	0.33038	0.311414	-2.07485	-1.95952	NS	0	129.549	128.61	13.2439	10.2977	2.55583	1.23181	2.38678	1.0135	1.84611	-0.115332	0.446174	2.63635	2.71427	0.898506
AMD2	SD-aa	stresses & drugs	2252	FALSE	TRUE	FALSE	FALSE	FALSE	0	0.33038	0.311414	-8.13784	-8.02251	Down	0	120.232	117.216	6.90855	5.89385	2.76385	0.33963	2.71938	0.476491	0.440719	-0.115332	0.446174	2.63635	2.71427	0.898506
AMD2	SGalactose	carbon sources	711	FALSE	FALSE	FALSE	FALSE	FALSE	0.427756	0.33038	0.311414	-0.286382	-0.171051	NS	0	131.194	136.203	13.9048	10.2089	2.76372	0.616741	2.65333	0.727276	0.829286	-0.115332	0.446174	2.63635	2.71427	0.898506
AMD2	SGlycerol	carbon sources	2567	FALSE	FALSE	FALSE	FALSE	FALSE	0.503761	0.33038	0.311414	-0.051302	0.0640298	NS	0	139.822	145.827	15.3499	10.5261	2.85475	0.904261	2.69311	0.918604	1.23721	-0.115332	0.446174	2.63635	2.71427	0.898506
AMD2	SOleate	carbon sources	1884	FALSE	FALSE	FALSE	FALSE	FALSE	0.828923	0.33038	0.311414	-0.556909	-0.441577	NS	0	135.928	149.121	15.1455	10.1565	4.12829	0.540702	3.93092	0.820595	0.789766	-0.115332	0.446174	2.63635	2.71427	0.898506
AMD2	SRaffinose	carbon sources	46	FALSE	FALSE	FALSE	FALSE	FALSE	0.843709	0.33038	0.311414	0	0.115332	NS	0	130.788	144.806	13.3003	9.18495	3.90858	0.788902	3.57724	1.25262	0.945486	-0.115332	0.446174	2.63635	2.71427	0.898506
AMD2	SSucrose	carbon sources	1641	FALSE	FALSE	FALSE	FALSE	FALSE	0.206096	0.33038	0.311414	-0.85364	-0.738308	NS	0	133.267	135.094	13.1551	9.73776	2.23695	0.864482	2.2184	0.875037	1.12184	-0.115332	0.446174	2.63635	2.71427	0.898506
AMD2	Terbinafine	stresses & drugs	1479	FALSE	FALSE	FALSE	FALSE	FALSE	0.329702	0.33038	0.311414	-0.685191	-0.569859	NS	0	146.202	149.923	18.6203	12.4199	2.82353	0.852978	2.72405	0.875678	1.14961	-0.115332	0.446174	2.63635	2.71427	0.898506
AMD2	Tunicamycin	stresses & drugs	1352	FALSE	FALSE	FALSE	FALSE	FALSE	0.246433	0.33038	0.311414	-1.2671	-1.15177	NS	0	142.978	145.532	13.151	9.0365	2.74838	0.725292	2.60484	0.768566	0.998577	-0.115332	0.446174	2.63635	2.71427	0.898506
AMD2	YPD	carbon sources	806	FALSE	FALSE	FALSE	FALSE	FALSE	0.769909	0.33038	0.311414	0.0237971	0.139129	NS	0	382.462	393.518	43.0071	10.9289	3.57773	0.5833	3.4531	0.725995	0.764658	-0.115332	0.446174	2.63635	2.71427	0.898506
ARF2	5%Ethanol	stresses & drugs	1031	FALSE	FALSE	FALSE	FALSE	TRUE	0.967704	0.961763	0.976848	4.11128	-1.04425	NS	0	126.152	167.129	21.4778	12.851	3.60471	0.434619	3.45236	0.862401	0.576533	5.15552	0.981193	6.19774	2.71427	0.898506
ARF2	Amphotericin-B	stresses & drugs	1603	FALSE	FALSE	FALSE	FALSE	TRUE	0.99144	0.961763	0.976848	4.98211	-0.173415	NS	0	144.734	266.003	65.4804	24.6164	2.98192	0.793239	2.74573	0.966216	1.22778	5.15552	0.981193	6.19774	2.71427	0.898506
ARF2	CCCP	stresses & drugs	1900	FALSE	FALSE	FALSE	FALSE	TRUE	0.966926	0.961763	0.976848	5.30291	0.147384	NS	0	130.715	170.309	27.2235	15.9848	2.5843	0.520257	2.52582	0.678339	0.685765	5.15552	0.981193	6.19774	2.71427	0.898506
ARF2	Cerulenin	stresses & drugs	316	FALSE	FALSE	FALSE	FALSE	TRUE	0.983658	0.961763	0.976848	4.06419	-1.09133	NS	0	134.951	215.385	43.5337	20.2121	3.66412	0.660263	3.40266	0.916052	0.960423	5.15552	0.981193	6.19774	2.71427	0.898506
ARF2	DDW	stresses & drugs	2618	FALSE	FALSE	FALSE	FALSE	TRUE	0.983139	0.961763	0.976848	5.61259	0.457064	NS	0	127.995	206.707	39.2789	19.0023	3.01816	0.587707	2.92654	0.704646	0.825973	5.15552	0.981193	6.19774	2.71427	0.898506
ARF2	DTT	stresses & drugs	397	FALSE	FALSE	FALSE	FALSE	TRUE	0.972892	0.961763	0.976848	2.79821	-2.35732	NS	0	142.779	193.976	46.6538	24.0514	3.71606	0.711103	3.45108	0.995269	1.01878	5.15552	0.981193	6.19774	2.71427	0.898506
ARF2	Deep-stationary	phases	439	FALSE	FALSE	FALSE	FALSE	TRUE	0.967964	0.961763	0.976848	2.87793	-2.2776	NS	0	132.61	173.619	28.9971	16.7015	4.11595	0.443621	3.95462	0.836395	0.654945	5.15552	0.981193	6.19774	2.71427	0.898506
ARF2	Diploids	phases	2070	FALSE	FALSE	FALSE	FALSE	TRUE	0.779896	0.961763	0.976848	2.57565	-2.57987	NS	0	125.796	137.194	11.6469	8.48932	1.6109	0.784719	1.63975	0.783716	1.0399	5.15552	0.981193	6.19774	2.71427	0.898506
ARF2	Exit-stationary	phases	1761	FALSE	FALSE	FALSE	FALSE	TRUE	0.980285	0.961763	0.976848	6.1021	0.946581	NS	0	128.795	197.508	34.7839	17.6114	3.34926	0.454612	3.27691	0.540552	0.613614	5.15552	0.981193	6.19774	2.71427	0.898506
ARF2	Fluconazole	stresses & drugs	2738	FALSE	FALSE	FALSE	FALSE	TRUE	0.987549	0.961763	0.976848	5.43815	0.28263	NS	0	141.99	237.392	50.5083	21.2763	2.84678	0.688508	2.73938	0.88505	0.924478	5.15552	0.981193	6.19774	2.71427	0.898506
ARF2	Hydroxyurea	stresses & drugs	1320	FALSE	FALSE	FALSE	FALSE	TRUE	0.979896	0.961763	0.976848	4.51838	-0.637149	NS	0	129.457	197.029	32.315	16.4011	1.88339	0.933117	1.84742	0.8892	1.26232	5.15552	0.981193	6.19774	2.71427	0.898506
ARF2	Mating	phases	1172	FALSE	FALSE	FALSE	FALSE	TRUE	0.680674	0.961763	0.976848	1.43701	-3.71851	NS	0	130.544	139.455	39.8729	28.5919	2.30356	0.699731	2.16637	0.780971	0.942097	5.15552	0.981193	6.19774	2.71427	0.898506
ARF2	Rapamycin	stresses & drugs	836	FALSE	FALSE	FALSE	FALSE	TRUE	0.983787	0.961763	0.976848	5.29155	0.136028	NS	0	125.629	206.748	40.6097	19.6421	2.99719	0.63544	2.87238	0.788705	0.848285	5.15552	0.981193	6.19774	2.71427	0.898506
ARF2	SD+10Xaa	stresses & drugs	2253	FALSE	FALSE	FALSE	FALSE	TRUE	0.98249	0.961763	0.976848	5.99016	0.834635	NS	0	127.552	203.928	34.3787	16.8583	2.96838	0.551809	2.87357	0.635875	0.724707	5.15552	0.981193	6.19774	2.71427	0.898506
ARF2	SD+2-DeoxyGlucose	stresses & drugs	1568	FALSE	FALSE	FALSE	FALSE	TRUE	0.939689	0.961763	0.976848	3.1313	-2.02422	NS	0	119.93	145.462	16.8082	11.555	3.53406	0.381813	3.44207	0.749257	0.529953	5.15552	0.981193	6.19774	2.71427	0.898506
ARF2	SD+2MGlycerol	osmotic stress	1759	FALSE	FALSE	FALSE	FALSE	TRUE	0.937354	0.961763	0.976848	3.50699	-1.64853	NS	0	133.413	158.471	19.3245	12.1943	2.69967	0.571433	2.67217	0.627876	0.778674	5.15552	0.981193	6.19774	2.71427	0.898506
ARF2	SD+Ca	minerals	3088	FALSE	FALSE	FALSE	FALSE	TRUE	0.968093	0.961763	0.976848	5.42707	0.271545	NS	0	123.624	164.792	19.5192	11.8447	2.16956	0.594897	2.13423	0.599453	0.779869	5.15552	0.981193	6.19774	2.71427	0.898506
ARF2	SD+EGTA	metals	1917	FALSE	FALSE	FALSE	FALSE	TRUE	0.980674	0.961763	0.976848	3.14689	-2.00863	NS	0	135.155	204.678	41.0935	20.0772	2.39561	1.18988	2.29655	0.994803	1.6093	5.15552	0.981193	6.19774	2.71427	0.898506
ARF2	SD+KCl	osmotic stress	562	FALSE	FALSE	FALSE	FALSE	TRUE	0.937484	0.961763	0.976848	2.45429	-2.70123	NS	0	139.392	164.563	18.7354	11.3849	3.09001	0.66003	2.86025	0.893548	0.972765	5.15552	0.981193	6.19774	2.71427	0.898506
ARF2	SD+NaCl	osmotic stress	500	FALSE	FALSE	FALSE	FALSE	TRUE	0.940986	0.961763	0.976848	2.79974	-2.35579	NS	0	136.786	162.578	17.5752	10.8103	2.63053	0.754792	2.50866	0.818945	1.04645	5.15552	0.981193	6.19774	2.71427	0.898506
ARF2	SD+Sorbitol	osmotic stress	215	FALSE	FALSE	FALSE	FALSE	TRUE	0.953567	0.961763	0.976848	0.987222	-4.1683	NS	0	140.689	170.607	23.3552	13.6895	4.69484	0.258875	4.6342	0.333141	0.366357	5.15552	0.981193	6.19774	2.71427	0.898506
ARF2	SD-Biotin	co-factors	2523	FALSE	FALSE	FALSE	FALSE	TRUE	0.979377	0.961763	0.976848	5.0439	-0.111623	NS	0	135.579	202.233	37.1425	18.3662	2.74458	0.661299	2.71288	0.661982	0.86144	5.15552	0.981193	6.19774	2.71427	0.898506
ARF2	SD-Ca	minerals	1804	FALSE	FALSE	FALSE	FALSE	TRUE	0.973541	0.961763	0.976848	5.98291	0.827382	NS	0	125.369	177.878	27.7319	15.5904	2.29974	0.575302	2.21628	0.651008	0.779799	5.15552	0.981193	6.19774	2.71427	0.898506
ARF2	SD-Cu	metals	1998	FALSE	FALSE	FALSE	FALSE	TRUE	0.976913	0.961763	0.976848	4.40869	-0.746836	NS	0	132.013	192.991	38.6074	20.0047	2.51132	0.780814	2.40637	0.821185	1.06912	5.15552	0.981193	6.19774	2.71427	0.898506
ARF2	SD-Fe	metals	2269	FALSE	FALSE	FALSE	FALSE	TRUE	0.975746	0.961763	0.976848	3.83445	-1.32107	NS	0	130.978	188.859	35.868	18.992	2.53707	0.871748	2.34111	0.921189	1.25818	5.15552	0.981193	6.19774	2.71427	0.898506
ARF2	SD-Inositol	co-factors	2200	FALSE	FALSE	FALSE	FALSE	TRUE	0.988457	0.961763	0.976848	5.72594	0.570413	NS	0	132.265	234.765	56.2738	23.9703	3.02978	0.639845	2.91393	0.777848	0.882196	5.15552	0.981193	6.19774	2.71427	0.898506
ARF2	SD-MSG	stresses & drugs	1698	FALSE	FALSE	FALSE	FALSE	TRUE	0.975357	0.961763	0.976848	5.61151	0.455985	NS	0	123.05	180.039	28.3901	15.7688	3.15965	0.480811	2.98571	0.697365	0.67972	5.15552	0.981193	6.19774	2.71427	0.898506
ARF2	SD-Mg	metals	246	FALSE	FALSE	FALSE	FALSE	TRUE	0.968872	0.961763	0.976848	2.14726	-3.00827	NS	0	137.11	178.971	30.6577	17.13	3.55587	0.868892	3.60232	0.855535	1.18206	5.15552	0.981193	6.19774	2.71427	0.898506
ARF2	SD-Mn	metals	1142	FALSE	FALSE	FALSE	FALSE	TRUE	0.985473	0.961763	0.976848	5.88599	0.730463	NS	0	128.953	215.798	39.4361	18.2746	2.43162	0.683873	2.39759	0.817384	0.944969	5.15552	0.981193	6.19774	2.71427	0.898506
ARF2	SD-Phosphate	minerals	2839	FALSE	FALSE	FALSE	FALSE	TRUE	0.981842	0.961763	0.976848	3.15522	-2.0003	NS	0	140.883	216.808	51.6655	23.8301	3.62148	0.837945	3.54088	1.18745	1.123	5.15552	0.981193	6.19774	2.71427	0.898506
ARF2	SD-Riboflavin	co-factors	2642	FALSE	FALSE	FALSE	FALSE	TRUE	0.981064	0.961763	0.976848	4.11483	-1.04069	NS	0	131.021	203.18	34.3857	16.9237	2.27716	0.951632	2.20961	0.871165	1.34372	5.15552	0.981193	6.19774	2.71427	0.898506
ARF2	SD-Thiamin	co-factors	1360	FALSE	FALSE	FALSE	FALSE	TRUE	0.984047	0.961763	0.976848	5.00191	-0.153612	NS	0	131.785	213.713	44.4327	20.7908	2.443	0.785859	2.35243	0.85512	1.01222	5.15552	0.981193	6.19774	2.71427	0.898506
ARF2	SD-Zn	metals	1154	FALSE	FALSE	FALSE	FALSE	TRUE	0.97808	0.961763	0.976848	2.81244	-2.34308	NS	0	129.549	193.453	37.8105	19.5451	2.55583	1.23181	2.38678	1.0135	1.84611	5.15552	0.981193	6.19774	2.71427	0.898506
ARF2	SD-aa	stresses & drugs	1456	FALSE	FALSE	FALSE	FALSE	TRUE	0.939559	0.961763	0.976848	5.7863	0.630775	NS	0	120.232	145.753	18.6551	12.7992	2.76385	0.33963	2.71938	0.476491	0.440719	5.15552	0.981193	6.19774	2.71427	0.898506
ARF2	SGalactose	carbon sources	687	FALSE	FALSE	FALSE	FALSE	TRUE	0.970558	0.961763	0.976848	4.43331	-0.72221	NS	0	131.194	175.383	51.9439	29.6173	2.76372	0.616741	2.65333	0.727276	0.829286	5.15552	0.981193	6.19774	2.71427	0.898506
ARF2	SGlycerol	carbon sources	2159	FALSE	FALSE	FALSE	FALSE	TRUE	0.976783	0.961763	0.976848	3.40705	-1.74847	NS	0	139.822	200.029	45.0604	22.527	2.85475	0.904261	2.69311	0.918604	1.23721	5.15552	0.981193	6.19774	2.71427	0.898506
ARF2	SOleate	carbon sources	666	FALSE	FALSE	FALSE	FALSE	TRUE	0.97406	0.961763	0.976848	3.05939	-2.09614	NS	0	135.928	189.971	29.3431	15.446	4.12829	0.540702	3.93092	0.820595	0.789766	5.15552	0.981193	6.19774	2.71427	0.898506
ARF2	SSucrose	carbon sources	1456	FALSE	FALSE	FALSE	FALSE	TRUE	0.980934	0.961763	0.976848	4.51804	-0.637481	NS	0	133.267	202.922	42.0703	20.7322	2.23695	0.864482	2.2184	0.875037	1.12184	5.15552	0.981193	6.19774	2.71427	0.898506
ARF2	Terbinafine	stresses & drugs	1331	FALSE	FALSE	FALSE	FALSE	TRUE	0.991051	0.961763	0.976848	4.7882	-0.367327	NS	0	146.202	265.274	64.0668	24.1512	2.82353	0.852978	2.72405	0.875678	1.14961	5.15552	0.981193	6.19774	2.71427	0.898506
ARF2	Tunicamycin	stresses & drugs	1520	FALSE	FALSE	FALSE	FALSE	TRUE	0.988846	0.961763	0.976848	5.46759	0.312063	NS	0	142.978	246.959	54.775	22.1798	2.74838	0.725292	2.60484	0.768566	0.998577	5.15552	0.981193	6.19774	2.71427	0.898506
ARF2	YPD	carbon sources	827	FALSE	FALSE	FALSE	FALSE	TRUE	0.976135	0.961763	0.976848	3.97031	-1.18521	NS	0	382.462	440.913	38.9088	8.82461	3.57773	0.5833	3.4531	0.725995	0.764658	5.15552	0.981193	6.19774	2.71427	0.898506
AXL2	5%Ethanol	stresses & drugs	461	FALSE	FALSE	FALSE	FALSE	FALSE	0.889883	0.604956	0.697601	1.39224	0.782633	NS	0	126.152	143.656	16.4666	11.4625	3.60471	0.434619	3.45236	0.862401	0.576533	0.609607	0.617121	3.12617	2.71427	0.898506
AXL2	Amphotericin-B	stresses & drugs	1478	FALSE	TRUE	FALSE	FALSE	FALSE	0	0.604956	0.697601	-3.75917	-4.36878	Down	0	144.734	143.149	17.7406	12.3931	2.98192	0.793239	2.74573	0.966216	1.22778	0.609607	0.617121	3.12617	2.71427	0.898506
AXL2	CCCP	stresses & drugs	1957	FALSE	FALSE	FALSE	FALSE	FALSE	0.74799	0.604956	0.697601	1.7924	1.18279	NS	0	130.715	141.162	10.9915	7.78649	2.5843	0.520257	2.52582	0.678339	0.685765	0.609607	0.617121	3.12617	2.71427	0.898506
AXL2	Cerulenin	stresses & drugs	1584	FALSE	FALSE	FALSE	FALSE	FALSE	0.871466	0.604956	0.697601	0.642747	0.0331399	NS	0	134.951	150.963	17.9417	11.8848	3.66412	0.660263	3.40266	0.916052	0.960423	0.609607	0.617121	3.12617	2.71427	0.898506
AXL2	DDW	stresses & drugs	2443	FALSE	FALSE	FALSE	FALSE	FALSE	0.858495	0.604956	0.697601	1.65942	1.04982	NS	0	127.995	142.922	14.0943	9.86154	3.01816	0.587707	2.92654	0.704646	0.825973	0.609607	0.617121	3.12617	2.71427	0.898506
AXL2	DTT	stresses & drugs	291	FALSE	FALSE	FALSE	FALSE	FALSE	0.957198	0.604956	0.697601	1.81706	1.20745	NS	0	142.779	173.961	37.7353	21.6918	3.71606	0.711103	3.45108	0.995269	1.01878	0.609607	0.617121	3.12617	2.71427	0.898506
AXL2	Deep-stationary	phases	499	FALSE	FALSE	FALSE	FALSE	FALSE	0.933722	0.604956	0.697601	1.22584	0.616233	NS	0	132.61	156.887	17.794	11.3419	4.11595	0.443621	3.95462	0.836395	0.654945	0.609607	0.617121	3.12617	2.71427	0.898506
AXL2	Diploids	phases	1560	FALSE	FALSE	FALSE	FALSE	FALSE	0.302205	0.604956	0.697601	0.649332	0.0397246	NS	0	125.796	129.144	10.7366	8.31367	1.6109	0.784719	1.63975	0.783716	1.0399	0.609607	0.617121	3.12617	2.71427	0.898506
AXL2	Exit-stationary	phases	1202	FALSE	FALSE	FALSE	FALSE	FALSE	0.876394	0.604956	0.697601	1.69192	1.08231	NS	0	128.795	145.164	13.1514	9.05968	3.34926	0.454612	3.27691	0.540552	0.613614	0.609607	0.617121	3.12617	2.71427	0.898506
AXL2	Fluconazole	stresses & drugs	2071	FALSE	FALSE	FALSE	FALSE	FALSE	0.681582	0.604956	0.697601	0.673725	0.0641178	NS	0	141.99	150.912	18.2067	12.0644	2.84678	0.688508	2.73938	0.88505	0.924478	0.609607	0.617121	3.12617	2.71427	0.898506
AXL2	Hydroxyurea	stresses & drugs	1165	FALSE	FALSE	FALSE	FALSE	FALSE	0.369131	0.604956	0.697601	0.541246	-0.0683613	NS	0	129.457	133.692	10.5036	7.85653	1.88339	0.933117	1.84742	0.8892	1.26232	0.609607	0.617121	3.12617	2.71427	0.898506
AXL2	Mating	phases	932	FALSE	FALSE	FALSE	FALSE	FALSE	0.220233	0.604956	0.697601	-0.980865	-1.59047	NS	0	130.544	132.612	10.7898	8.1364	2.30356	0.699731	2.16637	0.780971	0.942097	0.609607	0.617121	3.12617	2.71427	0.898506
AXL2	Rapamycin	stresses & drugs	751	FALSE	FALSE	FALSE	FALSE	FALSE	0.548768	0.604956	0.697601	-0.106781	-0.716388	NS	0	125.629	132.246	11.3095	8.55187	2.99719	0.63544	2.87238	0.788705	0.848285	0.609607	0.617121	3.12617	2.71427	0.898506
AXL2	SD+10Xaa	stresses & drugs	3100	FALSE	FALSE	FALSE	FALSE	FALSE	0.721401	0.604956	0.697601	0.856515	0.246908	NS	0	127.552	137.413	9.42965	6.86228	2.96838	0.551809	2.87357	0.635875	0.724707	0.609607	0.617121	3.12617	2.71427	0.898506
AXL2	SD+2-DeoxyGlucose	stresses & drugs	1558	FALSE	FALSE	FALSE	FALSE	FALSE	0.814916	0.604956	0.697601	0.609031	-0.000576015	NS	0	119.93	132.54	10.5047	7.92567	3.53406	0.381813	3.44207	0.749257	0.529953	0.609607	0.617121	3.12617	2.71427	0.898506
AXL2	SD+2MGlycerol	osmotic stress	2109	FALSE	FALSE	FALSE	FALSE	FALSE	0.781453	0.604956	0.697601	1.6435	1.03389	NS	0	133.413	144.869	15.5075	10.7045	2.69967	0.571433	2.67217	0.627876	0.778674	0.609607	0.617121	3.12617	2.71427	0.898506
AXL2	SD+Ca	minerals	1887	FALSE	FALSE	FALSE	FALSE	FALSE	0.385344	0.604956	0.697601	0.467968	-0.141639	NS	0	123.624	128.08	9.00116	7.02777	2.16956	0.594897	2.13423	0.599453	0.779869	0.609607	0.617121	3.12617	2.71427	0.898506
AXL2	SD+EGTA	metals	1972	FALSE	TRUE	FALSE	FALSE	FALSE	0	0.604956	0.697601	-2.01332	-2.62293	NS	0	135.155	129.577	8.03467	6.2007	2.39561	1.18988	2.29655	0.994803	1.6093	0.609607	0.617121	3.12617	2.71427	0.898506
AXL2	SD+KCl	osmotic stress	691	FALSE	FALSE	FALSE	FALSE	FALSE	0.121141	0.604956	0.697601	-4.66207	-5.27168	Down	0	139.392	139.401	12.8021	9.18361	3.09001	0.66003	2.86025	0.893548	0.972765	0.609607	0.617121	3.12617	2.71427	0.898506
AXL2	SD+NaCl	osmotic stress	789	FALSE	TRUE	FALSE	FALSE	FALSE	0	0.604956	0.697601	-3.48511	-4.09472	Down	0	136.786	134.288	15.0825	11.2315	2.63053	0.754792	2.50866	0.818945	1.04645	0.609607	0.617121	3.12617	2.71427	0.898506
AXL2	SD+Sorbitol	osmotic stress	577	FALSE	FALSE	FALSE	FALSE	FALSE	0.955383	0.604956	0.697601	1.09211	0.482503	NS	0	140.689	171.195	20.6391	12.0559	4.69484	0.258875	4.6342	0.333141	0.366357	0.609607	0.617121	3.12617	2.71427	0.898506
AXL2	SD-Biotin	co-factors	2093	FALSE	FALSE	FALSE	FALSE	FALSE	0.783268	0.604956	0.697601	1.36022	0.750617	NS	0	135.579	147.081	16.3962	11.1478	2.74458	0.661299	2.71288	0.661982	0.86144	0.609607	0.617121	3.12617	2.71427	0.898506
AXL2	SD-Ca	minerals	1626	FALSE	FALSE	FALSE	FALSE	FALSE	0.425292	0.604956	0.697601	0.48883	-0.120777	NS	0	125.369	130.352	13.5957	10.43	2.29974	0.575302	2.21628	0.651008	0.779799	0.609607	0.617121	3.12617	2.71427	0.898506
AXL2	SD-Cu	metals	2158	FALSE	FALSE	FALSE	FALSE	FALSE	0.436187	0.604956	0.697601	0.1246	-0.485007	NS	0	132.013	137.113	14.3805	10.4881	2.51132	0.780814	2.40637	0.821185	1.06912	0.609607	0.617121	3.12617	2.71427	0.898506
AXL2	SD-Fe	metals	1635	FALSE	FALSE	FALSE	FALSE	FALSE	0.216342	0.604956	0.697601	-1.08557	-1.69518	NS	0	130.978	132.99	12.4949	9.3954	2.53707	0.871748	2.34111	0.921189	1.25818	0.609607	0.617121	3.12617	2.71427	0.898506
AXL2	SD-Inositol	co-factors	1540	FALSE	FALSE	FALSE	FALSE	FALSE	0.854215	0.604956	0.697601	1.47427	0.864664	NS	0	132.265	146.969	17.0449	11.5976	3.02978	0.639845	2.91393	0.777848	0.882196	0.609607	0.617121	3.12617	2.71427	0.898506
AXL2	SD-MSG	stresses & drugs	2553	FALSE	FALSE	FALSE	FALSE	FALSE	0.847601	0.604956	0.697601	1.60255	0.992945	NS	0	123.05	137.294	11.244	8.18975	3.15965	0.480811	2.98571	0.697365	0.67972	0.609607	0.617121	3.12617	2.71427	0.898506
AXL2	SD-Mg	metals	929	FALSE	FALSE	FALSE	FALSE	FALSE	0.739559	0.604956	0.697601	-0.0705771	-0.680184	NS	0	137.11	147.381	22.836	15.4946	3.55587	0.868892	3.60232	0.855535	1.18206	0.609607	0.617121	3.12617	2.71427	0.898506
AXL2	SD-Mn	metals	2563	FALSE	FALSE	FALSE	FALSE	FALSE	0.689364	0.604956	0.697601	1.32111	0.711499	NS	0	128.953	138.045	11.6721	8.45534	2.43162	0.683873	2.39759	0.817384	0.944969	0.609607	0.617121	3.12617	2.71427	0.898506
AXL2	SD-Phosphate	minerals	1723	FALSE	FALSE	FALSE	FALSE	FALSE	0.584955	0.604956	0.697601	-0.701576	-1.31118	NS	0	140.883	148.071	22.2307	15.0135	3.62148	0.837945	3.54088	1.18745	1.123	0.609607	0.617121	3.12617	2.71427	0.898506
AXL2	SD-Riboflavin	co-factors	1932	FALSE	FALSE	FALSE	FALSE	FALSE	0.593385	0.604956	0.697601	0.821407	0.2118	NS	0	131.021	138.354	12.895	9.32032	2.27716	0.951632	2.20961	0.871165	1.34372	0.609607	0.617121	3.12617	2.71427	0.898506
AXL2	SD-Thiamin	co-factors	586	FALSE	FALSE	FALSE	FALSE	FALSE	0.803761	0.604956	0.697601	1.62046	1.01085	NS	0	131.785	143.93	14.3665	9.9816	2.443	0.785859	2.35243	0.85512	1.01222	0.609607	0.617121	3.12617	2.71427	0.898506
AXL2	SD-Zn	metals	1729	FALSE	TRUE	FALSE	FALSE	FALSE	0	0.604956	0.697601	-2.07485	-2.68446	NS	0	129.549	126.02	9.7697	7.7525	2.55583	1.23181	2.38678	1.0135	1.84611	0.609607	0.617121	3.12617	2.71427	0.898506
AXL2	SD-aa	stresses & drugs	2273	FALSE	FALSE	FALSE	FALSE	FALSE	0.684825	0.604956	0.697601	1.63761	1.028	NS	0	120.232	129.219	9.49429	7.34746	2.76385	0.33963	2.71938	0.476491	0.440719	0.609607	0.617121	3.12617	2.71427	0.898506
AXL2	SGalactose	carbon sources	792	FALSE	FALSE	FALSE	FALSE	FALSE	0.526848	0.604956	0.697601	0.176314	-0.433293	NS	0	131.194	137.517	16.0998	11.7075	2.76372	0.616741	2.65333	0.727276	0.829286	0.609607	0.617121	3.12617	2.71427	0.898506
AXL2	SGlycerol	carbon sources	2622	FALSE	FALSE	FALSE	FALSE	FALSE	0.83048	0.604956	0.697601	1.08544	0.475829	NS	0	139.822	153.106	18.7903	12.2727	2.85475	0.904261	2.69311	0.918604	1.23721	0.609607	0.617121	3.12617	2.71427	0.898506
AXL2	SOleate	carbon sources	416	FALSE	FALSE	FALSE	FALSE	FALSE	0.901297	0.604956	0.697601	0.341351	-0.268256	NS	0	135.928	154.802	18.3248	11.8375	4.12829	0.540702	3.93092	0.820595	0.789766	0.609607	0.617121	3.12617	2.71427	0.898506
AXL2	SSucrose	carbon sources	1644	FALSE	FALSE	FALSE	FALSE	FALSE	0.710636	0.604956	0.697601	1.34896	0.73935	NS	0	133.267	142.846	16.4881	11.5426	2.23695	0.864482	2.2184	0.875037	1.12184	0.609607	0.617121	3.12617	2.71427	0.898506
AXL2	Terbinafine	stresses & drugs	1045	FALSE	FALSE	FALSE	FALSE	FALSE	0.505577	0.604956	0.697601	-0.0125544	-0.622161	NS	0	146.202	152.229	21.229	13.9455	2.82353	0.852978	2.72405	0.875678	1.14961	0.609607	0.617121	3.12617	2.71427	0.898506
AXL2	Tunicamycin	stresses & drugs	914	FALSE	FALSE	FALSE	FALSE	FALSE	0.705837	0.604956	0.697601	0.88212	0.272513	NS	0	142.978	152.448	16.6711	10.9356	2.74838	0.725292	2.60484	0.768566	0.998577	0.609607	0.617121	3.12617	2.71427	0.898506
AXL2	YPD	carbon sources	725	FALSE	FALSE	FALSE	FALSE	FALSE	0.914916	0.604956	0.697601	1.45888	0.849271	NS	0	382.462	402.998	39.4789	9.79628	3.57773	0.5833	3.4531	0.725995	0.764658	0.609607	0.617121	3.12617	2.71427	0.898506
BDH2	5%Ethanol	stresses & drugs	937	FALSE	FALSE	FALSE	FALSE	FALSE	0.974449	0.532978	0.529507	5.07693	5.22035	Up	3	126.152	181.302	31.8153	17.5482	3.60471	0.434619	3.45236	0.862401	0.576533	-0.14342	0.440208	2.61737	2.71427	0.898506
BDH2	Amphotericin-B	stresses & drugs	1445	FALSE	TRUE	FALSE	FALSE	FALSE	0	0.532978	0.529507	-3.75917	-3.61575	Down	3	144.734	139	14.2473	10.2498	2.98192	0.793239	2.74573	0.966216	1.22778	-0.14342	0.440208	2.61737	2.71427	0.898506
BDH2	CCCP	stresses & drugs	2167	FALSE	FALSE	FALSE	FALSE	FALSE	0.34786	0.532978	0.529507	-0.528864	-0.385445	NS	3	130.715	134.671	12.7988	9.50371	2.5843	0.520257	2.52582	0.678339	0.685765	-0.14342	0.440208	2.61737	2.71427	0.898506
BDH2	Cerulenin	stresses & drugs	872	FALSE	FALSE	FALSE	FALSE	FALSE	0.816861	0.532978	0.529507	0.166762	0.310182	NS	3	134.951	147.633	14.6024	9.89104	3.66412	0.660263	3.40266	0.916052	0.960423	-0.14342	0.440208	2.61737	2.71427	0.898506
BDH2	DDW	stresses & drugs	2071	FALSE	FALSE	FALSE	FALSE	FALSE	0.624514	0.532978	0.529507	0.225206	0.368625	NS	3	127.995	135.874	13.2374	9.74239	3.01816	0.587707	2.92654	0.704646	0.825973	-0.14342	0.440208	2.61737	2.71427	0.898506
BDH2	DTT	stresses & drugs	469	FALSE	FALSE	FALSE	FALSE	FALSE	0.793515	0.532978	0.529507	-0.0485652	0.0948545	NS	3	142.779	154.61	30.3352	19.6205	3.71606	0.711103	3.45108	0.995269	1.01878	-0.14342	0.440208	2.61737	2.71427	0.898506
BDH2	Deep-stationary	phases	706	FALSE	FALSE	FALSE	FALSE	FALSE	0.980156	0.532978	0.529507	4.50468	4.6481	Up	3	132.61	200.887	52.4472	26.1078	4.11595	0.443621	3.95462	0.836395	0.654945	-0.14342	0.440208	2.61737	2.71427	0.898506
BDH2	Diploids	phases	947	FALSE	FALSE	FALSE	FALSE	FALSE	0.306744	0.532978	0.529507	0.681657	0.825077	NS	3	125.796	129.221	9.57965	7.41335	1.6109	0.784719	1.63975	0.783716	1.0399	-0.14342	0.440208	2.61737	2.71427	0.898506
BDH2	Exit-stationary	phases	1822	FALSE	FALSE	FALSE	FALSE	FALSE	0.722827	0.532978	0.529507	0.211817	0.355237	NS	3	128.795	138.69	24.3178	17.534	3.34926	0.454612	3.27691	0.540552	0.613614	-0.14342	0.440208	2.61737	2.71427	0.898506
BDH2	Fluconazole	stresses & drugs	2196	FALSE	FALSE	FALSE	FALSE	FALSE	0.43048	0.532978	0.529507	-0.365556	-0.222136	NS	3	141.99	147.033	18.6373	12.6756	2.84678	0.688508	2.73938	0.88505	0.924478	-0.14342	0.440208	2.61737	2.71427	0.898506
BDH2	Hydroxyurea	stresses & drugs	1273	FALSE	FALSE	FALSE	FALSE	FALSE	0.210117	0.532978	0.529507	-0.374197	-0.230778	NS	3	129.457	131.353	10.4663	7.96807	1.88339	0.933117	1.84742	0.8892	1.26232	-0.14342	0.440208	2.61737	2.71427	0.898506
BDH2	Mating	phases	1191	FALSE	FALSE	FALSE	FALSE	FALSE	0.363554	0.532978	0.529507	0.0915953	0.235015	NS	3	130.544	134.705	12.1931	9.05173	2.30356	0.699731	2.16637	0.780971	0.942097	-0.14342	0.440208	2.61737	2.71427	0.898506
BDH2	Rapamycin	stresses & drugs	725	FALSE	FALSE	FALSE	FALSE	FALSE	0.27406	0.532978	0.529507	-1.59975	-1.45633	NS	3	125.629	128.575	11.8465	9.21369	2.99719	0.63544	2.87238	0.788705	0.848285	-0.14342	0.440208	2.61737	2.71427	0.898506
BDH2	SD+10Xaa	stresses & drugs	2599	FALSE	FALSE	FALSE	FALSE	FALSE	0.549676	0.532978	0.529507	-0.0666217	0.076798	NS	3	127.552	134.182	10.069	7.50401	2.96838	0.551809	2.87357	0.635875	0.724707	-0.14342	0.440208	2.61737	2.71427	0.898506
BDH2	SD+2-DeoxyGlucose	stresses & drugs	1001	FALSE	FALSE	FALSE	FALSE	FALSE	0.978859	0.532978	0.529507	6.57643	6.71985	Up	3	119.93	184.959	35.0676	18.9596	3.53406	0.381813	3.44207	0.749257	0.529953	-0.14342	0.440208	2.61737	2.71427	0.898506
BDH2	SD+2MGlycerol	osmotic stress	1357	FALSE	FALSE	FALSE	FALSE	FALSE	0.725422	0.532978	0.529507	1.31789	1.46131	NS	3	133.413	143.362	17.7979	12.4147	2.69967	0.571433	2.67217	0.627876	0.778674	-0.14342	0.440208	2.61737	2.71427	0.898506
BDH2	SD+Ca	minerals	2358	FALSE	FALSE	FALSE	FALSE	FALSE	0.413619	0.532978	0.529507	0.631018	0.774438	NS	3	123.624	128.459	7.85291	6.11314	2.16956	0.594897	2.13423	0.599453	0.779869	-0.14342	0.440208	2.61737	2.71427	0.898506
BDH2	SD+EGTA	metals	2186	FALSE	TRUE	FALSE	FALSE	FALSE	0	0.532978	0.529507	-2.01332	-1.8699	NS	3	135.155	131.522	10.2465	7.7907	2.39561	1.18988	2.29655	0.994803	1.6093	-0.14342	0.440208	2.61737	2.71427	0.898506
BDH2	SD+KCl	osmotic stress	558	FALSE	FALSE	FALSE	FALSE	FALSE	0.721012	0.532978	0.529507	0.530937	0.674357	NS	3	139.392	149.248	18.8236	12.6123	3.09001	0.66003	2.86025	0.893548	0.972765	-0.14342	0.440208	2.61737	2.71427	0.898506
BDH2	SD+NaCl	osmotic stress	673	FALSE	FALSE	FALSE	FALSE	FALSE	0.62594	0.532978	0.529507	0.697819	0.841239	NS	3	136.786	144.707	18.3681	12.6933	2.63053	0.754792	2.50866	0.818945	1.04645	-0.14342	0.440208	2.61737	2.71427	0.898506
BDH2	SD+Sorbitol	osmotic stress	118	FALSE	FALSE	FALSE	FALSE	FALSE	0.955253	0.532978	0.529507	1.08582	1.22924	NS	3	140.689	171.159	25.2874	14.7742	4.69484	0.258875	4.6342	0.333141	0.366357	-0.14342	0.440208	2.61737	2.71427	0.898506
BDH2	SD-Biotin	co-factors	348	FALSE	FALSE	FALSE	FALSE	FALSE	0.841245	0.532978	0.529507	1.74186	1.88528	NS	3	135.579	149.471	16.6642	11.1488	2.74458	0.661299	2.71288	0.661982	0.86144	-0.14342	0.440208	2.61737	2.71427	0.898506
BDH2	SD-Ca	minerals	1847	FALSE	FALSE	FALSE	FALSE	FALSE	0.373671	0.532978	0.529507	0.185613	0.329032	NS	3	125.369	129.671	12.8469	9.90731	2.29974	0.575302	2.21628	0.651008	0.779799	-0.14342	0.440208	2.61737	2.71427	0.898506
BDH2	SD-Cu	metals	2134	FALSE	TRUE	FALSE	FALSE	FALSE	0	0.532978	0.529507	-3.21628	-3.07286	Down	3	132.013	131.965	13.2641	10.0512	2.51132	0.780814	2.40637	0.821185	1.06912	-0.14342	0.440208	2.61737	2.71427	0.898506
BDH2	SD-Fe	metals	1995	FALSE	FALSE	FALSE	FALSE	FALSE	0.136057	0.532978	0.529507	-2.30298	-2.15956	NS	3	130.978	131.421	15.5066	11.7992	2.53707	0.871748	2.34111	0.921189	1.25818	-0.14342	0.440208	2.61737	2.71427	0.898506
BDH2	SD-Inositol	co-factors	1606	FALSE	FALSE	FALSE	FALSE	FALSE	0.671725	0.532978	0.529507	0.391084	0.534504	NS	3	132.265	140.978	14.8127	10.5071	3.02978	0.639845	2.91393	0.777848	0.882196	-0.14342	0.440208	2.61737	2.71427	0.898506
BDH2	SD-MSG	stresses & drugs	1863	FALSE	FALSE	FALSE	FALSE	FALSE	0.580545	0.532978	0.529507	-0.29055	-0.14713	NS	3	123.05	130.161	13.7632	10.574	3.15965	0.480811	2.98571	0.697365	0.67972	-0.14342	0.440208	2.61737	2.71427	0.898506
BDH2	SD-Mg	metals	180	FALSE	FALSE	FALSE	FALSE	FALSE	0.884047	0.532978	0.529507	0.703893	0.847312	NS	3	137.11	154.079	22.1578	14.3808	3.55587	0.868892	3.60232	0.855535	1.18206	-0.14342	0.440208	2.61737	2.71427	0.898506
BDH2	SD-Mn	metals	2272	FALSE	FALSE	FALSE	FALSE	FALSE	0.453307	0.532978	0.529507	0.327883	0.471302	NS	3	128.953	134.255	12.1646	9.06082	2.43162	0.683873	2.39759	0.817384	0.944969	-0.14342	0.440208	2.61737	2.71427	0.898506
BDH2	SD-Phosphate	minerals	2752	FALSE	FALSE	FALSE	FALSE	FALSE	0.972633	0.532978	0.529507	2.4068	2.55022	NS	3	140.883	189.689	56.3413	29.702	3.62148	0.837945	3.54088	1.18745	1.123	-0.14342	0.440208	2.61737	2.71427	0.898506
BDH2	SD-Riboflavin	co-factors	2159	FALSE	FALSE	FALSE	FALSE	FALSE	0.451232	0.532978	0.529507	0.390927	0.534346	NS	3	131.021	136.294	17.3104	12.7008	2.27716	0.951632	2.20961	0.871165	1.34372	-0.14342	0.440208	2.61737	2.71427	0.898506
BDH2	SD-Thiamin	co-factors	2634	FALSE	FALSE	FALSE	FALSE	FALSE	0.438003	0.532978	0.529507	0.212532	0.355952	NS	3	131.785	136.89	15.0119	10.9664	2.443	0.785859	2.35243	0.85512	1.01222	-0.14342	0.440208	2.61737	2.71427	0.898506
BDH2	SD-Zn	metals	1983	FALSE	TRUE	FALSE	FALSE	FALSE	0	0.532978	0.529507	-2.07485	-1.93143	NS	3	129.549	128.446	12.7904	9.95779	2.55583	1.23181	2.38678	1.0135	1.84611	-0.14342	0.440208	2.61737	2.71427	0.898506
BDH2	SD-aa	stresses & drugs	1604	FALSE	FALSE	FALSE	FALSE	FALSE	0.523346	0.532978	0.529507	0.294174	0.437594	NS	3	120.232	126.511	9.89052	7.81793	2.76385	0.33963	2.71938	0.476491	0.440719	-0.14342	0.440208	2.61737	2.71427	0.898506
BDH2	SGalactose	carbon sources	784	FALSE	FALSE	FALSE	FALSE	FALSE	0.143191	0.532978	0.529507	-3.40692	-3.2635	Down	3	131.194	131.777	15.9278	12.087	2.76372	0.616741	2.65333	0.727276	0.829286	-0.14342	0.440208	2.61737	2.71427	0.898506
BDH2	SGlycerol	carbon sources	2929	FALSE	FALSE	FALSE	FALSE	FALSE	0.535668	0.532978	0.529507	0.0431417	0.186561	NS	3	139.822	146.254	15.5643	10.6419	2.85475	0.904261	2.69311	0.918604	1.23721	-0.14342	0.440208	2.61737	2.71427	0.898506
BDH2	SOleate	carbon sources	729	FALSE	FALSE	FALSE	FALSE	FALSE	0.965888	0.532978	0.529507	2.1328	2.27622	NS	3	135.928	173.822	28.6925	16.5068	4.12829	0.540702	3.93092	0.820595	0.789766	-0.14342	0.440208	2.61737	2.71427	0.898506
BDH2	SSucrose	carbon sources	1505	FALSE	FALSE	FALSE	FALSE	FALSE	0.276005	0.532978	0.529507	-0.283557	-0.140137	NS	3	133.267	136.245	16.0798	11.8021	2.23695	0.864482	2.2184	0.875037	1.12184	-0.14342	0.440208	2.61737	2.71427	0.898506
BDH2	Terbinafine	stresses & drugs	684	FALSE	FALSE	FALSE	FALSE	FALSE	0.374319	0.532978	0.529507	-0.487893	-0.344473	NS	3	146.202	150.507	19.9838	13.2776	2.82353	0.852978	2.72405	0.875678	1.14961	-0.14342	0.440208	2.61737	2.71427	0.898506
BDH2	Tunicamycin	stresses & drugs	795	FALSE	FALSE	FALSE	FALSE	FALSE	0.64773	0.532978	0.529507	0.64431	0.78773	NS	3	142.978	151.268	16.3421	10.8034	2.74838	0.725292	2.60484	0.768566	0.998577	-0.14342	0.440208	2.61737	2.71427	0.898506
BDH2	YPD	carbon sources	440	FALSE	FALSE	FALSE	FALSE	FALSE	0.861349	0.532978	0.529507	0.744399	0.887819	NS	3	382.462	397.595	37.2818	9.37683	3.57773	0.5833	3.4531	0.725995	0.764658	-0.14342	0.440208	2.61737	2.71427	0.898506
BUD16	5%Ethanol	stresses & drugs	1335	FALSE	FALSE	FALSE	FALSE	FALSE	0.761738	0.375434	0.329248	-0.0958662	2.08601	NS	0	126.152	136.971	10.6739	7.79286	3.60471	0.434619	3.45236	0.862401	0.576533	-2.18188	0.179767	1.24003	2.71427	0.898506
BUD16	Amphotericin-B	stresses & drugs	1757	FALSE	TRUE	FALSE	FALSE	FALSE	0	0.375434	0.329248	-3.75917	-1.57729	NS	0	144.734	142.725	15.8806	11.1266	2.98192	0.793239	2.74573	0.966216	1.22778	-2.18188	0.179767	1.24003	2.71427	0.898506
BUD16	CCCP	stresses & drugs	2197	FALSE	FALSE	FALSE	FALSE	FALSE	0.420363	0.375434	0.329248	-0.0359888	2.14589	NS	0	130.715	135.635	10.7163	7.90083	2.5843	0.520257	2.52582	0.678339	0.685765	-2.18188	0.179767	1.24003	2.71427	0.898506
BUD16	Cerulenin	stresses & drugs	1659	FALSE	FALSE	FALSE	FALSE	FALSE	0.433982	0.375434	0.329248	-1.60732	0.574557	NS	0	134.951	140.026	14.019	10.0117	3.66412	0.660263	3.40266	0.916052	0.960423	-2.18188	0.179767	1.24003	2.71427	0.898506
BUD16	DDW	stresses & drugs	1647	FALSE	FALSE	FALSE	FALSE	FALSE	0.541115	0.375434	0.329248	-0.183033	1.99885	NS	0	127.995	134.514	10.4767	7.78855	3.01816	0.587707	2.92654	0.704646	0.825973	-2.18188	0.179767	1.24003	2.71427	0.898506
BUD16	DTT	stresses & drugs	217	FALSE	FALSE	FALSE	FALSE	FALSE	0.272244	0.375434	0.329248	-2.45178	-0.269899	NS	0	142.779	145.704	32.2888	22.1605	3.71606	0.711103	3.45108	0.995269	1.01878	-2.18188	0.179767	1.24003	2.71427	0.898506
BUD16	Deep-stationary	phases	500	FALSE	FALSE	FALSE	FALSE	FALSE	0.874968	0.375434	0.329248	-0.0129363	2.16894	NS	0	132.61	148.88	14.6466	9.83786	4.11595	0.443621	3.95462	0.836395	0.654945	-2.18188	0.179767	1.24003	2.71427	0.898506
BUD16	Diploids	phases	1649	FALSE	FALSE	FALSE	FALSE	FALSE	0.168353	0.375434	0.329248	-0.674491	1.50739	NS	0	125.796	126.912	14.3187	11.2824	1.6109	0.784719	1.63975	0.783716	1.0399	-2.18188	0.179767	1.24003	2.71427	0.898506
BUD16	Exit-stationary	phases	1839	FALSE	FALSE	FALSE	FALSE	FALSE	0.684695	0.375434	0.329248	-0.0654174	2.11646	NS	0	128.795	137.779	13.0001	9.43551	3.34926	0.454612	3.27691	0.540552	0.613614	-2.18188	0.179767	1.24003	2.71427	0.898506
BUD16	Fluconazole	stresses & drugs	2132	FALSE	FALSE	FALSE	FALSE	FALSE	0.126848	0.375434	0.329248	-3.8058	-1.62392	NS	0	141.99	142.16	18.878	13.2794	2.84678	0.688508	2.73938	0.88505	0.924478	-2.18188	0.179767	1.24003	2.71427	0.898506
BUD16	Hydroxyurea	stresses & drugs	410	FALSE	FALSE	FALSE	FALSE	FALSE	0.227756	0.375434	0.329248	-0.220494	1.96138	NS	0	129.457	131.656	9.67993	7.35247	1.88339	0.933117	1.84742	0.8892	1.26232	-2.18188	0.179767	1.24003	2.71427	0.898506
BUD16	Mating	phases	1038	FALSE	FALSE	FALSE	FALSE	FALSE	0.28703	0.375434	0.329248	-0.365107	1.81677	NS	0	130.544	133.68	10.6017	7.93068	2.30356	0.699731	2.16637	0.780971	0.942097	-2.18188	0.179767	1.24003	2.71427	0.898506
BUD16	Rapamycin	stresses & drugs	242	FALSE	FALSE	FALSE	FALSE	FALSE	0.30415	0.375434	0.329248	-1.3675	0.814375	NS	0	125.629	129	13.0207	10.0935	2.99719	0.63544	2.87238	0.788705	0.848285	-2.18188	0.179767	1.24003	2.71427	0.898506
BUD16	SD+10Xaa	stresses & drugs	2696	FALSE	FALSE	FALSE	FALSE	FALSE	0.429053	0.375434	0.329248	-0.685218	1.49666	NS	0	127.552	132.574	8.6266	6.50698	2.96838	0.551809	2.87357	0.635875	0.724707	-2.18188	0.179767	1.24003	2.71427	0.898506
BUD16	SD+2-DeoxyGlucose	stresses & drugs	1874	FALSE	FALSE	FALSE	FALSE	FALSE	0.741245	0.375434	0.329248	-0.0957667	2.08611	NS	0	119.93	130.224	9.71976	7.46385	3.53406	0.381813	3.44207	0.749257	0.529953	-2.18188	0.179767	1.24003	2.71427	0.898506
BUD16	SD+2MGlycerol	osmotic stress	1623	FALSE	FALSE	FALSE	FALSE	FALSE	0.645525	0.375434	0.329248	0.894707	3.07659	NS	0	133.413	141.672	14.1239	9.9694	2.69967	0.571433	2.67217	0.627876	0.778674	-2.18188	0.179767	1.24003	2.71427	0.898506
BUD16	SD+Ca	minerals	2863	FALSE	FALSE	FALSE	FALSE	FALSE	0.25668	0.375434	0.329248	-0.462862	1.71902	NS	0	123.624	126.341	8.52176	6.74506	2.16956	0.594897	2.13423	0.599453	0.779869	-2.18188	0.179767	1.24003	2.71427	0.898506
BUD16	SD+EGTA	metals	1582	FALSE	TRUE	FALSE	FALSE	FALSE	0	0.375434	0.329248	-2.01332	0.168559	NS	0	135.155	131.196	10.1861	7.764	2.39561	1.18988	2.29655	0.994803	1.6093	-2.18188	0.179767	1.24003	2.71427	0.898506
BUD16	SD+KCl	osmotic stress	428	FALSE	FALSE	FALSE	FALSE	FALSE	0.702335	0.375434	0.329248	0.437841	2.61972	NS	0	139.392	148.796	14.2512	9.57768	3.09001	0.66003	2.86025	0.893548	0.972765	-2.18188	0.179767	1.24003	2.71427	0.898506
BUD16	SD+NaCl	osmotic stress	611	FALSE	FALSE	FALSE	FALSE	FALSE	0.566278	0.375434	0.329248	0.465273	2.64715	NS	0	136.786	143.685	16.7892	11.6847	2.63053	0.754792	2.50866	0.818945	1.04645	-2.18188	0.179767	1.24003	2.71427	0.898506
BUD16	SD+Sorbitol	osmotic stress	386	FALSE	FALSE	FALSE	FALSE	FALSE	0.945266	0.375434	0.329248	0.381162	2.56304	NS	0	140.689	167.421	20.7822	12.4131	4.69484	0.258875	4.6342	0.333141	0.366357	-2.18188	0.179767	1.24003	2.71427	0.898506
BUD16	SD-Biotin	co-factors	1976	FALSE	FALSE	FALSE	FALSE	FALSE	0.411673	0.375434	0.329248	-0.31397	1.86791	NS	0	135.579	140.382	16.9362	12.0643	2.74458	0.661299	2.71288	0.661982	0.86144	-2.18188	0.179767	1.24003	2.71427	0.898506
BUD16	SD-Ca	minerals	2099	FALSE	FALSE	FALSE	FALSE	FALSE	0.228275	0.375434	0.329248	-1.07298	1.1089	NS	0	125.369	127.579	12.953	10.1529	2.29974	0.575302	2.21628	0.651008	0.779799	-2.18188	0.179767	1.24003	2.71427	0.898506
BUD16	SD-Cu	metals	1099	FALSE	TRUE	FALSE	FALSE	FALSE	0	0.375434	0.329248	-3.21628	-1.03441	NS	0	132.013	131.609	13.8441	10.5192	2.51132	0.780814	2.40637	0.821185	1.06912	-2.18188	0.179767	1.24003	2.71427	0.898506
BUD16	SD-Fe	metals	2066	FALSE	TRUE	FALSE	FALSE	FALSE	0	0.375434	0.329248	-2.91033	-0.728447	NS	0	130.978	128.915	11.9195	9.24597	2.53707	0.871748	2.34111	0.921189	1.25818	-2.18188	0.179767	1.24003	2.71427	0.898506
BUD16	SD-Inositol	co-factors	1672	FALSE	FALSE	FALSE	FALSE	FALSE	0.549416	0.375434	0.329248	-0.154016	2.02786	NS	0	132.265	138.892	16.7417	12.0537	3.02978	0.639845	2.91393	0.777848	0.882196	-2.18188	0.179767	1.24003	2.71427	0.898506
BUD16	SD-MSG	stresses & drugs	1887	FALSE	FALSE	FALSE	FALSE	FALSE	0.52607	0.375434	0.329248	-0.601465	1.58041	NS	0	123.05	129.363	10.4779	8.09967	3.15965	0.480811	2.98571	0.697365	0.67972	-2.18188	0.179767	1.24003	2.71427	0.898506
BUD16	SD-Mg	metals	255	FALSE	FALSE	FALSE	FALSE	FALSE	0.629961	0.375434	0.329248	-0.446344	1.73553	NS	0	137.11	145.098	23.6363	16.2899	3.55587	0.868892	3.60232	0.855535	1.18206	-2.18188	0.179767	1.24003	2.71427	0.898506
BUD16	SD-Mn	metals	2418	FALSE	FALSE	FALSE	FALSE	FALSE	0.322179	0.375434	0.329248	-0.319607	1.86227	NS	0	128.953	132.589	11.0502	8.33414	2.43162	0.683873	2.39759	0.817384	0.944969	-2.18188	0.179767	1.24003	2.71427	0.898506
BUD16	SD-Phosphate	minerals	2309	FALSE	FALSE	FALSE	FALSE	FALSE	0.145525	0.375434	0.329248	-3.48148	-1.2996	NS	0	140.883	141.512	20.575	14.5394	3.62148	0.837945	3.54088	1.18745	1.123	-2.18188	0.179767	1.24003	2.71427	0.898506
BUD16	SD-Riboflavin	co-factors	2177	FALSE	FALSE	FALSE	FALSE	FALSE	0.2	0.375434	0.329248	-0.863095	1.31878	NS	0	131.021	132.764	12.22	9.20427	2.27716	0.951632	2.20961	0.871165	1.34372	-2.18188	0.179767	1.24003	2.71427	0.898506
BUD16	SD-Thiamin	co-factors	2097	FALSE	FALSE	FALSE	FALSE	FALSE	0.265499	0.375434	0.329248	-0.635516	1.54636	NS	0	131.785	134.631	15.2585	11.3336	2.443	0.785859	2.35243	0.85512	1.01222	-2.18188	0.179767	1.24003	2.71427	0.898506
BUD16	SD-Zn	metals	1473	FALSE	TRUE	FALSE	FALSE	FALSE	0	0.375434	0.329248	-2.07485	0.107025	NS	0	129.549	124.84	10.5777	8.473	2.55583	1.23181	2.38678	1.0135	1.84611	-2.18188	0.179767	1.24003	2.71427	0.898506
BUD16	SD-aa	stresses & drugs	1690	FALSE	FALSE	FALSE	FALSE	FALSE	0.44786	0.375434	0.329248	-0.358122	1.82376	NS	0	120.232	125.475	9.11569	7.26497	2.76385	0.33963	2.71938	0.476491	0.440719	-2.18188	0.179767	1.24003	2.71427	0.898506
BUD16	SGalactose	carbon sources	799	FALSE	TRUE	FALSE	FALSE	FALSE	0	0.375434	0.329248	-4.48116	-2.29928	Down	0	131.194	129.405	11.9465	9.23191	2.76372	0.616741	2.65333	0.727276	0.829286	-2.18188	0.179767	1.24003	2.71427	0.898506
BUD16	SGlycerol	carbon sources	2130	FALSE	FALSE	FALSE	FALSE	FALSE	0.218547	0.375434	0.329248	-1.38122	0.800662	NS	0	139.822	141.866	19.4744	13.7274	2.85475	0.904261	2.69311	0.918604	1.23721	-2.18188	0.179767	1.24003	2.71427	0.898506
BUD16	SOleate	carbon sources	587	FALSE	FALSE	FALSE	FALSE	FALSE	0.849416	0.375434	0.329248	-0.341106	1.84077	NS	0	135.928	150.317	15.7884	10.5034	4.12829	0.540702	3.93092	0.820595	0.789766	-2.18188	0.179767	1.24003	2.71427	0.898506
BUD16	SSucrose	carbon sources	992	FALSE	FALSE	FALSE	FALSE	FALSE	0.368872	0.375434	0.329248	0.173578	2.35546	NS	0	133.267	137.498	13.1363	9.55381	2.23695	0.864482	2.2184	0.875037	1.12184	-2.18188	0.179767	1.24003	2.71427	0.898506
BUD16	Terbinafine	stresses & drugs	1435	FALSE	FALSE	FALSE	FALSE	FALSE	0.336316	0.375434	0.329248	-0.652779	1.5291	NS	0	146.202	150.015	19.1839	12.788	2.82353	0.852978	2.72405	0.875678	1.14961	-2.18188	0.179767	1.24003	2.71427	0.898506
BUD16	Tunicamycin	stresses & drugs	1511	FALSE	FALSE	FALSE	FALSE	FALSE	0.268093	0.375434	0.329248	-1.09386	1.08802	NS	0	142.978	145.855	15.5689	10.6742	2.74838	0.725292	2.60484	0.768566	0.998577	-2.18188	0.179767	1.24003	2.71427	0.898506
BUD16	YPD	carbon sources	758	FALSE	FALSE	FALSE	FALSE	FALSE	0.431128	0.375434	0.329248	-1.682	0.499881	NS	0	382.462	387.511	26.2342	6.76993	3.57773	0.5833	3.4531	0.725995	0.764658	-2.18188	0.179767	1.24003	2.71427	0.898506
CDC1	5%Ethanol	stresses & drugs	1361	FALSE	FALSE	FALSE	FALSE	FALSE	0.867185	0.658051	0.692218	1.02842	0.877185	NS	0	126.152	141.735	19.3245	13.6342	3.60471	0.434619	3.45236	0.862401	0.576533	0.151232	0.507134	2.81646	2.71427	0.898506
CDC1	Amphotericin-B	stresses & drugs	1573	FALSE	FALSE	FALSE	FALSE	FALSE	0.653956	0.658051	0.692218	0.317065	0.165833	NS	0	144.734	153.139	18.3945	12.0117	2.98192	0.793239	2.74573	0.966216	1.22778	0.151232	0.507134	2.81646	2.71427	0.898506
CDC1	CCCP	stresses & drugs	2531	FALSE	FALSE	FALSE	FALSE	FALSE	0.669909	0.658051	0.692218	1.32894	1.17771	NS	0	130.715	139.4	11.3776	8.16181	2.5843	0.520257	2.52582	0.678339	0.685765	0.151232	0.507134	2.81646	2.71427	0.898506
CDC1	Cerulenin	stresses & drugs	1269	FALSE	FALSE	FALSE	FALSE	FALSE	0.248768	0.658051	0.692218	-2.75679	-2.90802	NS	0	134.951	137.541	15.0251	10.9241	3.66412	0.660263	3.40266	0.916052	0.960423	0.151232	0.507134	2.81646	2.71427	0.898506
CDC1	DDW	stresses & drugs	2271	FALSE	FALSE	FALSE	FALSE	FALSE	0.800389	0.658051	0.692218	1.17287	1.02164	NS	0	127.995	140.058	12.1285	8.65961	3.01816	0.587707	2.92654	0.704646	0.825973	0.151232	0.507134	2.81646	2.71427	0.898506
CDC1	DTT	stresses & drugs	325	FALSE	FALSE	FALSE	FALSE	FALSE	0.802594	0.658051	0.692218	-0.00212116	-0.153353	NS	0	142.779	154.907	29.8073	19.242	3.71606	0.711103	3.45108	0.995269	1.01878	0.151232	0.507134	2.81646	2.71427	0.898506
CDC1	Deep-stationary	phases	491	FALSE	FALSE	FALSE	FALSE	FALSE	0.914656	0.658051	0.692218	0.703188	0.551956	NS	0	132.61	153.134	16.9635	11.0775	4.11595	0.443621	3.95462	0.836395	0.654945	0.151232	0.507134	2.81646	2.71427	0.898506
CDC1	Diploids	phases	2308	FALSE	FALSE	FALSE	FALSE	FALSE	0.419066	0.658051	0.692218	1.21248	1.06125	NS	0	125.796	130.703	8.79914	6.73218	1.6109	0.784719	1.63975	0.783716	1.0399	0.151232	0.507134	2.81646	2.71427	0.898506
CDC1	Exit-stationary	phases	1801	FALSE	FALSE	FALSE	FALSE	FALSE	0.848249	0.658051	0.692218	1.29022	1.13899	NS	0	128.795	143.099	11.1329	7.77983	3.34926	0.454612	3.27691	0.540552	0.613614	0.151232	0.507134	2.81646	2.71427	0.898506
CDC1	Fluconazole	stresses & drugs	2455	FALSE	FALSE	FALSE	FALSE	FALSE	0.853048	0.658051	0.692218	1.62731	1.47608	NS	0	141.99	156.631	17.6076	11.2415	2.84678	0.688508	2.73938	0.88505	0.924478	0.151232	0.507134	2.81646	2.71427	0.898506
CDC1	Hydroxyurea	stresses & drugs	953	FALSE	FALSE	FALSE	FALSE	FALSE	0.598573	0.658051	0.692218	1.27789	1.12666	NS	0	129.457	136.888	10.3631	7.57051	1.88339	0.933117	1.84742	0.8892	1.26232	0.151232	0.507134	2.81646	2.71427	0.898506
CDC1	Mating	phases	834	FALSE	FALSE	FALSE	FALSE	FALSE	0.62153	0.658051	0.692218	1.19694	1.04571	NS	0	130.544	138.366	10.9092	7.8843	2.30356	0.699731	2.16637	0.780971	0.942097	0.151232	0.507134	2.81646	2.71427	0.898506
CDC1	Rapamycin	stresses & drugs	359	FALSE	FALSE	FALSE	FALSE	FALSE	0.173022	0.658051	0.692218	-2.89889	-3.05013	NS	0	125.629	126.856	11.3063	8.9127	2.99719	0.63544	2.87238	0.788705	0.848285	0.151232	0.507134	2.81646	2.71427	0.898506
CDC1	SD+10Xaa	stresses & drugs	2768	FALSE	TRUE	FALSE	FALSE	FALSE	0	0.658051	0.692218	-5.37936	-5.53059	Down	0	127.552	126.714	8.95707	7.06871	2.96838	0.551809	2.87357	0.635875	0.724707	0.151232	0.507134	2.81646	2.71427	0.898506
CDC1	SD+2-DeoxyGlucose	stresses & drugs	1726	FALSE	FALSE	FALSE	FALSE	FALSE	0.784176	0.658051	0.692218	0.296911	0.145679	NS	0	119.93	131.461	9.6598	7.34802	3.53406	0.381813	3.44207	0.749257	0.529953	0.151232	0.507134	2.81646	2.71427	0.898506
CDC1	SD+2MGlycerol	osmotic stress	1658	FALSE	FALSE	FALSE	FALSE	FALSE	0.840337	0.658051	0.692218	2.08187	1.93064	NS	0	133.413	147.231	14.8174	10.064	2.69967	0.571433	2.67217	0.627876	0.778674	0.151232	0.507134	2.81646	2.71427	0.898506
CDC1	SD+Ca	minerals	2515	FALSE	FALSE	FALSE	FALSE	FALSE	0.545785	0.658051	0.692218	1.26149	1.11026	NS	0	123.624	130.192	8.03554	6.17206	2.16956	0.594897	2.13423	0.599453	0.779869	0.151232	0.507134	2.81646	2.71427	0.898506
CDC1	SD+EGTA	metals	2114	FALSE	FALSE	FALSE	FALSE	FALSE	0.657977	0.658051	0.692218	0.711301	0.560069	NS	0	135.155	143.615	14.0303	9.76936	2.39561	1.18988	2.29655	0.994803	1.6093	0.151232	0.507134	2.81646	2.71427	0.898506
CDC1	SD+KCl	osmotic stress	670	FALSE	FALSE	FALSE	FALSE	FALSE	0.599741	0.658051	0.692218	-0.0171686	-0.168401	NS	0	139.392	146.841	16.7911	11.4349	3.09001	0.66003	2.86025	0.893548	0.972765	0.151232	0.507134	2.81646	2.71427	0.898506
CDC1	SD+NaCl	osmotic stress	491	FALSE	FALSE	FALSE	FALSE	FALSE	0.427886	0.658051	0.692218	-0.057107	-0.208339	NS	0	136.786	141.796	11.987	8.45373	2.63053	0.754792	2.50866	0.818945	1.04645	0.151232	0.507134	2.81646	2.71427	0.898506
CDC1	SD+Sorbitol	osmotic stress	612	FALSE	FALSE	FALSE	FALSE	FALSE	0.953437	0.658051	0.692218	0.960028	0.808796	NS	0	140.689	170.457	20.0989	11.7912	4.69484	0.258875	4.6342	0.333141	0.366357	0.151232	0.507134	2.81646	2.71427	0.898506
CDC1	SD-Biotin	co-factors	1994	FALSE	FALSE	FALSE	FALSE	FALSE	0.73022	0.658051	0.692218	1.08682	0.935589	NS	0	135.579	145.608	16.6302	11.4212	2.74458	0.661299	2.71288	0.661982	0.86144	0.151232	0.507134	2.81646	2.71427	0.898506
CDC1	SD-Ca	minerals	1905	FALSE	FALSE	FALSE	FALSE	FALSE	0.509209	0.658051	0.692218	0.909413	0.758181	NS	0	125.369	131.445	11.4165	8.68541	2.29974	0.575302	2.21628	0.651008	0.779799	0.151232	0.507134	2.81646	2.71427	0.898506
CDC1	SD-Cu	metals	2471	FALSE	FALSE	FALSE	FALSE	FALSE	0.741375	0.658051	0.692218	1.26374	1.11251	NS	0	132.013	142.312	16.3957	11.521	2.51132	0.780814	2.40637	0.821185	1.06912	0.151232	0.507134	2.81646	2.71427	0.898506
CDC1	SD-Fe	metals	2045	FALSE	FALSE	FALSE	FALSE	FALSE	0.684047	0.658051	0.692218	0.896101	0.744869	NS	0	130.978	139.952	14.746	10.5365	2.53707	0.871748	2.34111	0.921189	1.25818	0.151232	0.507134	2.81646	2.71427	0.898506
CDC1	SD-Inositol	co-factors	2430	FALSE	FALSE	FALSE	FALSE	FALSE	0.833982	0.658051	0.692218	1.29024	1.13901	NS	0	132.265	145.738	15.6672	10.7503	3.02978	0.639845	2.91393	0.777848	0.882196	0.151232	0.507134	2.81646	2.71427	0.898506
CDC1	SD-MSG	stresses & drugs	1799	FALSE	FALSE	FALSE	FALSE	FALSE	0.51738	0.658051	0.692218	-0.662562	-0.813794	NS	0	123.05	129.215	10.71	8.2885	3.15965	0.480811	2.98571	0.697365	0.67972	0.151232	0.507134	2.81646	2.71427	0.898506
CDC1	SD-Mg	metals	487	FALSE	FALSE	FALSE	FALSE	FALSE	0.706355	0.658051	0.692218	-0.191371	-0.342604	NS	0	137.11	146.59	23.1127	15.7669	3.55587	0.868892	3.60232	0.855535	1.18206	0.151232	0.507134	2.81646	2.71427	0.898506
CDC1	SD-Mn	metals	1986	FALSE	FALSE	FALSE	FALSE	FALSE	0.659014	0.658051	0.692218	1.18795	1.03672	NS	0	128.953	137.427	12.844	9.34603	2.43162	0.683873	2.39759	0.817384	0.944969	0.151232	0.507134	2.81646	2.71427	0.898506
CDC1	SD-Phosphate	minerals	1964	FALSE	FALSE	FALSE	FALSE	FALSE	0.910506	0.658051	0.692218	0.909003	0.757771	NS	0	140.883	160.75	23.4596	14.5938	3.62148	0.837945	3.54088	1.18745	1.123	0.151232	0.507134	2.81646	2.71427	0.898506
CDC1	SD-Riboflavin	co-factors	1768	FALSE	FALSE	FALSE	FALSE	FALSE	0.56524	0.658051	0.692218	0.738178	0.586946	NS	0	131.021	137.909	12.0252	8.71965	2.27716	0.951632	2.20961	0.871165	1.34372	0.151232	0.507134	2.81646	2.71427	0.898506
CDC1	SD-Thiamin	co-factors	2359	FALSE	FALSE	FALSE	FALSE	FALSE	0.700519	0.658051	0.692218	1.18558	1.03435	NS	0	131.785	141.157	12.7105	9.00449	2.443	0.785859	2.35243	0.85512	1.01222	0.151232	0.507134	2.81646	2.71427	0.898506
CDC1	SD-Zn	metals	1623	FALSE	FALSE	FALSE	FALSE	FALSE	0.767315	0.658051	0.692218	0.83227	0.681038	NS	0	129.549	140.516	16.8616	11.9998	2.55583	1.23181	2.38678	1.0135	1.84611	0.151232	0.507134	2.81646	2.71427	0.898506
CDC1	SD-aa	stresses & drugs	1969	FALSE	FALSE	FALSE	FALSE	FALSE	0.232166	0.658051	0.692218	-3.10198	-3.25321	Down	0	120.232	122.504	6.2377	5.09183	2.76385	0.33963	2.71938	0.476491	0.440719	0.151232	0.507134	2.81646	2.71427	0.898506
CDC1	SGalactose	carbon sources	613	FALSE	FALSE	FALSE	FALSE	FALSE	0.531647	0.658051	0.692218	0.198149	0.0469165	NS	0	131.194	137.585	15.2168	11.0599	2.76372	0.616741	2.65333	0.727276	0.829286	0.151232	0.507134	2.81646	2.71427	0.898506
CDC1	SGlycerol	carbon sources	2527	FALSE	FALSE	FALSE	FALSE	FALSE	0.804799	0.658051	0.692218	0.959667	0.808435	NS	0	139.822	152.023	15.4643	10.1724	2.85475	0.904261	2.69311	0.918604	1.23721	0.151232	0.507134	2.81646	2.71427	0.898506
CDC1	SOleate	carbon sources	618	FALSE	FALSE	FALSE	FALSE	FALSE	0.940078	0.658051	0.692218	1.12043	0.9692	NS	0	135.928	161.542	18.7677	11.6179	4.12829	0.540702	3.93092	0.820595	0.789766	0.151232	0.507134	2.81646	2.71427	0.898506
CDC1	SSucrose	carbon sources	1050	FALSE	FALSE	FALSE	FALSE	FALSE	0.694942	0.658051	0.692218	1.29483	1.1436	NS	0	133.267	142.508	14.8215	10.4004	2.23695	0.864482	2.2184	0.875037	1.12184	0.151232	0.507134	2.81646	2.71427	0.898506
CDC1	Terbinafine	stresses & drugs	1216	FALSE	FALSE	FALSE	FALSE	FALSE	0.734371	0.658051	0.692218	0.769372	0.61814	NS	0	146.202	156.359	20.8171	13.3137	2.82353	0.852978	2.72405	0.875678	1.14961	0.151232	0.507134	2.81646	2.71427	0.898506
CDC1	Tunicamycin	stresses & drugs	1428	FALSE	FALSE	FALSE	FALSE	FALSE	0.689494	0.658051	0.692218	0.809361	0.658129	NS	0	142.978	152.072	15.859	10.4286	2.74838	0.725292	2.60484	0.768566	0.998577	0.151232	0.507134	2.81646	2.71427	0.898506
CDC1	YPD	carbon sources	634	FALSE	FALSE	FALSE	FALSE	FALSE	0.898054	0.658051	0.692218	1.19703	1.0458	NS	0	382.462	400.835	25.657	6.40089	3.57773	0.5833	3.4531	0.725995	0.764658	0.151232	0.507134	2.81646	2.71427	0.898506
CMR2	5%Ethanol	stresses & drugs	1264	FALSE	FALSE	FALSE	FALSE	FALSE	0.838521	0.457359	0.462516	0.634187	0.054336	NS	0	126.152	139.878	13.0536	9.33216	3.60471	0.434619	3.45236	0.862401	0.576533	0.579851	0.609987	3.10607	2.71427	0.898506
CMR2	Amphotericin-B	stresses & drugs	795	FALSE	TRUE	FALSE	FALSE	FALSE	0	0.457359	0.462516	-3.75917	-4.33902	Down	0	144.734	143.905	14.5736	10.1272	2.98192	0.793239	2.74573	0.966216	1.22778	0.579851	0.609987	3.10607	2.71427	0.898506
CMR2	CCCP	stresses & drugs	2412	FALSE	FALSE	FALSE	FALSE	FALSE	0.445914	0.457359	0.462516	0.0984089	-0.481442	NS	0	130.715	135.929	11.5499	8.49696	2.5843	0.520257	2.52582	0.678339	0.685765	0.579851	0.609987	3.10607	2.71427	0.898506
CMR2	Cerulenin	stresses & drugs	2015	FALSE	FALSE	FALSE	FALSE	FALSE	0.797925	0.457359	0.462516	0.0516686	-0.528182	NS	0	134.951	146.931	17.8791	12.1683	3.66412	0.660263	3.40266	0.916052	0.960423	0.579851	0.609987	3.10607	2.71427	0.898506
CMR2	DDW	stresses & drugs	2105	FALSE	FALSE	FALSE	FALSE	FALSE	0.664591	0.457359	0.462516	0.415835	-0.164015	NS	0	127.995	136.591	11.3351	8.29853	3.01816	0.587707	2.92654	0.704646	0.825973	0.579851	0.609987	3.10607	2.71427	0.898506
CMR2	DTT	stresses & drugs	361	FALSE	FALSE	FALSE	FALSE	FALSE	0.844488	0.457359	0.462516	0.27862	-0.301231	NS	0	142.779	156.855	43.9776	28.037	3.71606	0.711103	3.45108	0.995269	1.01878	0.579851	0.609987	3.10607	2.71427	0.898506
CMR2	Deep-stationary	phases	716	FALSE	FALSE	FALSE	FALSE	FALSE	0.891569	0.457359	0.462516	0.243599	-0.336252	NS	0	132.61	150.297	28.1712	18.7436	4.11595	0.443621	3.95462	0.836395	0.654945	0.579851	0.609987	3.10607	2.71427	0.898506
CMR2	Diploids	phases	1440	FALSE	FALSE	FALSE	FALSE	FALSE	0.241894	0.457359	0.462516	0.234762	-0.345089	NS	0	125.796	128.267	11.1979	8.73018	1.6109	0.784719	1.63975	0.783716	1.0399	0.579851	0.609987	3.10607	2.71427	0.898506
CMR2	Exit-stationary	phases	1476	FALSE	FALSE	FALSE	FALSE	FALSE	0.765888	0.457359	0.462516	0.496486	-0.0833647	NS	0	128.795	139.712	16.4987	11.809	3.34926	0.454612	3.27691	0.540552	0.613614	0.579851	0.609987	3.10607	2.71427	0.898506
CMR2	Fluconazole	stresses & drugs	1668	FALSE	FALSE	FALSE	FALSE	FALSE	0.556031	0.457359	0.462516	0.152811	-0.42704	NS	0	141.99	148.728	17.3132	11.6408	2.84678	0.688508	2.73938	0.88505	0.924478	0.579851	0.609987	3.10607	2.71427	0.898506
CMR2	Hydroxyurea	stresses & drugs	1357	FALSE	FALSE	FALSE	FALSE	FALSE	0.202594	0.457359	0.462516	-0.439286	-1.01914	NS	0	129.457	131.233	11.0473	8.41806	1.88339	0.933117	1.84742	0.8892	1.26232	0.579851	0.609987	3.10607	2.71427	0.898506
CMR2	Mating	phases	747	FALSE	FALSE	FALSE	FALSE	FALSE	0.222827	0.457359	0.462516	-0.946885	-1.52674	NS	0	130.544	132.663	9.80853	7.39357	2.30356	0.699731	2.16637	0.780971	0.942097	0.579851	0.609987	3.10607	2.71427	0.898506
CMR2	Rapamycin	stresses & drugs	389	FALSE	FALSE	FALSE	FALSE	FALSE	0.479118	0.457359	0.462516	-0.402974	-0.982825	NS	0	125.629	131.314	12.038	9.16731	2.99719	0.63544	2.87238	0.788705	0.848285	0.579851	0.609987	3.10607	2.71427	0.898506
CMR2	SD+10Xaa	stresses & drugs	3098	FALSE	FALSE	FALSE	FALSE	FALSE	0.616083	0.457359	0.462516	0.281447	-0.298403	NS	0	127.552	135.268	8.88505	6.56845	2.96838	0.551809	2.87357	0.635875	0.724707	0.579851	0.609987	3.10607	2.71427	0.898506
CMR2	SD+2-DeoxyGlucose	stresses & drugs	1082	FALSE	FALSE	FALSE	FALSE	FALSE	0.781193	0.457359	0.462516	0.270979	-0.308872	NS	0	119.93	131.376	9.61468	7.31847	3.53406	0.381813	3.44207	0.749257	0.529953	0.579851	0.609987	3.10607	2.71427	0.898506
CMR2	SD+2MGlycerol	osmotic stress	1658	FALSE	FALSE	FALSE	FALSE	FALSE	0.646693	0.457359	0.462516	0.90026	0.320409	NS	0	133.413	141.692	16.3802	11.5604	2.69967	0.571433	2.67217	0.627876	0.778674	0.579851	0.609987	3.10607	2.71427	0.898506
CMR2	SD+Ca	minerals	1970	FALSE	FALSE	FALSE	FALSE	FALSE	0.309857	0.457359	0.462516	-0.0124164	-0.592267	NS	0	123.624	127.099	6.7817	5.33574	2.16956	0.594897	2.13423	0.599453	0.779869	0.579851	0.609987	3.10607	2.71427	0.898506
CMR2	SD+EGTA	metals	1333	FALSE	TRUE	FALSE	FALSE	FALSE	0	0.457359	0.462516	-2.01332	-2.59317	NS	0	135.155	127.954	7.43106	5.8076	2.39561	1.18988	2.29655	0.994803	1.6093	0.579851	0.609987	3.10607	2.71427	0.898506
CMR2	SD+KCl	osmotic stress	532	FALSE	FALSE	FALSE	FALSE	FALSE	0.176524	0.457359	0.462516	-2.86701	-3.44686	NS	0	139.392	140.686	13.8263	9.82777	3.09001	0.66003	2.86025	0.893548	0.972765	0.579851	0.609987	3.10607	2.71427	0.898506
CMR2	SD+NaCl	osmotic stress	629	FALSE	TRUE	FALSE	FALSE	FALSE	0	0.457359	0.462516	-3.48511	-4.06496	Down	0	136.786	136.271	9.6919	7.11224	2.63053	0.754792	2.50866	0.818945	1.04645	0.579851	0.609987	3.10607	2.71427	0.898506
CMR2	SD+Sorbitol	osmotic stress	430	FALSE	FALSE	FALSE	FALSE	FALSE	0.948898	0.457359	0.462516	0.572002	-0.00784858	NS	0	140.689	168.387	19.7466	11.7269	4.69484	0.258875	4.6342	0.333141	0.366357	0.579851	0.609987	3.10607	2.71427	0.898506
CMR2	SD-Biotin	co-factors	1162	FALSE	FALSE	FALSE	FALSE	FALSE	0.640726	0.457359	0.462516	0.684727	0.104877	NS	0	135.579	143.751	15.7641	10.9662	2.74458	0.661299	2.71288	0.661982	0.86144	0.579851	0.609987	3.10607	2.71427	0.898506
CMR2	SD-Ca	minerals	2095	FALSE	FALSE	FALSE	FALSE	FALSE	0.36511	0.457359	0.462516	0.128053	-0.451798	NS	0	125.369	129.551	14.1704	10.9381	2.29974	0.575302	2.21628	0.651008	0.779799	0.579851	0.609987	3.10607	2.71427	0.898506
CMR2	SD-Cu	metals	2051	FALSE	FALSE	FALSE	FALSE	FALSE	0.132815	0.457359	0.462516	-2.65759	-3.23744	NS	0	132.013	132.366	13.6971	10.3479	2.51132	0.780814	2.40637	0.821185	1.06912	0.579851	0.609987	3.10607	2.71427	0.898506
CMR2	SD-Fe	metals	1287	FALSE	TRUE	FALSE	FALSE	FALSE	0	0.457359	0.462516	-2.91033	-3.49018	NS	0	130.978	130.662	10.6318	8.13691	2.53707	0.871748	2.34111	0.921189	1.25818	0.579851	0.609987	3.10607	2.71427	0.898506
CMR2	SD-Inositol	co-factors	1905	FALSE	FALSE	FALSE	FALSE	FALSE	0.631258	0.457359	0.462516	0.221584	-0.358266	NS	0	132.265	140.275	15.9593	11.3772	3.02978	0.639845	2.91393	0.777848	0.882196	0.579851	0.609987	3.10607	2.71427	0.898506
CMR2	SD-MSG	stresses & drugs	1928	FALSE	FALSE	FALSE	FALSE	FALSE	0.705707	0.457359	0.462516	0.474061	-0.105789	NS	0	123.05	132.515	11.3002	8.52744	3.15965	0.480811	2.98571	0.697365	0.67972	0.579851	0.609987	3.10607	2.71427	0.898506
CMR2	SD-Mg	metals	715	FALSE	FALSE	FALSE	FALSE	FALSE	0.581712	0.457359	0.462516	-0.611174	-1.19102	NS	0	137.11	144.249	25.7412	17.845	3.55587	0.868892	3.60232	0.855535	1.18206	0.579851	0.609987	3.10607	2.71427	0.898506
CMR2	SD-Mn	metals	2743	FALSE	FALSE	FALSE	FALSE	FALSE	0.403243	0.457359	0.462516	0.120484	-0.459366	NS	0	128.953	133.665	10.4797	7.84027	2.43162	0.683873	2.39759	0.817384	0.944969	0.579851	0.609987	3.10607	2.71427	0.898506
CMR2	SD-Phosphate	minerals	1456	FALSE	TRUE	FALSE	FALSE	FALSE	0	0.457359	0.462516	-4.32187	-4.90172	Down	0	140.883	140.487	17.9253	12.7595	3.62148	0.837945	3.54088	1.18745	1.123	0.579851	0.609987	3.10607	2.71427	0.898506
CMR2	SD-Riboflavin	co-factors	2180	FALSE	FALSE	FALSE	FALSE	FALSE	0.309598	0.457359	0.462516	-0.121723	-0.701574	NS	0	131.021	134.494	11.487	8.54089	2.27716	0.951632	2.20961	0.871165	1.34372	0.579851	0.609987	3.10607	2.71427	0.898506
CMR2	SD-Thiamin	co-factors	2339	FALSE	FALSE	FALSE	FALSE	FALSE	0.343839	0.457359	0.462516	-0.185576	-0.765426	NS	0	131.785	135.7	17.3004	12.749	2.443	0.785859	2.35243	0.85512	1.01222	0.579851	0.609987	3.10607	2.71427	0.898506
CMR2	SD-Zn	metals	1031	FALSE	TRUE	FALSE	FALSE	FALSE	0	0.457359	0.462516	-2.07485	-2.6547	NS	0	129.549	123.852	9.37871	7.57251	2.55583	1.23181	2.38678	1.0135	1.84611	0.579851	0.609987	3.10607	2.71427	0.898506
CMR2	SD-aa	stresses & drugs	1291	FALSE	FALSE	FALSE	FALSE	FALSE	0.687678	0.457359	0.462516	1.67024	1.09039	NS	0	120.232	129.296	8.50168	6.57539	2.76385	0.33963	2.71938	0.476491	0.440719	0.579851	0.609987	3.10607	2.71427	0.898506
CMR2	SGalactose	carbon sources	891	FALSE	TRUE	FALSE	FALSE	FALSE	0	0.457359	0.462516	-4.48116	-5.06101	Down	0	131.194	129.394	12.5328	9.68575	2.76372	0.616741	2.65333	0.727276	0.829286	0.579851	0.609987	3.10607	2.71427	0.898506
CMR2	SGlycerol	carbon sources	2203	FALSE	FALSE	FALSE	FALSE	FALSE	0.650195	0.457359	0.462516	0.406875	-0.172976	NS	0	139.822	148.157	17.8568	12.0526	2.85475	0.904261	2.69311	0.918604	1.23721	0.579851	0.609987	3.10607	2.71427	0.898506
CMR2	SOleate	carbon sources	810	FALSE	FALSE	FALSE	FALSE	FALSE	0.847341	0.457359	0.462516	-0.366886	-0.946737	NS	0	135.928	150.169	15.9216	10.6024	4.12829	0.540702	3.93092	0.820595	0.789766	0.579851	0.609987	3.10607	2.71427	0.898506
CMR2	SSucrose	carbon sources	1519	FALSE	FALSE	FALSE	FALSE	FALSE	0.310636	0.457359	0.462516	-0.0808528	-0.660703	NS	0	133.267	136.758	14.4984	10.6015	2.23695	0.864482	2.2184	0.875037	1.12184	0.579851	0.609987	3.10607	2.71427	0.898506
CMR2	Terbinafine	stresses & drugs	715	FALSE	FALSE	FALSE	FALSE	FALSE	0.401297	0.457359	0.462516	-0.369199	-0.949049	NS	0	146.202	150.893	18.1237	12.0109	2.82353	0.852978	2.72405	0.875678	1.14961	0.579851	0.609987	3.10607	2.71427	0.898506
CMR2	Tunicamycin	stresses & drugs	661	FALSE	FALSE	FALSE	FALSE	FALSE	0.384176	0.457359	0.462516	-0.420175	-1.00003	NS	0	142.978	147.418	14.565	9.88002	2.74838	0.725292	2.60484	0.768566	0.998577	0.579851	0.609987	3.10607	2.71427	0.898506
CMR2	YPD	carbon sources	493	FALSE	FALSE	FALSE	FALSE	FALSE	0.773152	0.457359	0.462516	0.0383138	-0.541537	NS	0	382.462	393.588	33.6892	8.55949	3.57773	0.5833	3.4531	0.725995	0.764658	0.579851	0.609987	3.10607	2.71427	0.898506
CRR1	5%Ethanol	stresses & drugs	1103	FALSE	FALSE	FALSE	FALSE	FALSE	0.742023	0.296168	0.252918	-0.243398	0.130327	NS	0	126.152	136.457	12.1416	8.89777	3.60471	0.434619	3.45236	0.862401	0.576533	-0.373724	0.390532	2.46176	2.71427	0.898506
CRR1	Amphotericin-B	stresses & drugs	1660	FALSE	TRUE	FALSE	FALSE	FALSE	0	0.296168	0.252918	-3.75917	-3.38545	Down	0	144.734	143.487	15.8683	11.059	2.98192	0.793239	2.74573	0.966216	1.22778	-0.373724	0.390532	2.46176	2.71427	0.898506
CRR1	CCCP	stresses & drugs	2737	FALSE	FALSE	FALSE	FALSE	FALSE	0.348249	0.296168	0.252918	-0.525358	-0.151634	NS	0	130.715	134.677	9.2423	6.86254	2.5843	0.520257	2.52582	0.678339	0.685765	-0.373724	0.390532	2.46176	2.71427	0.898506
CRR1	Cerulenin	stresses & drugs	2409	FALSE	FALSE	FALSE	FALSE	FALSE	0.757328	0.296168	0.252918	-0.171032	0.202692	NS	0	134.951	145.673	18.087	12.4161	3.66412	0.660263	3.40266	0.916052	0.960423	-0.373724	0.390532	2.46176	2.71427	0.898506
CRR1	DDW	stresses & drugs	2902	FALSE	FALSE	FALSE	FALSE	FALSE	0.357198	0.296168	0.252918	-1.14292	-0.769196	NS	0	127.995	132.08	10.3633	7.84619	3.01816	0.587707	2.92654	0.704646	0.825973	-0.373724	0.390532	2.46176	2.71427	0.898506
CRR1	DTT	stresses & drugs	383	FALSE	FALSE	FALSE	FALSE	FALSE	0.833852	0.296168	0.252918	0.194649	0.568373	NS	0	142.779	156.244	34.8521	22.3062	3.71606	0.711103	3.45108	0.995269	1.01878	-0.373724	0.390532	2.46176	2.71427	0.898506
CRR1	Deep-stationary	phases	1373	FALSE	FALSE	FALSE	FALSE	FALSE	0.680545	0.296168	0.252918	-1.8201	-1.44638	NS	0	132.61	141.517	18.4809	13.0591	4.11595	0.443621	3.95462	0.836395	0.654945	-0.373724	0.390532	2.46176	2.71427	0.898506
CRR1	Diploids	phases	1443	FALSE	TRUE	FALSE	FALSE	FALSE	0	0.296168	0.252918	-2.05284	-1.67911	NS	0	125.796	124.499	11.9376	9.58853	1.6109	0.784719	1.63975	0.783716	1.0399	-0.373724	0.390532	2.46176	2.71427	0.898506
CRR1	Exit-stationary	phases	2266	FALSE	FALSE	FALSE	FALSE	FALSE	0.40415	0.296168	0.252918	-1.83248	-1.45876	NS	0	128.795	133.516	9.96462	7.46324	3.34926	0.454612	3.27691	0.540552	0.613614	-0.373724	0.390532	2.46176	2.71427	0.898506
CRR1	Fluconazole	stresses & drugs	996	FALSE	TRUE	FALSE	FALSE	FALSE	0	0.296168	0.252918	-4.13471	-3.76098	Down	0	141.99	138.194	11.9394	8.63958	2.84678	0.688508	2.73938	0.88505	0.924478	-0.373724	0.390532	2.46176	2.71427	0.898506
CRR1	Hydroxyurea	stresses & drugs	1633	FALSE	FALSE	FALSE	FALSE	FALSE	0.128534	0.296168	0.252918	-1.71272	-1.339	NS	0	129.457	129.675	9.07327	6.99692	1.88339	0.933117	1.84742	0.8892	1.26232	-0.373724	0.390532	2.46176	2.71427	0.898506
CRR1	Mating	phases	1682	FALSE	FALSE	FALSE	FALSE	FALSE	0.128664	0.296168	0.252918	-2.86965	-2.49593	NS	0	130.544	130.772	10.1433	7.7565	2.30356	0.699731	2.16637	0.780971	0.942097	-0.373724	0.390532	2.46176	2.71427	0.898506
CRR1	Rapamycin	stresses & drugs	1289	FALSE	FALSE	FALSE	FALSE	FALSE	0.56537	0.296168	0.252918	-0.0273945	0.34633	NS	0	125.629	132.517	10.078	7.60506	2.99719	0.63544	2.87238	0.788705	0.848285	-0.373724	0.390532	2.46176	2.71427	0.898506
CRR1	SD+10Xaa	stresses & drugs	2812	FALSE	FALSE	FALSE	FALSE	FALSE	0.26978	0.296168	0.252918	-1.81893	-1.44521	NS	0	127.552	130.456	6.64343	5.09248	2.96838	0.551809	2.87357	0.635875	0.724707	-0.373724	0.390532	2.46176	2.71427	0.898506
CRR1	SD+2-DeoxyGlucose	stresses & drugs	1773	FALSE	FALSE	FALSE	FALSE	FALSE	0.49987	0.296168	0.252918	-1.93834	-1.56461	NS	0	119.93	125.866	9.27684	7.37043	3.53406	0.381813	3.44207	0.749257	0.529953	-0.373724	0.390532	2.46176	2.71427	0.898506
CRR1	SD+2MGlycerol	osmotic stress	1729	FALSE	FALSE	FALSE	FALSE	FALSE	0.338262	0.296168	0.252918	-0.745814	-0.37209	NS	0	133.413	137.247	13.8628	10.1006	2.69967	0.571433	2.67217	0.627876	0.778674	-0.373724	0.390532	2.46176	2.71427	0.898506
CRR1	SD+Ca	minerals	1903	FALSE	TRUE	FALSE	FALSE	FALSE	0	0.296168	0.252918	-3.64695	-3.27322	Down	0	123.624	123.379	6.59961	5.34908	2.16956	0.594897	2.13423	0.599453	0.779869	-0.373724	0.390532	2.46176	2.71427	0.898506
CRR1	SD+EGTA	metals	1508	FALSE	TRUE	FALSE	FALSE	FALSE	0	0.296168	0.252918	-2.01332	-1.6396	NS	0	135.155	134.092	10.5523	7.8694	2.39561	1.18988	2.29655	0.994803	1.6093	-0.373724	0.390532	2.46176	2.71427	0.898506
CRR1	SD+KCl	osmotic stress	426	FALSE	TRUE	FALSE	FALSE	FALSE	0	0.296168	0.252918	-4.68161	-4.30789	Down	0	139.392	132.4	13.8353	10.4496	3.09001	0.66003	2.86025	0.893548	0.972765	-0.373724	0.390532	2.46176	2.71427	0.898506
CRR1	SD+NaCl	osmotic stress	899	FALSE	TRUE	FALSE	FALSE	FALSE	0	0.296168	0.252918	-3.48511	-3.11139	Down	0	136.786	130.486	10.3751	7.95109	2.63053	0.754792	2.50866	0.818945	1.04645	-0.373724	0.390532	2.46176	2.71427	0.898506
CRR1	SD+Sorbitol	osmotic stress	457	FALSE	FALSE	FALSE	FALSE	FALSE	0.926848	0.296168	0.252918	-0.473158	-0.0994341	NS	0	140.689	163.48	19.0019	11.6234	4.69484	0.258875	4.6342	0.333141	0.366357	-0.373724	0.390532	2.46176	2.71427	0.898506
CRR1	SD-Biotin	co-factors	1839	FALSE	FALSE	FALSE	FALSE	FALSE	0.292866	0.296168	0.252918	-1.00941	-0.635682	NS	0	135.579	138.798	14.8974	10.7331	2.74458	0.661299	2.71288	0.661982	0.86144	-0.373724	0.390532	2.46176	2.71427	0.898506
CRR1	SD-Ca	minerals	1426	FALSE	TRUE	FALSE	FALSE	FALSE	0	0.296168	0.252918	-3.99744	-3.62372	Down	0	125.369	125.007	11.1141	8.89079	2.29974	0.575302	2.21628	0.651008	0.779799	-0.373724	0.390532	2.46176	2.71427	0.898506
CRR1	SD-Cu	metals	2217	FALSE	FALSE	FALSE	FALSE	FALSE	0.256809	0.296168	0.252918	-0.790291	-0.416567	NS	0	132.013	134.731	14.3564	10.6556	2.51132	0.780814	2.40637	0.821185	1.06912	-0.373724	0.390532	2.46176	2.71427	0.898506
CRR1	SD-Fe	metals	2139	FALSE	FALSE	FALSE	FALSE	FALSE	0.246563	0.296168	0.252918	-0.810038	-0.436314	NS	0	130.978	133.535	12.6362	9.46286	2.53707	0.871748	2.34111	0.921189	1.25818	-0.373724	0.390532	2.46176	2.71427	0.898506
CRR1	SD-Inositol	co-factors	2052	FALSE	FALSE	FALSE	FALSE	FALSE	0.190661	0.296168	0.252918	-2.60922	-2.2355	NS	0	132.265	133.832	14.4987	10.8335	3.02978	0.639845	2.91393	0.777848	0.882196	-0.373724	0.390532	2.46176	2.71427	0.898506
CRR1	SD-MSG	stresses & drugs	2704	FALSE	FALSE	FALSE	FALSE	FALSE	0.643191	0.296168	0.252918	0.0899564	0.46368	NS	0	123.05	131.258	10.8914	8.29774	3.15965	0.480811	2.98571	0.697365	0.67972	-0.373724	0.390532	2.46176	2.71427	0.898506
CRR1	SD-Mg	metals	602	FALSE	FALSE	FALSE	FALSE	FALSE	0.513359	0.296168	0.252918	-0.831081	-0.457357	NS	0	137.11	143.239	24.3309	16.9862	3.55587	0.868892	3.60232	0.855535	1.18206	-0.373724	0.390532	2.46176	2.71427	0.898506
CRR1	SD-Mn	metals	2237	FALSE	FALSE	FALSE	FALSE	FALSE	0.131518	0.296168	0.252918	-2.95468	-2.58096	NS	0	128.953	129.282	10.1527	7.85311	2.43162	0.683873	2.39759	0.817384	0.944969	-0.373724	0.390532	2.46176	2.71427	0.898506
CRR1	SD-Phosphate	minerals	2974	FALSE	TRUE	FALSE	FALSE	FALSE	0	0.296168	0.252918	-4.32187	-3.94814	Down	0	140.883	125.652	11.4137	9.08359	3.62148	0.837945	3.54088	1.18745	1.123	-0.373724	0.390532	2.46176	2.71427	0.898506
CRR1	SD-Riboflavin	co-factors	2399	FALSE	FALSE	FALSE	FALSE	FALSE	0.144488	0.296168	0.252918	-1.67341	-1.29969	NS	0	131.021	131.628	11.6412	8.84398	2.27716	0.951632	2.20961	0.871165	1.34372	-0.373724	0.390532	2.46176	2.71427	0.898506
CRR1	SD-Thiamin	co-factors	2192	FALSE	TRUE	FALSE	FALSE	FALSE	0	0.296168	0.252918	-3.1087	-2.73497	Down	0	131.785	131.597	14.9698	11.3754	2.443	0.785859	2.35243	0.85512	1.01222	-0.373724	0.390532	2.46176	2.71427	0.898506
CRR1	SD-Zn	metals	1900	FALSE	TRUE	FALSE	FALSE	FALSE	0	0.296168	0.252918	-2.07485	-1.70113	NS	0	129.549	125.561	10.9859	8.74946	2.55583	1.23181	2.38678	1.0135	1.84611	-0.373724	0.390532	2.46176	2.71427	0.898506
CRR1	SD-aa	stresses & drugs	2232	FALSE	FALSE	FALSE	FALSE	FALSE	0.352529	0.296168	0.252918	-1.27837	-0.90465	NS	0	120.232	124.259	8.26754	6.65349	2.76385	0.33963	2.71938	0.476491	0.440719	-0.373724	0.390532	2.46176	2.71427	0.898506
CRR1	SGalactose	carbon sources	843	FALSE	FALSE	FALSE	FALSE	FALSE	0.314267	0.296168	0.252918	-0.950907	-0.577182	NS	0	131.194	134.717	13.2316	9.82178	2.76372	0.616741	2.65333	0.727276	0.829286	-0.373724	0.390532	2.46176	2.71427	0.898506
CRR1	SGlycerol	carbon sources	2150	FALSE	FALSE	FALSE	FALSE	FALSE	0.150713	0.296168	0.252918	-2.26943	-1.89571	NS	0	139.822	140.566	14.8887	10.5919	2.85475	0.904261	2.69311	0.918604	1.23721	-0.373724	0.390532	2.46176	2.71427	0.898506
CRR1	SOleate	carbon sources	912	FALSE	FALSE	FALSE	FALSE	FALSE	0.313748	0.296168	0.252918	-3.61275	-3.23902	Down	0	135.928	139.443	13.4837	9.66969	4.12829	0.540702	3.93092	0.820595	0.789766	-0.373724	0.390532	2.46176	2.71427	0.898506
CRR1	SSucrose	carbon sources	1820	FALSE	FALSE	FALSE	FALSE	FALSE	0.219455	0.296168	0.252918	-0.72289	-0.349166	NS	0	133.267	135.324	12.1519	8.97985	2.23695	0.864482	2.2184	0.875037	1.12184	-0.373724	0.390532	2.46176	2.71427	0.898506
CRR1	Terbinafine	stresses & drugs	1233	FALSE	FALSE	FALSE	FALSE	FALSE	0.224514	0.296168	0.252918	-1.37275	-0.99903	NS	0	146.202	148.346	18.5678	12.5165	2.82353	0.852978	2.72405	0.875678	1.14961	-0.373724	0.390532	2.46176	2.71427	0.898506
CRR1	Tunicamycin	stresses & drugs	1141	FALSE	FALSE	FALSE	FALSE	FALSE	0.249027	0.296168	0.252918	-1.24607	-0.872344	NS	0	142.978	145.57	16.2678	11.1752	2.74838	0.725292	2.60484	0.768566	0.998577	-0.373724	0.390532	2.46176	2.71427	0.898506
CRR1	YPD	carbon sources	525	FALSE	FALSE	FALSE	FALSE	FALSE	0.824125	0.296168	0.252918	0.38727	0.760994	NS	0	382.462	395.426	29.8911	7.55923	3.57773	0.5833	3.4531	0.725995	0.764658	-0.373724	0.390532	2.46176	2.71427	0.898506
CTO1	5%Ethanol	stresses & drugs	518	FALSE	FALSE	FALSE	FALSE	FALSE	0.829442	0.420351	0.381064	0.519566	-0.00917039	NS	0	126.152	139.378	14.4608	10.3752	3.60471	0.434619	3.45236	0.862401	0.576533	0.528736	0.596887	3.07153	2.71427	0.898506
CTO1	Amphotericin-B	stresses & drugs	889	FALSE	FALSE	FALSE	FALSE	FALSE	0.284565	0.420351	0.381064	-1.19968	-1.72841	NS	0	144.734	147.819	17.8807	12.0964	2.98192	0.793239	2.74573	0.966216	1.22778	0.528736	0.596887	3.07153	2.71427	0.898506
CTO1	CCCP	stresses & drugs	2693	FALSE	FALSE	FALSE	FALSE	FALSE	0.401167	0.420351	0.381064	-0.145505	-0.674241	NS	0	130.715	135.406	10.0079	7.39102	2.5843	0.520257	2.52582	0.678339	0.685765	0.528736	0.596887	3.07153	2.71427	0.898506
CTO1	Cerulenin	stresses & drugs	1467	FALSE	FALSE	FALSE	FALSE	FALSE	0.347082	0.420351	0.381064	-2.05484	-2.58357	NS	0	134.951	138.901	14.3714	10.3465	3.66412	0.660263	3.40266	0.916052	0.960423	0.528736	0.596887	3.07153	2.71427	0.898506
CTO1	DDW	stresses & drugs	2467	FALSE	FALSE	FALSE	FALSE	FALSE	0.637095	0.420351	0.381064	0.290769	-0.237967	NS	0	127.995	136.115	10.7674	7.91053	3.01816	0.587707	2.92654	0.704646	0.825973	0.528736	0.596887	3.07153	2.71427	0.898506
CTO1	DTT	stresses & drugs	268	FALSE	TRUE	FALSE	FALSE	FALSE	0	0.420351	0.381064	-5.22576	-5.7545	Down	0	142.779	142.732	34.5139	24.1809	3.71606	0.711103	3.45108	0.995269	1.01878	0.528736	0.596887	3.07153	2.71427	0.898506
CTO1	Deep-stationary	phases	878	FALSE	FALSE	FALSE	FALSE	FALSE	0.855512	0.420351	0.381064	-0.306805	-0.835541	NS	0	132.61	147.388	17.8788	12.1305	4.11595	0.443621	3.95462	0.836395	0.654945	0.528736	0.596887	3.07153	2.71427	0.898506
CTO1	Diploids	phases	2211	FALSE	FALSE	FALSE	FALSE	FALSE	0.240597	0.420351	0.381064	0.21978	-0.308956	NS	0	125.796	128.238	10.8024	8.4237	1.6109	0.784719	1.63975	0.783716	1.0399	0.528736	0.596887	3.07153	2.71427	0.898506
CTO1	Exit-stationary	phases	2325	FALSE	FALSE	FALSE	FALSE	FALSE	0.592088	0.420351	0.381064	-0.644638	-1.17337	NS	0	128.795	136.113	11.9686	8.79314	3.34926	0.454612	3.27691	0.540552	0.613614	0.528736	0.596887	3.07153	2.71427	0.898506
CTO1	Fluconazole	stresses & drugs	1526	FALSE	FALSE	FALSE	FALSE	FALSE	0.609339	0.420351	0.381064	0.372878	-0.155858	NS	0	141.99	149.585	17.4538	11.6681	2.84678	0.688508	2.73938	0.88505	0.924478	0.528736	0.596887	3.07153	2.71427	0.898506
CTO1	Hydroxyurea	stresses & drugs	184	FALSE	FALSE	FALSE	FALSE	FALSE	0.339689	0.420351	0.381064	0.423757	-0.10498	NS	0	129.457	133.309	12.5689	9.4284	1.88339	0.933117	1.84742	0.8892	1.26232	0.528736	0.596887	3.07153	2.71427	0.898506
CTO1	Mating	phases	884	FALSE	FALSE	FALSE	FALSE	FALSE	0.550843	0.420351	0.381064	0.904782	0.376045	NS	0	130.544	137.201	12.1056	8.82328	2.30356	0.699731	2.16637	0.780971	0.942097	0.528736	0.596887	3.07153	2.71427	0.898506
CTO1	Rapamycin	stresses & drugs	378	FALSE	FALSE	FALSE	FALSE	FALSE	0.371206	0.420351	0.381064	-0.946184	-1.47492	NS	0	125.629	129.892	26.0303	20.04	2.99719	0.63544	2.87238	0.788705	0.848285	0.528736	0.596887	3.07153	2.71427	0.898506
CTO1	SD+10Xaa	stresses & drugs	2583	FALSE	TRUE	FALSE	FALSE	FALSE	0	0.420351	0.381064	-5.37936	-5.90809	Down	0	127.552	124.338	8.23937	6.62659	2.96838	0.551809	2.87357	0.635875	0.724707	0.528736	0.596887	3.07153	2.71427	0.898506
CTO1	SD+2-DeoxyGlucose	stresses & drugs	1176	FALSE	FALSE	FALSE	FALSE	FALSE	0.822698	0.420351	0.381064	0.699329	0.170593	NS	0	119.93	132.87	11.7737	8.8611	3.53406	0.381813	3.44207	0.749257	0.529953	0.528736	0.596887	3.07153	2.71427	0.898506
CTO1	SD+2MGlycerol	osmotic stress	1477	FALSE	FALSE	FALSE	FALSE	FALSE	0.559922	0.420351	0.381064	0.46421	-0.0645259	NS	0	133.413	140.22	12.9173	9.21216	2.69967	0.571433	2.67217	0.627876	0.778674	0.528736	0.596887	3.07153	2.71427	0.898506
CTO1	SD+Ca	minerals	1848	FALSE	FALSE	FALSE	FALSE	FALSE	0.272114	0.420351	0.381064	-0.33126	-0.859996	NS	0	123.624	126.548	7.09876	5.60954	2.16956	0.594897	2.13423	0.599453	0.779869	0.528736	0.596887	3.07153	2.71427	0.898506
CTO1	SD+EGTA	metals	2121	FALSE	TRUE	FALSE	FALSE	FALSE	0	0.420351	0.381064	-2.01332	-2.54206	NS	0	135.155	132.743	10.1754	7.66544	2.39561	1.18988	2.29655	0.994803	1.6093	0.528736	0.596887	3.07153	2.71427	0.898506
CTO1	SD+KCl	osmotic stress	495	FALSE	TRUE	FALSE	FALSE	FALSE	0	0.420351	0.381064	-4.68161	-5.21035	Down	0	139.392	137.326	17.576	12.7987	3.09001	0.66003	2.86025	0.893548	0.972765	0.528736	0.596887	3.07153	2.71427	0.898506
CTO1	SD+NaCl	osmotic stress	723	FALSE	TRUE	FALSE	FALSE	FALSE	0	0.420351	0.381064	-3.48511	-4.01385	Down	0	136.786	134.768	10.381	7.70284	2.63053	0.754792	2.50866	0.818945	1.04645	0.528736	0.596887	3.07153	2.71427	0.898506
CTO1	SD+Sorbitol	osmotic stress	430	FALSE	FALSE	FALSE	FALSE	FALSE	0.94358	0.420351	0.381064	0.308909	-0.219827	NS	0	140.689	167.064	18.4857	11.0651	4.69484	0.258875	4.6342	0.333141	0.366357	0.528736	0.596887	3.07153	2.71427	0.898506
CTO1	SD-Biotin	co-factors	2291	FALSE	FALSE	FALSE	FALSE	FALSE	0.475746	0.420351	0.381064	-0.0206934	-0.54943	NS	0	135.579	141.217	15.3478	10.8682	2.74458	0.661299	2.71288	0.661982	0.86144	0.528736	0.596887	3.07153	2.71427	0.898506
CTO1	SD-Ca	minerals	2058	FALSE	FALSE	FALSE	FALSE	FALSE	0.241375	0.420351	0.381064	-0.886653	-1.41539	NS	0	125.369	127.826	14.188	11.0995	2.29974	0.575302	2.21628	0.651008	0.779799	0.528736	0.596887	3.07153	2.71427	0.898506
CTO1	SD-Cu	metals	2466	FALSE	FALSE	FALSE	FALSE	FALSE	0.324773	0.420351	0.381064	-0.369387	-0.898123	NS	0	132.013	135.682	14.3583	10.5824	2.51132	0.780814	2.40637	0.821185	1.06912	0.528736	0.596887	3.07153	2.71427	0.898506
CTO1	SD-Fe	metals	2155	FALSE	FALSE	FALSE	FALSE	FALSE	0.338132	0.420351	0.381064	-0.303879	-0.832616	NS	0	130.978	134.808	14.0868	10.4495	2.53707	0.871748	2.34111	0.921189	1.25818	0.528736	0.596887	3.07153	2.71427	0.898506
CTO1	SD-Inositol	co-factors	2447	FALSE	FALSE	FALSE	FALSE	FALSE	0.571466	0.420351	0.381064	-0.0583762	-0.587113	NS	0	132.265	139.223	14.0063	10.0603	3.02978	0.639845	2.91393	0.777848	0.882196	0.528736	0.596887	3.07153	2.71427	0.898506
CTO1	SD-MSG	stresses & drugs	2488	FALSE	FALSE	FALSE	FALSE	FALSE	0.477691	0.420351	0.381064	-0.877822	-1.40656	NS	0	123.05	128.719	9.39704	7.30041	3.15965	0.480811	2.98571	0.697365	0.67972	0.528736	0.596887	3.07153	2.71427	0.898506
CTO1	SD-Mg	metals	818	FALSE	FALSE	FALSE	FALSE	FALSE	0.362387	0.420351	0.381064	-1.37093	-1.89967	NS	0	137.11	141.26	24.585	17.404	3.55587	0.868892	3.60232	0.855535	1.18206	0.528736	0.596887	3.07153	2.71427	0.898506
CTO1	SD-Mn	metals	1877	FALSE	FALSE	FALSE	FALSE	FALSE	0.375357	0.420351	0.381064	-0.0314491	-0.560185	NS	0	128.953	133.268	10.287	7.71901	2.43162	0.683873	2.39759	0.817384	0.944969	0.528736	0.596887	3.07153	2.71427	0.898506
CTO1	SD-Phosphate	minerals	2257	FALSE	FALSE	FALSE	FALSE	FALSE	0.819974	0.420351	0.381064	0.198397	-0.330339	NS	0	140.883	153.694	24.1048	15.6837	3.62148	0.837945	3.54088	1.18745	1.123	0.528736	0.596887	3.07153	2.71427	0.898506
CTO1	SD-Riboflavin	co-factors	1229	FALSE	FALSE	FALSE	FALSE	FALSE	0.38677	0.420351	0.381064	0.184986	-0.343751	NS	0	131.021	135.497	12.6497	9.33576	2.27716	0.951632	2.20961	0.871165	1.34372	0.528736	0.596887	3.07153	2.71427	0.898506
CTO1	SD-Thiamin	co-factors	1450	FALSE	FALSE	FALSE	FALSE	FALSE	0.360052	0.420351	0.381064	-0.111284	-0.64002	NS	0	131.785	135.903	13.3439	9.81872	2.443	0.785859	2.35243	0.85512	1.01222	0.528736	0.596887	3.07153	2.71427	0.898506
CTO1	SD-Zn	metals	1678	FALSE	TRUE	FALSE	FALSE	FALSE	0	0.420351	0.381064	-2.07485	-2.60359	NS	0	129.549	127.693	12.352	9.67322	2.55583	1.23181	2.38678	1.0135	1.84611	0.528736	0.596887	3.07153	2.71427	0.898506
CTO1	SD-aa	stresses & drugs	2117	FALSE	TRUE	FALSE	FALSE	FALSE	0	0.420351	0.381064	-8.13784	-8.66658	Down	0	120.232	119.526	6.4768	5.41875	2.76385	0.33963	2.71938	0.476491	0.440719	0.528736	0.596887	3.07153	2.71427	0.898506
CTO1	SGalactose	carbon sources	84	FALSE	TRUE	FALSE	FALSE	FALSE	0	0.420351	0.381064	-4.48116	-5.0099	Down	0	131.194	126.464	21.8968	17.3146	2.76372	0.616741	2.65333	0.727276	0.829286	0.528736	0.596887	3.07153	2.71427	0.898506
CTO1	SGlycerol	carbon sources	2389	FALSE	FALSE	FALSE	FALSE	FALSE	0.66965	0.420351	0.381064	0.464543	-0.0641931	NS	0	139.822	148.501	15.7934	10.6352	2.85475	0.904261	2.69311	0.918604	1.23721	0.528736	0.596887	3.07153	2.71427	0.898506
CTO1	SOleate	carbon sources	887	FALSE	FALSE	FALSE	FALSE	FALSE	0.873281	0.420351	0.381064	-0.0539329	-0.582669	NS	0	135.928	152.066	15.9429	10.4842	4.12829	0.540702	3.93092	0.820595	0.789766	0.528736	0.596887	3.07153	2.71427	0.898506
CTO1	SSucrose	carbon sources	1075	FALSE	FALSE	FALSE	FALSE	FALSE	0.450195	0.420351	0.381064	0.474037	-0.0546994	NS	0	133.267	138.53	13.5926	9.81201	2.23695	0.864482	2.2184	0.875037	1.12184	0.528736	0.596887	3.07153	2.71427	0.898506
CTO1	Terbinafine	stresses & drugs	1293	FALSE	FALSE	FALSE	FALSE	FALSE	0.367834	0.420351	0.381064	-0.516481	-1.04522	NS	0	146.202	150.419	20.9614	13.9354	2.82353	0.852978	2.72405	0.875678	1.14961	0.528736	0.596887	3.07153	2.71427	0.898506
CTO1	Tunicamycin	stresses & drugs	1139	FALSE	FALSE	FALSE	FALSE	FALSE	0.484306	0.420351	0.381064	0.0099644	-0.518772	NS	0	142.978	148.732	15.1768	10.2042	2.74838	0.725292	2.60484	0.768566	0.998577	0.528736	0.596887	3.07153	2.71427	0.898506
CTO1	YPD	carbon sources	904	FALSE	FALSE	FALSE	FALSE	FALSE	0.82192	0.420351	0.381064	0.376219	-0.152518	NS	0	382.462	395.364	32.3512	8.18265	3.57773	0.5833	3.4531	0.725995	0.764658	0.528736	0.596887	3.07153	2.71427	0.898506
CTS2	5%Ethanol	stresses & drugs	970	FALSE	FALSE	FALSE	TRUE	FALSE	0.125681	0.327234	0.278729	-7.88015	-3.86304	Down	0	126.152	126.284	11.5011	9.10734	3.60471	0.434619	3.45236	0.862401	0.576533	-4.01711	0	0	2.71427	0.898506
CTS2	Amphotericin-B	stresses & drugs	1030	FALSE	FALSE	FALSE	TRUE	FALSE	0.487549	0.327234	0.278729	-0.27684	3.74028	NS	0	144.734	150.519	15.0146	9.97523	2.98192	0.793239	2.74573	0.966216	1.22778	-4.01711	0	0	2.71427	0.898506
CTS2	CCCP	stresses & drugs	1634	FALSE	TRUE	FALSE	TRUE	FALSE	0	0.327234	0.278729	-4.96735	-0.950234	NS	0	130.715	128.168	8.49511	6.6281	2.5843	0.520257	2.52582	0.678339	0.685765	-4.01711	0	0	2.71427	0.898506
CTS2	Cerulenin	stresses & drugs	645	FALSE	FALSE	FALSE	TRUE	FALSE	0.502205	0.327234	0.278729	-1.30313	2.71398	NS	0	134.951	140.933	17.1189	12.1468	3.66412	0.660263	3.40266	0.916052	0.960423	-4.01711	0	0	2.71427	0.898506
CTS2	DDW	stresses & drugs	2148	FALSE	TRUE	FALSE	TRUE	FALSE	0	0.327234	0.278729	-5.13549	-1.11837	NS	0	127.995	125.572	9.48077	7.55008	3.01816	0.587707	2.92654	0.704646	0.825973	-4.01711	0	0	2.71427	0.898506
CTS2	DTT	stresses & drugs	72	FALSE	TRUE	FALSE	TRUE	FALSE	0	0.327234	0.278729	-5.22576	-1.20865	NS	0	142.779	113.573	29.9152	26.3401	3.71606	0.711103	3.45108	0.995269	1.01878	-4.01711	0	0	2.71427	0.898506
CTS2	Deep-stationary	phases	725	FALSE	FALSE	FALSE	TRUE	FALSE	0.875357	0.327234	0.278729	-0.00264003	4.01447	NS	0	132.61	148.935	22.6512	15.2089	4.11595	0.443621	3.95462	0.836395	0.654945	-4.01711	0	0	2.71427	0.898506
CTS2	Diploids	phases	2110	FALSE	TRUE	FALSE	TRUE	FALSE	0	0.327234	0.278729	-2.05284	1.96428	NS	0	125.796	121.234	6.97623	5.75436	1.6109	0.784719	1.63975	0.783716	1.0399	-4.01711	0	0	2.71427	0.898506
CTS2	Exit-stationary	phases	2158	FALSE	FALSE	FALSE	TRUE	FALSE	0.601038	0.327234	0.278729	-0.585492	3.43162	NS	0	128.795	136.269	10.8912	7.99238	3.34926	0.454612	3.27691	0.540552	0.613614	-4.01711	0	0	2.71427	0.898506
CTS2	Fluconazole	stresses & drugs	1827	FALSE	FALSE	FALSE	TRUE	FALSE	0.174189	0.327234	0.278729	-2.43671	1.58041	NS	0	141.99	143.239	14.9763	10.4554	2.84678	0.688508	2.73938	0.88505	0.924478	-4.01711	0	0	2.71427	0.898506
CTS2	Hydroxyurea	stresses & drugs	1026	FALSE	FALSE	FALSE	TRUE	FALSE	0.226978	0.327234	0.278729	-0.231263	3.78585	NS	0	129.457	131.633	21.2891	16.173	1.88339	0.933117	1.84742	0.8892	1.26232	-4.01711	0	0	2.71427	0.898506
CTS2	Mating	phases	1247	FALSE	FALSE	FALSE	TRUE	FALSE	0.158495	0.327234	0.278729	-1.97356	2.04355	NS	0	130.544	131.44	10.2232	7.77789	2.30356	0.699731	2.16637	0.780971	0.942097	-4.01711	0	0	2.71427	0.898506
CTS2	Rapamycin	stresses & drugs	342	FALSE	FALSE	FALSE	TRUE	FALSE	0.507652	0.327234	0.278729	-0.281989	3.73513	NS	0	125.629	131.68	15.5887	11.8383	2.99719	0.63544	2.87238	0.788705	0.848285	-4.01711	0	0	2.71427	0.898506
CTS2	SD+10Xaa	stresses & drugs	2588	FALSE	FALSE	FALSE	TRUE	FALSE	0.426589	0.327234	0.278729	-0.696467	3.32065	NS	0	127.552	132.549	13.6721	10.3148	2.96838	0.551809	2.87357	0.635875	0.724707	-4.01711	0	0	2.71427	0.898506
CTS2	SD+2-DeoxyGlucose	stresses & drugs	1672	FALSE	FALSE	FALSE	TRUE	FALSE	0.209857	0.327234	0.278729	-5.23817	-1.22105	NS	0	119.93	121.826	7.971	6.54292	3.53406	0.381813	3.44207	0.749257	0.529953	-4.01711	0	0	2.71427	0.898506
CTS2	SD+2MGlycerol	osmotic stress	1240	FALSE	FALSE	FALSE	TRUE	FALSE	0.383787	0.327234	0.278729	-0.449608	3.56751	NS	0	133.413	137.849	12.9027	9.35999	2.69967	0.571433	2.67217	0.627876	0.778674	-4.01711	0	0	2.71427	0.898506
CTS2	SD+Ca	minerals	3100	FALSE	FALSE	FALSE	TRUE	FALSE	0.196887	0.327234	0.278729	-1.26596	2.75116	NS	0	123.624	125.293	6.87328	5.48577	2.16956	0.594897	2.13423	0.599453	0.779869	-4.01711	0	0	2.71427	0.898506
CTS2	SD+EGTA	metals	1669	FALSE	FALSE	FALSE	TRUE	FALSE	0.155123	0.327234	0.278729	-1.28815	2.72896	NS	0	135.155	135.973	13.1095	9.6412	2.39561	1.18988	2.29655	0.994803	1.6093	-4.01711	0	0	2.71427	0.898506
CTS2	SD+KCl	osmotic stress	230	FALSE	FALSE	FALSE	TRUE	FALSE	0.709987	0.327234	0.278729	0.470277	4.48739	NS	0	139.392	148.951	14.0938	9.46201	3.09001	0.66003	2.86025	0.893548	0.972765	-4.01711	0	0	2.71427	0.898506
CTS2	SD+NaCl	osmotic stress	607	FALSE	FALSE	FALSE	TRUE	FALSE	0.349287	0.327234	0.278729	-0.415318	3.6018	NS	0	136.786	140.769	13.0403	9.26363	2.63053	0.754792	2.50866	0.818945	1.04645	-4.01711	0	0	2.71427	0.898506
CTS2	SD+Sorbitol	osmotic stress	271	FALSE	FALSE	FALSE	TRUE	FALSE	0.942283	0.327234	0.278729	0.242799	4.25991	NS	0	140.689	166.741	20.7278	12.4311	4.69484	0.258875	4.6342	0.333141	0.366357	-4.01711	0	0	2.71427	0.898506
CTS2	SD-Biotin	co-factors	1131	FALSE	TRUE	FALSE	TRUE	FALSE	0	0.327234	0.278729	-4.15028	-0.133169	NS	0	135.579	133.957	11.3468	8.47052	2.74458	0.661299	2.71288	0.661982	0.86144	-4.01711	0	0	2.71427	0.898506
CTS2	SD-Ca	minerals	2898	FALSE	FALSE	FALSE	TRUE	FALSE	0.232685	0.327234	0.278729	-1.01189	3.00523	NS	0	125.369	127.658	9.91876	7.7698	2.29974	0.575302	2.21628	0.651008	0.779799	-4.01711	0	0	2.71427	0.898506
CTS2	SD-Cu	metals	1640	FALSE	FALSE	FALSE	TRUE	FALSE	0.270558	0.327234	0.278729	-0.697753	3.31936	NS	0	132.013	134.922	14.8576	11.012	2.51132	0.780814	2.40637	0.821185	1.06912	-4.01711	0	0	2.71427	0.898506
CTS2	SD-Fe	metals	209	FALSE	FALSE	FALSE	TRUE	FALSE	0.281971	0.327234	0.278729	-0.596911	3.4202	NS	0	130.978	134.024	12.323	9.1946	2.53707	0.871748	2.34111	0.921189	1.25818	-4.01711	0	0	2.71427	0.898506
CTS2	SD-Inositol	co-factors	1652	FALSE	FALSE	FALSE	TRUE	FALSE	0.439559	0.327234	0.278729	-0.650109	3.36701	NS	0	132.265	137.386	18.5467	13.4997	3.02978	0.639845	2.91393	0.777848	0.882196	-4.01711	0	0	2.71427	0.898506
CTS2	SD-MSG	stresses & drugs	2274	FALSE	FALSE	FALSE	TRUE	FALSE	0.511803	0.327234	0.278729	-0.685846	3.33127	NS	0	123.05	129.16	9.25296	7.16396	3.15965	0.480811	2.98571	0.697365	0.67972	-4.01711	0	0	2.71427	0.898506
CTS2	SD-Mg	metals	617	FALSE	FALSE	FALSE	TRUE	FALSE	0.425162	0.327234	0.278729	-1.12257	2.89454	NS	0	137.11	142.091	24.7356	17.4082	3.55587	0.868892	3.60232	0.855535	1.18206	-4.01711	0	0	2.71427	0.898506
CTS2	SD-Mn	metals	2027	FALSE	FALSE	FALSE	TRUE	FALSE	0.275486	0.327234	0.278729	-0.645638	3.37148	NS	0	128.953	131.925	10.5909	8.02792	2.43162	0.683873	2.39759	0.817384	0.944969	-4.01711	0	0	2.71427	0.898506
CTS2	SD-Phosphate	minerals	1988	FALSE	FALSE	FALSE	TRUE	FALSE	0.754864	0.327234	0.278729	-0.0967912	3.92032	NS	0	140.883	151.518	21.6892	14.3147	3.62148	0.837945	3.54088	1.18745	1.123	-4.01711	0	0	2.71427	0.898506
CTS2	SD-Riboflavin	co-factors	942	FALSE	TRUE	FALSE	TRUE	FALSE	0	0.327234	0.278729	-2.3929	1.62422	NS	0	131.021	126.259	10.4924	8.31024	2.27716	0.951632	2.20961	0.871165	1.34372	-4.01711	0	0	2.71427	0.898506
CTS2	SD-Thiamin	co-factors	115	FALSE	FALSE	FALSE	TRUE	FALSE	0.681842	0.327234	0.278729	1.1053	5.12242	NS	0	131.785	140.713	14.318	10.1753	2.443	0.785859	2.35243	0.85512	1.01222	-4.01711	0	0	2.71427	0.898506
CTS2	SD-Zn	metals	880	FALSE	TRUE	FALSE	TRUE	FALSE	0	0.327234	0.278729	-2.07485	1.94226	NS	0	129.549	129.354	11.4914	8.88368	2.55583	1.23181	2.38678	1.0135	1.84611	-4.01711	0	0	2.71427	0.898506
CTS2	SD-aa	stresses & drugs	2297	FALSE	FALSE	FALSE	TRUE	FALSE	0.396109	0.327234	0.278729	-0.818618	3.1985	NS	0	120.232	124.833	9.81473	7.86228	2.76385	0.33963	2.71938	0.476491	0.440719	-4.01711	0	0	2.71427	0.898506
CTS2	SGalactose	carbon sources	781	FALSE	FALSE	FALSE	TRUE	FALSE	0.556809	0.327234	0.278729	0.310054	4.32717	NS	0	131.194	137.948	14.0773	10.2048	2.76372	0.616741	2.65333	0.727276	0.829286	-4.01711	0	0	2.71427	0.898506
CTS2	SGlycerol	carbon sources	2081	FALSE	TRUE	FALSE	TRUE	FALSE	0	0.327234	0.278729	-3.157	0.860116	NS	0	139.822	136.684	16.691	12.2113	2.85475	0.904261	2.69311	0.918604	1.23721	-4.01711	0	0	2.71427	0.898506
CTS2	SOleate	carbon sources	2023	FALSE	FALSE	FALSE	TRUE	FALSE	0.881582	0.327234	0.278729	0.0392703	4.05639	NS	0	135.928	152.675	17.4732	11.4447	4.12829	0.540702	3.93092	0.820595	0.789766	-4.01711	0	0	2.71427	0.898506
CTS2	SSucrose	carbon sources	1958	FALSE	TRUE	FALSE	TRUE	FALSE	0	0.327234	0.278729	-2.58762	1.4295	NS	0	133.267	130.485	10.5934	8.11849	2.23695	0.864482	2.2184	0.875037	1.12184	-4.01711	0	0	2.71427	0.898506
CTS2	Terbinafine	stresses & drugs	1102	FALSE	FALSE	FALSE	TRUE	FALSE	0.37406	0.327234	0.278729	-0.487896	3.52922	NS	0	146.202	150.507	16.1958	10.7608	2.82353	0.852978	2.72405	0.875678	1.14961	-4.01711	0	0	2.71427	0.898506
CTS2	Tunicamycin	stresses & drugs	1318	FALSE	FALSE	FALSE	TRUE	FALSE	0.185473	0.327234	0.278729	-1.98735	2.02976	NS	0	142.978	144.452	15.6314	10.8211	2.74838	0.725292	2.60484	0.768566	0.998577	-4.01711	0	0	2.71427	0.898506
CTS2	YPD	carbon sources	1146	FALSE	FALSE	FALSE	TRUE	FALSE	0.442931	0.327234	0.278729	-1.6326	2.38451	NS	0	382.462	387.633	26.5924	6.8602	3.57773	0.5833	3.4531	0.725995	0.764658	-4.01711	0	0	2.71427	0.898506
DAS1	5%Ethanol	stresses & drugs	1458	FALSE	FALSE	FALSE	FALSE	FALSE	0.706615	0.526851	0.520687	-0.492094	0.422171	NS	0	126.152	135.641	13.5642	10.0001	3.60471	0.434619	3.45236	0.862401	0.576533	-0.914265	0.297536	2.09652	2.71427	0.898506
DAS1	Amphotericin-B	stresses & drugs	1631	FALSE	FALSE	FALSE	FALSE	FALSE	0.665629	0.526851	0.520687	0.357708	1.27197	NS	0	144.734	153.351	18.9927	12.3851	2.98192	0.793239	2.74573	0.966216	1.22778	-0.914265	0.297536	2.09652	2.71427	0.898506
DAS1	CCCP	stresses & drugs	2053	FALSE	FALSE	FALSE	FALSE	FALSE	0.353696	0.526851	0.520687	-0.477545	0.43672	NS	0	130.715	134.764	11.457	8.50157	2.5843	0.520257	2.52582	0.678339	0.685765	-0.914265	0.297536	2.09652	2.71427	0.898506
DAS1	Cerulenin	stresses & drugs	439	FALSE	FALSE	FALSE	FALSE	FALSE	0.828664	0.526851	0.520687	0.245442	1.15971	NS	0	134.951	148.135	16.7079	11.2789	3.66412	0.660263	3.40266	0.916052	0.960423	-0.914265	0.297536	2.09652	2.71427	0.898506
DAS1	DDW	stresses & drugs	2217	FALSE	FALSE	FALSE	FALSE	FALSE	0.462646	0.526851	0.520687	-0.560209	0.354057	NS	0	127.995	133.443	9.92535	7.4379	3.01816	0.587707	2.92654	0.704646	0.825973	-0.914265	0.297536	2.09652	2.71427	0.898506
DAS1	DTT	stresses & drugs	231	FALSE	FALSE	FALSE	FALSE	FALSE	0.909209	0.526851	0.520687	0.924144	1.83841	NS	0	142.779	162.503	31.1271	19.1547	3.71606	0.711103	3.45108	0.995269	1.01878	-0.914265	0.297536	2.09652	2.71427	0.898506
DAS1	Deep-stationary	phases	537	FALSE	FALSE	FALSE	FALSE	FALSE	0.832425	0.526851	0.520687	-0.611741	0.302524	NS	0	132.61	145.975	19.9861	13.6914	4.11595	0.443621	3.95462	0.836395	0.654945	-0.914265	0.297536	2.09652	2.71427	0.898506
DAS1	Diploids	phases	1307	FALSE	FALSE	FALSE	FALSE	FALSE	0.267834	0.526851	0.520687	0.437668	1.35193	NS	0	125.796	128.671	13.3536	10.378	1.6109	0.784719	1.63975	0.783716	1.0399	-0.914265	0.297536	2.09652	2.71427	0.898506
DAS1	Exit-stationary	phases	1704	FALSE	FALSE	FALSE	FALSE	FALSE	0.790661	0.526851	0.520687	0.711026	1.62529	NS	0	128.795	140.546	13.5376	9.63216	3.34926	0.454612	3.27691	0.540552	0.613614	-0.914265	0.297536	2.09652	2.71427	0.898506
DAS1	Fluconazole	stresses & drugs	2393	FALSE	FALSE	FALSE	FALSE	FALSE	0.554864	0.526851	0.520687	0.148447	1.06271	NS	0	141.99	148.712	20.0181	13.461	2.84678	0.688508	2.73938	0.88505	0.924478	-0.914265	0.297536	2.09652	2.71427	0.898506
DAS1	Hydroxyurea	stresses & drugs	856	FALSE	FALSE	FALSE	FALSE	FALSE	0.316602	0.526851	0.520687	0.327667	1.24193	NS	0	129.457	133.017	9.23394	6.94193	1.88339	0.933117	1.84742	0.8892	1.26232	-0.914265	0.297536	2.09652	2.71427	0.898506
DAS1	Mating	phases	1474	FALSE	FALSE	FALSE	FALSE	FALSE	0.309728	0.526851	0.520687	-0.203023	0.711242	NS	0	130.544	134.018	9.94204	7.41844	2.30356	0.699731	2.16637	0.780971	0.942097	-0.914265	0.297536	2.09652	2.71427	0.898506
DAS1	Rapamycin	stresses & drugs	558	FALSE	FALSE	FALSE	FALSE	FALSE	0.672374	0.526851	0.520687	0.447509	1.36177	NS	0	125.629	134.353	12.5697	9.35577	2.99719	0.63544	2.87238	0.788705	0.848285	-0.914265	0.297536	2.09652	2.71427	0.898506
DAS1	SD+10Xaa	stresses & drugs	2404	FALSE	FALSE	FALSE	FALSE	FALSE	0.568742	0.526851	0.520687	0.0346197	0.948885	NS	0	127.552	134.483	9.11902	6.78079	2.96838	0.551809	2.87357	0.635875	0.724707	-0.914265	0.297536	2.09652	2.71427	0.898506
DAS1	SD+2-DeoxyGlucose	stresses & drugs	884	FALSE	FALSE	FALSE	FALSE	FALSE	0.7131	0.526851	0.520687	-0.328854	0.585411	NS	0	119.93	129.549	8.05284	6.21607	3.53406	0.381813	3.44207	0.749257	0.529953	-0.914265	0.297536	2.09652	2.71427	0.898506
DAS1	SD+2MGlycerol	osmotic stress	787	FALSE	FALSE	FALSE	FALSE	FALSE	0.464332	0.526851	0.520687	-0.00956265	0.904703	NS	0	133.413	138.885	14.2581	10.2662	2.69967	0.571433	2.67217	0.627876	0.778674	-0.914265	0.297536	2.09652	2.71427	0.898506
DAS1	SD+Ca	minerals	2636	FALSE	FALSE	FALSE	FALSE	FALSE	0.355253	0.526851	0.520687	0.290804	1.20507	NS	0	123.624	127.696	7.44446	5.82985	2.16956	0.594897	2.13423	0.599453	0.779869	-0.914265	0.297536	2.09652	2.71427	0.898506
DAS1	SD+EGTA	metals	2098	FALSE	FALSE	FALSE	FALSE	FALSE	0.604669	0.526851	0.520687	0.585617	1.49988	NS	0	135.155	142.684	15.4075	10.7983	2.39561	1.18988	2.29655	0.994803	1.6093	-0.914265	0.297536	2.09652	2.71427	0.898506
DAS1	SD+NaCl	osmotic stress	221	FALSE	FALSE	FALSE	FALSE	FALSE	0.752789	0.526851	0.520687	1.19726	2.11152	NS	0	136.786	147.371	19.4518	13.1992	2.63053	0.754792	2.50866	0.818945	1.04645	-0.914265	0.297536	2.09652	2.71427	0.898506
DAS1	SD-Biotin	co-factors	2223	FALSE	FALSE	FALSE	FALSE	FALSE	0.543969	0.526851	0.520687	0.26065	1.17492	NS	0	135.579	142.131	16.2738	11.4498	2.74458	0.661299	2.71288	0.661982	0.86144	-0.914265	0.297536	2.09652	2.71427	0.898506
DAS1	SD-Ca	minerals	2122	FALSE	FALSE	FALSE	FALSE	FALSE	0.419196	0.526851	0.520687	0.456529	1.37079	NS	0	125.369	130.276	9.76697	7.49715	2.29974	0.575302	2.21628	0.651008	0.779799	-0.914265	0.297536	2.09652	2.71427	0.898506
DAS1	SD-Cu	metals	2141	FALSE	FALSE	FALSE	FALSE	FALSE	0.262646	0.526851	0.520687	-0.754787	0.159478	NS	0	132.013	134.803	16.3283	12.1127	2.51132	0.780814	2.40637	0.821185	1.06912	-0.914265	0.297536	2.09652	2.71427	0.898506
DAS1	SD-Fe	metals	1950	FALSE	FALSE	FALSE	FALSE	FALSE	0.247082	0.526851	0.520687	-0.808183	0.106082	NS	0	130.978	133.539	15.8618	11.878	2.53707	0.871748	2.34111	0.921189	1.25818	-0.914265	0.297536	2.09652	2.71427	0.898506
DAS1	SD-Inositol	co-factors	1540	FALSE	FALSE	FALSE	FALSE	FALSE	0.685214	0.526851	0.520687	0.456147	1.37041	NS	0	132.265	141.263	18.0496	12.7773	3.02978	0.639845	2.91393	0.777848	0.882196	-0.914265	0.297536	2.09652	2.71427	0.898506
DAS1	SD-MSG	stresses & drugs	1664	FALSE	FALSE	FALSE	FALSE	FALSE	0.735538	0.526851	0.520687	0.675863	1.59013	NS	0	123.05	133.243	12.736	9.55844	3.15965	0.480811	2.98571	0.697365	0.67972	-0.914265	0.297536	2.09652	2.71427	0.898506
DAS1	SD-Mg	metals	84	FALSE	FALSE	FALSE	FALSE	FALSE	0.966018	0.526851	0.520687	1.98841	2.90268	NS	0	137.11	175.061	37.4492	21.3921	3.55587	0.868892	3.60232	0.855535	1.18206	-0.914265	0.297536	2.09652	2.71427	0.898506
DAS1	SD-Mn	metals	1648	FALSE	FALSE	FALSE	FALSE	FALSE	0.497406	0.526851	0.520687	0.522407	1.43667	NS	0	128.953	134.864	12.3701	9.17229	2.43162	0.683873	2.39759	0.817384	0.944969	-0.914265	0.297536	2.09652	2.71427	0.898506
DAS1	SD-Phosphate	minerals	1670	FALSE	FALSE	FALSE	FALSE	FALSE	0.142412	0.526851	0.520687	-3.5444	-2.63014	Down	0	140.883	141.453	21.0721	14.8969	3.62148	0.837945	3.54088	1.18745	1.123	-0.914265	0.297536	2.09652	2.71427	0.898506
DAS1	SD-Riboflavin	co-factors	2223	FALSE	FALSE	FALSE	FALSE	FALSE	0.307393	0.526851	0.520687	-0.135469	0.778797	NS	0	131.021	134.454	12.3773	9.20559	2.27716	0.951632	2.20961	0.871165	1.34372	-0.914265	0.297536	2.09652	2.71427	0.898506
DAS1	SD-Thiamin	co-factors	2266	FALSE	FALSE	FALSE	FALSE	FALSE	0.483398	0.526851	0.520687	0.39244	1.30671	NS	0	131.785	137.518	15.9302	11.5841	2.443	0.785859	2.35243	0.85512	1.01222	-0.914265	0.297536	2.09652	2.71427	0.898506
DAS1	SD-Zn	metals	1519	FALSE	FALSE	FALSE	FALSE	FALSE	0.607523	0.526851	0.520687	0.440422	1.35469	NS	0	129.549	137.113	16.0418	11.6997	2.55583	1.23181	2.38678	1.0135	1.84611	-0.914265	0.297536	2.09652	2.71427	0.898506
DAS1	SD-aa	stresses & drugs	1212	FALSE	FALSE	FALSE	FALSE	FALSE	0.399222	0.526851	0.520687	-0.77628	0.137985	NS	0	120.232	124.889	9.80825	7.85355	2.76385	0.33963	2.71938	0.476491	0.440719	-0.914265	0.297536	2.09652	2.71427	0.898506
DAS1	SGalactose	carbon sources	695	FALSE	TRUE	FALSE	FALSE	FALSE	0	0.526851	0.520687	-4.48116	-3.56689	Down	0	131.194	130.983	14.358	10.9617	2.76372	0.616741	2.65333	0.727276	0.829286	-0.914265	0.297536	2.09652	2.71427	0.898506
DAS1	SGlycerol	carbon sources	2172	FALSE	FALSE	FALSE	FALSE	FALSE	0.428405	0.526851	0.520687	-0.294473	0.619792	NS	0	139.822	144.837	19.1913	13.2503	2.85475	0.904261	2.69311	0.918604	1.23721	-0.914265	0.297536	2.09652	2.71427	0.898506
DAS1	SOleate	carbon sources	194	FALSE	FALSE	FALSE	FALSE	FALSE	0.881712	0.526851	0.520687	0.0396597	0.953925	NS	0	135.928	152.678	18.4895	12.1102	4.12829	0.540702	3.93092	0.820595	0.789766	-0.914265	0.297536	2.09652	2.71427	0.898506
DAS1	SSucrose	carbon sources	1036	FALSE	FALSE	FALSE	FALSE	FALSE	0.353437	0.526851	0.520687	0.112358	1.02662	NS	0	133.267	137.309	12.6853	9.23848	2.23695	0.864482	2.2184	0.875037	1.12184	-0.914265	0.297536	2.09652	2.71427	0.898506
DAS1	Terbinafine	stresses & drugs	1283	FALSE	FALSE	FALSE	FALSE	FALSE	0.676524	0.526851	0.520687	0.549722	1.46399	NS	0	146.202	155	18.911	12.2006	2.82353	0.852978	2.72405	0.875678	1.14961	-0.914265	0.297536	2.09652	2.71427	0.898506
DAS1	Tunicamycin	stresses & drugs	1193	FALSE	FALSE	FALSE	FALSE	FALSE	0.563165	0.526851	0.520687	0.311181	1.22545	NS	0	142.978	149.836	16.8286	11.2313	2.74838	0.725292	2.60484	0.768566	0.998577	-0.914265	0.297536	2.09652	2.71427	0.898506
DAS1	YPD	carbon sources	744	FALSE	FALSE	FALSE	FALSE	FALSE	0.446433	0.526851	0.520687	-1.61281	-0.698544	NS	0	382.462	387.682	28.8664	7.44589	3.57773	0.5833	3.4531	0.725995	0.764658	-0.914265	0.297536	2.09652	2.71427	0.898506
DAS2	5%Ethanol	stresses & drugs	1474	FALSE	FALSE	FALSE	FALSE	FALSE	0.690791	0.544424	0.553696	-0.604609	-1.44043	NS	0	126.152	135.291	12.1574	8.98608	3.60471	0.434619	3.45236	0.862401	0.576533	0.835822	0.671206	3.27902	2.71427	0.898506
DAS2	Amphotericin-B	stresses & drugs	1718	FALSE	FALSE	FALSE	FALSE	FALSE	0.283009	0.544424	0.553696	-1.2112	-2.04703	NS	0	144.734	147.793	16.6191	11.2449	2.98192	0.793239	2.74573	0.966216	1.22778	0.835822	0.671206	3.27902	2.71427	0.898506
DAS2	CCCP	stresses & drugs	2767	FALSE	FALSE	FALSE	FALSE	FALSE	0.553696	0.544424	0.553696	0.695744	-0.140079	NS	0	130.715	137.423	10.0398	7.30579	2.5843	0.520257	2.52582	0.678339	0.685765	0.835822	0.671206	3.27902	2.71427	0.898506
DAS2	Cerulenin	stresses & drugs	1722	FALSE	FALSE	FALSE	FALSE	FALSE	0.640337	0.544424	0.553696	-0.708516	-1.54434	NS	0	134.951	143.117	16.2121	11.3279	3.66412	0.660263	3.40266	0.916052	0.960423	0.835822	0.671206	3.27902	2.71427	0.898506
DAS2	DDW	stresses & drugs	2315	FALSE	FALSE	FALSE	FALSE	FALSE	0.701297	0.544424	0.553696	0.610529	-0.225293	NS	0	127.995	137.384	10.5333	7.66707	3.01816	0.587707	2.92654	0.704646	0.825973	0.835822	0.671206	3.27902	2.71427	0.898506
DAS2	DTT	stresses & drugs	508	FALSE	FALSE	FALSE	FALSE	FALSE	0.696368	0.544424	0.553696	-0.500424	-1.33625	NS	0	142.779	152.048	28.5131	18.7527	3.71606	0.711103	3.45108	0.995269	1.01878	0.835822	0.671206	3.27902	2.71427	0.898506
DAS2	Deep-stationary	phases	764	FALSE	FALSE	FALSE	FALSE	FALSE	0.821271	0.544424	0.553696	-0.72491	-1.56073	NS	0	132.61	145.484	18.2679	12.5567	4.11595	0.443621	3.95462	0.836395	0.654945	0.835822	0.671206	3.27902	2.71427	0.898506
DAS2	Diploids	phases	2189	FALSE	FALSE	FALSE	FALSE	FALSE	0.200519	0.544424	0.553696	-0.190422	-1.02624	NS	0	125.796	127.55	10.3219	8.09247	1.6109	0.784719	1.63975	0.783716	1.0399	0.835822	0.671206	3.27902	2.71427	0.898506
DAS2	Exit-stationary	phases	1995	FALSE	FALSE	FALSE	FALSE	FALSE	0.780804	0.544424	0.553696	0.630406	-0.205417	NS	0	128.795	140.226	12.3159	8.7829	3.34926	0.454612	3.27691	0.540552	0.613614	0.835822	0.671206	3.27902	2.71427	0.898506
DAS2	Fluconazole	stresses & drugs	2289	FALSE	FALSE	FALSE	FALSE	FALSE	0.589883	0.544424	0.553696	0.295346	-0.540476	NS	0	141.99	149.273	17.5419	11.7516	2.84678	0.688508	2.73938	0.88505	0.924478	0.835822	0.671206	3.27902	2.71427	0.898506
DAS2	Hydroxyurea	stresses & drugs	1526	FALSE	FALSE	FALSE	FALSE	FALSE	0.393515	0.544424	0.553696	0.633518	-0.202304	NS	0	129.457	134.014	10.5835	7.89731	1.88339	0.933117	1.84742	0.8892	1.26232	0.835822	0.671206	3.27902	2.71427	0.898506
DAS2	Mating	phases	1009	FALSE	FALSE	FALSE	FALSE	FALSE	0.584306	0.544424	0.553696	1.04236	0.206533	NS	0	130.544	137.729	16.3947	11.9036	2.30356	0.699731	2.16637	0.780971	0.942097	0.835822	0.671206	3.27902	2.71427	0.898506
DAS2	Rapamycin	stresses & drugs	234	FALSE	FALSE	FALSE	FALSE	FALSE	0.485603	0.544424	0.553696	-0.375169	-1.21099	NS	0	125.629	131.397	13.1759	10.0276	2.99719	0.63544	2.87238	0.788705	0.848285	0.835822	0.671206	3.27902	2.71427	0.898506
DAS2	SD+10Xaa	stresses & drugs	2565	FALSE	FALSE	FALSE	FALSE	FALSE	0.269001	0.544424	0.553696	-1.82612	-2.66195	NS	0	127.552	130.445	7.75575	5.94561	2.96838	0.551809	2.87357	0.635875	0.724707	0.835822	0.671206	3.27902	2.71427	0.898506
DAS2	SD+2-DeoxyGlucose	stresses & drugs	1837	FALSE	FALSE	FALSE	FALSE	FALSE	0.798444	0.544424	0.553696	0.43469	-0.401133	NS	0	119.93	131.927	10.3279	7.82849	3.53406	0.381813	3.44207	0.749257	0.529953	0.835822	0.671206	3.27902	2.71427	0.898506
DAS2	SD+2MGlycerol	osmotic stress	1632	FALSE	FALSE	FALSE	FALSE	FALSE	0.502335	0.544424	0.553696	0.183464	-0.652358	NS	0	133.413	139.399	13.0399	9.35438	2.69967	0.571433	2.67217	0.627876	0.778674	0.835822	0.671206	3.27902	2.71427	0.898506
DAS2	SD+Ca	minerals	2298	FALSE	FALSE	FALSE	FALSE	FALSE	0.318288	0.544424	0.553696	0.0425307	-0.793292	NS	0	123.624	127.202	9.802	7.70585	2.16956	0.594897	2.13423	0.599453	0.779869	0.835822	0.671206	3.27902	2.71427	0.898506
DAS2	SD+EGTA	metals	2173	FALSE	TRUE	FALSE	FALSE	FALSE	0	0.544424	0.553696	-2.01332	-2.84914	NS	0	135.155	134.678	10.596	7.86765	2.39561	1.18988	2.29655	0.994803	1.6093	0.835822	0.671206	3.27902	2.71427	0.898506
DAS2	SD+KCl	osmotic stress	761	FALSE	FALSE	FALSE	FALSE	FALSE	0.160182	0.544424	0.553696	-3.22416	-4.05998	Down	0	139.392	140.34	15.4217	10.9888	3.09001	0.66003	2.86025	0.893548	0.972765	0.835822	0.671206	3.27902	2.71427	0.898506
DAS2	SD+NaCl	osmotic stress	431	FALSE	TRUE	FALSE	FALSE	FALSE	0	0.544424	0.553696	-3.48511	-4.32093	Down	0	136.786	135.421	9.98176	7.37088	2.63053	0.754792	2.50866	0.818945	1.04645	0.835822	0.671206	3.27902	2.71427	0.898506
DAS2	SD+Sorbitol	osmotic stress	290	FALSE	FALSE	FALSE	FALSE	FALSE	0.940856	0.544424	0.553696	0.180457	-0.655366	NS	0	140.689	166.44	19.512	11.7231	4.69484	0.258875	4.6342	0.333141	0.366357	0.835822	0.671206	3.27902	2.71427	0.898506
DAS2	SD-Biotin	co-factors	2283	FALSE	FALSE	FALSE	FALSE	FALSE	0.535279	0.544424	0.553696	0.224126	-0.611697	NS	0	135.579	142.006	17.105	12.0453	2.74458	0.661299	2.71288	0.661982	0.86144	0.835822	0.671206	3.27902	2.71427	0.898506
DAS2	SD-Ca	minerals	1982	FALSE	FALSE	FALSE	FALSE	FALSE	0.352399	0.544424	0.553696	0.0519585	-0.783864	NS	0	125.369	129.396	12.8292	9.91473	2.29974	0.575302	2.21628	0.651008	0.779799	0.835822	0.671206	3.27902	2.71427	0.898506
DAS2	SD-Cu	metals	2082	FALSE	FALSE	FALSE	FALSE	FALSE	0.474838	0.544424	0.553696	0.277999	-0.557824	NS	0	132.013	137.64	16.3984	11.9139	2.51132	0.780814	2.40637	0.821185	1.06912	0.835822	0.671206	3.27902	2.71427	0.898506
DAS2	SD-Fe	metals	2210	FALSE	FALSE	FALSE	FALSE	FALSE	0.475616	0.544424	0.553696	0.222195	-0.613627	NS	0	130.978	136.616	13.1643	9.63601	2.53707	0.871748	2.34111	0.921189	1.25818	0.835822	0.671206	3.27902	2.71427	0.898506
DAS2	SD-Inositol	co-factors	2733	FALSE	FALSE	FALSE	FALSE	FALSE	0.664721	0.544424	0.553696	0.364521	-0.471302	NS	0	132.265	140.865	16.0549	11.3974	3.02978	0.639845	2.91393	0.777848	0.882196	0.835822	0.671206	3.27902	2.71427	0.898506
DAS2	SD-MSG	stresses & drugs	2376	FALSE	FALSE	FALSE	FALSE	FALSE	0.578859	0.544424	0.553696	-0.298434	-1.13426	NS	0	123.05	130.14	9.79701	7.52806	3.15965	0.480811	2.98571	0.697365	0.67972	0.835822	0.671206	3.27902	2.71427	0.898506
DAS2	SD-Mg	metals	341	FALSE	FALSE	FALSE	FALSE	FALSE	0.841115	0.544424	0.553696	0.391924	-0.443898	NS	0	137.11	151.001	27.8286	18.4294	3.55587	0.868892	3.60232	0.855535	1.18206	0.835822	0.671206	3.27902	2.71427	0.898506
DAS2	SD-Mn	metals	2516	FALSE	FALSE	FALSE	FALSE	FALSE	0.610895	0.544424	0.553696	0.989339	0.153517	NS	0	128.953	136.576	12.7953	9.36862	2.43162	0.683873	2.39759	0.817384	0.944969	0.835822	0.671206	3.27902	2.71427	0.898506
DAS2	SD-Phosphate	minerals	2076	FALSE	FALSE	FALSE	FALSE	FALSE	0.929702	0.544424	0.553696	1.17094	0.335113	NS	0	140.883	164.179	24.2005	14.7403	3.62148	0.837945	3.54088	1.18745	1.123	0.835822	0.671206	3.27902	2.71427	0.898506
DAS2	SD-Riboflavin	co-factors	2087	FALSE	FALSE	FALSE	FALSE	FALSE	0.412581	0.544424	0.553696	0.277793	-0.558029	NS	0	131.021	135.843	12.4318	9.15158	2.27716	0.951632	2.20961	0.871165	1.34372	0.835822	0.671206	3.27902	2.71427	0.898506
DAS2	SD-Thiamin	co-factors	2432	FALSE	FALSE	FALSE	FALSE	FALSE	0.516083	0.544424	0.553696	0.502594	-0.333229	NS	0	131.785	137.935	15.0958	10.9441	2.443	0.785859	2.35243	0.85512	1.01222	0.835822	0.671206	3.27902	2.71427	0.898506
DAS2	SD-Zn	metals	1720	FALSE	FALSE	FALSE	FALSE	FALSE	0.173411	0.544424	0.553696	-1.13211	-1.96793	NS	0	129.549	130.785	13.5721	10.3774	2.55583	1.23181	2.38678	1.0135	1.84611	0.835822	0.671206	3.27902	2.71427	0.898506
DAS2	SD-aa	stresses & drugs	1558	FALSE	FALSE	FALSE	FALSE	FALSE	0.429702	0.544424	0.553696	-0.502787	-1.33861	NS	0	120.232	125.266	6.77123	5.4055	2.76385	0.33963	2.71938	0.476491	0.440719	0.835822	0.671206	3.27902	2.71427	0.898506
DAS2	SGalactose	carbon sources	323	FALSE	FALSE	FALSE	FALSE	FALSE	0.54358	0.544424	0.553696	0.24762	-0.588203	NS	0	131.194	137.743	16.0336	11.6402	2.76372	0.616741	2.65333	0.727276	0.829286	0.835822	0.671206	3.27902	2.71427	0.898506
DAS2	SGlycerol	carbon sources	1447	FALSE	FALSE	FALSE	FALSE	FALSE	0.70454	0.544424	0.553696	0.586892	-0.24893	NS	0	139.822	149.272	18.9724	12.7099	2.85475	0.904261	2.69311	0.918604	1.23721	0.835822	0.671206	3.27902	2.71427	0.898506
DAS2	SOleate	carbon sources	1147	FALSE	FALSE	FALSE	FALSE	FALSE	0.935668	0.544424	0.553696	1.03489	0.199072	NS	0	135.928	160.702	17.9602	11.1761	4.12829	0.540702	3.93092	0.820595	0.789766	0.835822	0.671206	3.27902	2.71427	0.898506
DAS2	SRaffinose	carbon sources	33	FALSE	FALSE	FALSE	FALSE	FALSE	0.88716	0.544424	0.553696	0.352448	-0.483375	NS	0	130.788	147.998	18.212	12.3056	3.90858	0.788902	3.57724	1.25262	0.945486	0.835822	0.671206	3.27902	2.71427	0.898506
DAS2	SSucrose	carbon sources	1306	FALSE	FALSE	FALSE	FALSE	FALSE	0.432166	0.544424	0.553696	0.418165	-0.417658	NS	0	133.267	138.324	14.0281	10.1415	2.23695	0.864482	2.2184	0.875037	1.12184	0.835822	0.671206	3.27902	2.71427	0.898506
DAS2	Terbinafine	stresses & drugs	1514	FALSE	FALSE	FALSE	FALSE	FALSE	0.509339	0.544424	0.553696	0	-0.835822	NS	0	146.202	152.281	20.4886	13.4545	2.82353	0.852978	2.72405	0.875678	1.14961	0.835822	0.671206	3.27902	2.71427	0.898506
DAS2	Tunicamycin	stresses & drugs	1525	FALSE	FALSE	FALSE	FALSE	FALSE	0.70428	0.544424	0.553696	0.877591	0.0417686	NS	0	142.978	152.424	16.0045	10.5	2.74838	0.725292	2.60484	0.768566	0.998577	0.835822	0.671206	3.27902	2.71427	0.898506
DAS2	YPD	carbon sources	330	FALSE	FALSE	FALSE	FALSE	FALSE	0.616602	0.544424	0.553696	-0.776263	-1.61209	NS	0	382.462	390.186	33.7314	8.64496	3.57773	0.5833	3.4531	0.725995	0.764658	0.835822	0.671206	3.27902	2.71427	0.898506
DBP1	5%Ethanol	stresses & drugs	1279	FALSE	FALSE	FALSE	FALSE	FALSE	0.267056	0.367105	0.348508	-3.80585	-3.60967	Down	0	126.152	129.017	13.5544	10.5059	3.60471	0.434619	3.45236	0.862401	0.576533	-0.196184	0.425551	2.58172	2.71427	0.898506
DBP1	Amphotericin-B	stresses & drugs	2045	FALSE	FALSE	FALSE	FALSE	FALSE	0.668093	0.367105	0.348508	0.366454	0.562638	NS	0	144.734	153.398	17.7225	11.5533	2.98192	0.793239	2.74573	0.966216	1.22778	-0.196184	0.425551	2.58172	2.71427	0.898506
DBP1	CCCP	stresses & drugs	1913	FALSE	TRUE	FALSE	FALSE	FALSE	0	0.367105	0.348508	-4.96735	-4.77117	Down	0	130.715	124.9	7.72073	6.18156	2.5843	0.520257	2.52582	0.678339	0.685765	-0.196184	0.425551	2.58172	2.71427	0.898506
DBP1	Cerulenin	stresses & drugs	1086	FALSE	TRUE	FALSE	FALSE	FALSE	0	0.367105	0.348508	-5.54948	-5.3533	Down	0	134.951	123.668	14.1794	11.4657	3.66412	0.660263	3.40266	0.916052	0.960423	-0.196184	0.425551	2.58172	2.71427	0.898506
DBP1	DDW	stresses & drugs	2128	FALSE	FALSE	FALSE	FALSE	FALSE	0.25227	0.367105	0.348508	-1.96216	-1.76598	NS	0	127.995	130.637	10.8938	8.33893	3.01816	0.587707	2.92654	0.704646	0.825973	-0.196184	0.425551	2.58172	2.71427	0.898506
DBP1	DTT	stresses & drugs	370	FALSE	FALSE	FALSE	FALSE	FALSE	0.745525	0.367105	0.348508	-0.290886	-0.0947027	NS	0	142.779	153.166	31.3158	20.4457	3.71606	0.711103	3.45108	0.995269	1.01878	-0.196184	0.425551	2.58172	2.71427	0.898506
DBP1	Deep-stationary	phases	691	FALSE	FALSE	FALSE	FALSE	FALSE	0.905058	0.367105	0.348508	0.509174	0.705358	NS	0	132.61	151.887	19.4535	12.8079	4.11595	0.443621	3.95462	0.836395	0.654945	-0.196184	0.425551	2.58172	2.71427	0.898506
DBP1	Diploids	phases	2222	FALSE	TRUE	FALSE	FALSE	FALSE	0	0.367105	0.348508	-2.05284	-1.85665	NS	0	125.796	113.894	5.82945	5.11831	1.6109	0.784719	1.63975	0.783716	1.0399	-0.196184	0.425551	2.58172	2.71427	0.898506
DBP1	Exit-stationary	phases	2195	FALSE	FALSE	FALSE	FALSE	FALSE	0.594163	0.367105	0.348508	-0.6347	-0.438516	NS	0	128.795	136.139	11.9434	8.77296	3.34926	0.454612	3.27691	0.540552	0.613614	-0.196184	0.425551	2.58172	2.71427	0.898506
DBP1	Fluconazole	stresses & drugs	2024	FALSE	TRUE	FALSE	FALSE	FALSE	0	0.367105	0.348508	-4.13471	-3.93852	Down	0	141.99	141.634	15.6308	11.036	2.84678	0.688508	2.73938	0.88505	0.924478	-0.196184	0.425551	2.58172	2.71427	0.898506
DBP1	Hydroxyurea	stresses & drugs	1457	FALSE	FALSE	FALSE	FALSE	FALSE	0.308431	0.367105	0.348508	0.288043	0.484226	NS	0	129.457	132.901	9.85713	7.41687	1.88339	0.933117	1.84742	0.8892	1.26232	-0.196184	0.425551	2.58172	2.71427	0.898506
DBP1	Mating	phases	1470	FALSE	FALSE	FALSE	FALSE	FALSE	0.172633	0.367105	0.348508	-1.6516	-1.45541	NS	0	130.544	131.76	10.1789	7.72534	2.30356	0.699731	2.16637	0.780971	0.942097	-0.196184	0.425551	2.58172	2.71427	0.898506
DBP1	Rapamycin	stresses & drugs	486	FALSE	FALSE	FALSE	FALSE	FALSE	0.72153	0.367105	0.348508	0.699283	0.895467	NS	0	125.629	135.493	11.864	8.75614	2.99719	0.63544	2.87238	0.788705	0.848285	-0.196184	0.425551	2.58172	2.71427	0.898506
DBP1	SD+10Xaa	stresses & drugs	2929	FALSE	FALSE	FALSE	FALSE	FALSE	0.551232	0.367105	0.348508	-0.0556961	0.140488	NS	0	127.552	134.214	8.27791	6.1677	2.96838	0.551809	2.87357	0.635875	0.724707	-0.196184	0.425551	2.58172	2.71427	0.898506
DBP1	SD+2-DeoxyGlucose	stresses & drugs	1606	FALSE	TRUE	FALSE	FALSE	FALSE	0	0.367105	0.348508	-9.25599	-9.05981	Down	0	119.93	114.198	9.32782	8.1681	3.53406	0.381813	3.44207	0.749257	0.529953	-0.196184	0.425551	2.58172	2.71427	0.898506
DBP1	SD+2MGlycerol	osmotic stress	1811	FALSE	FALSE	FALSE	FALSE	FALSE	0.379767	0.367105	0.348508	-0.472744	-0.27656	NS	0	133.413	137.8	12.7615	9.26092	2.69967	0.571433	2.67217	0.627876	0.778674	-0.196184	0.425551	2.58172	2.71427	0.898506
DBP1	SD+Ca	minerals	2864	FALSE	FALSE	FALSE	FALSE	FALSE	0.275616	0.367105	0.348508	-0.301442	-0.105259	NS	0	123.624	126.597	7.44627	5.88189	2.16956	0.594897	2.13423	0.599453	0.779869	-0.196184	0.425551	2.58172	2.71427	0.898506
DBP1	SD+EGTA	metals	1794	FALSE	FALSE	FALSE	FALSE	FALSE	0.126459	0.367105	0.348508	-1.83909	-1.6429	NS	0	135.155	135.309	12.0356	8.89487	2.39561	1.18988	2.29655	0.994803	1.6093	-0.196184	0.425551	2.58172	2.71427	0.898506
DBP1	SD+KCl	osmotic stress	407	FALSE	FALSE	FALSE	FALSE	FALSE	0.200259	0.367105	0.348508	-2.47301	-2.27683	NS	0	139.392	141.139	12.4579	8.82666	3.09001	0.66003	2.86025	0.893548	0.972765	-0.196184	0.425551	2.58172	2.71427	0.898506
DBP1	SD+NaCl	osmotic stress	295	FALSE	FALSE	FALSE	FALSE	FALSE	0.380804	0.367105	0.348508	-0.263223	-0.0670388	NS	0	136.786	141.181	12.9469	9.17041	2.63053	0.754792	2.50866	0.818945	1.04645	-0.196184	0.425551	2.58172	2.71427	0.898506
DBP1	SD+Sorbitol	osmotic stress	560	FALSE	FALSE	FALSE	FALSE	FALSE	0.884695	0.367105	0.348508	-2.02339	-1.82721	NS	0	140.689	157.702	19.142	12.1381	4.69484	0.258875	4.6342	0.333141	0.366357	-0.196184	0.425551	2.58172	2.71427	0.898506
DBP1	SD-Biotin	co-factors	2392	FALSE	FALSE	FALSE	FALSE	FALSE	0.228405	0.367105	0.348508	-1.60606	-1.40988	NS	0	135.579	137.788	12.4742	9.05317	2.74458	0.661299	2.71288	0.661982	0.86144	-0.196184	0.425551	2.58172	2.71427	0.898506
DBP1	SD-Ca	minerals	2566	FALSE	FALSE	FALSE	FALSE	FALSE	0.31725	0.367105	0.348508	-0.18984	0.00634365	NS	0	125.369	128.934	9.66691	7.49759	2.29974	0.575302	2.21628	0.651008	0.779799	-0.196184	0.425551	2.58172	2.71427	0.898506
DBP1	SD-Cu	metals	2027	FALSE	FALSE	FALSE	FALSE	FALSE	0.718547	0.367105	0.348508	1.17203	1.36821	NS	0	132.013	141.765	17.7252	12.5032	2.51132	0.780814	2.40637	0.821185	1.06912	-0.196184	0.425551	2.58172	2.71427	0.898506
DBP1	SD-Fe	metals	1301	FALSE	FALSE	FALSE	FALSE	FALSE	0.601816	0.367105	0.348508	0.628967	0.82515	NS	0	130.978	138.465	13.7168	9.90629	2.53707	0.871748	2.34111	0.921189	1.25818	-0.196184	0.425551	2.58172	2.71427	0.898506
DBP1	SD-Inositol	co-factors	2227	FALSE	FALSE	FALSE	FALSE	FALSE	0.447082	0.367105	0.348508	-0.609509	-0.413325	NS	0	132.265	137.497	15.2658	11.1027	3.02978	0.639845	2.91393	0.777848	0.882196	-0.196184	0.425551	2.58172	2.71427	0.898506
DBP1	SD-MSG	stresses & drugs	1993	FALSE	TRUE	FALSE	FALSE	FALSE	0	0.367105	0.348508	-6.57151	-6.37533	Down	0	123.05	120.322	9.56325	7.94804	3.15965	0.480811	2.98571	0.697365	0.67972	-0.196184	0.425551	2.58172	2.71427	0.898506
DBP1	SD-Mg	metals	349	FALSE	FALSE	FALSE	FALSE	FALSE	0.770169	0.367105	0.348508	0.0422768	0.238461	NS	0	137.11	148.174	26.1115	17.6222	3.55587	0.868892	3.60232	0.855535	1.18206	-0.196184	0.425551	2.58172	2.71427	0.898506
DBP1	SD-Mn	metals	1579	FALSE	FALSE	FALSE	FALSE	FALSE	0.243839	0.367105	0.348508	-0.91599	-0.719806	NS	0	128.953	131.448	12.5138	9.51995	2.43162	0.683873	2.39759	0.817384	0.944969	-0.196184	0.425551	2.58172	2.71427	0.898506
DBP1	SD-Phosphate	minerals	1843	FALSE	FALSE	FALSE	FALSE	FALSE	0.740726	0.367105	0.348508	-0.149235	0.0469492	NS	0	140.883	151.168	22.5036	14.8864	3.62148	0.837945	3.54088	1.18745	1.123	-0.196184	0.425551	2.58172	2.71427	0.898506
DBP1	SD-Riboflavin	co-factors	684	FALSE	TRUE	FALSE	FALSE	FALSE	0	0.367105	0.348508	-2.3929	-2.19671	NS	0	131.021	129.048	12.1144	9.3875	2.27716	0.951632	2.20961	0.871165	1.34372	-0.196184	0.425551	2.58172	2.71427	0.898506
DBP1	SD-Thiamin	co-factors	482	FALSE	FALSE	FALSE	FALSE	FALSE	0.600778	0.367105	0.348508	0.812834	1.00902	NS	0	131.785	139.251	15.6057	11.2069	2.443	0.785859	2.35243	0.85512	1.01222	-0.196184	0.425551	2.58172	2.71427	0.898506
DBP1	SD-Zn	metals	1354	FALSE	TRUE	FALSE	FALSE	FALSE	0	0.367105	0.348508	-2.07485	-1.87867	NS	0	129.549	128.171	11.5182	8.98661	2.55583	1.23181	2.38678	1.0135	1.84611	-0.196184	0.425551	2.58172	2.71427	0.898506
DBP1	SD-aa	stresses & drugs	2040	FALSE	FALSE	FALSE	FALSE	FALSE	0.464202	0.367105	0.348508	-0.206559	-0.0103753	NS	0	120.232	125.701	8.5066	6.76731	2.76385	0.33963	2.71938	0.476491	0.440719	-0.196184	0.425551	2.58172	2.71427	0.898506
DBP1	SGalactose	carbon sources	482	FALSE	FALSE	FALSE	FALSE	FALSE	0.494553	0.367105	0.348508	0.0262516	0.222435	NS	0	131.194	137.062	26.856	19.5941	2.76372	0.616741	2.65333	0.727276	0.829286	-0.196184	0.425551	2.58172	2.71427	0.898506
DBP1	SGlycerol	carbon sources	1713	FALSE	TRUE	FALSE	FALSE	FALSE	0	0.367105	0.348508	-3.157	-2.96082	Down	0	139.822	134.014	15.2815	11.4029	2.85475	0.904261	2.69311	0.918604	1.23721	-0.196184	0.425551	2.58172	2.71427	0.898506
DBP1	SOleate	carbon sources	1704	FALSE	FALSE	FALSE	FALSE	FALSE	0.902853	0.367105	0.348508	0.358675	0.554859	NS	0	135.928	154.932	18.4768	11.9258	4.12829	0.540702	3.93092	0.820595	0.789766	-0.196184	0.425551	2.58172	2.71427	0.898506
DBP1	SSucrose	carbon sources	1488	FALSE	TRUE	FALSE	FALSE	FALSE	0	0.367105	0.348508	-2.58762	-2.39143	NS	0	133.267	131.419	12.063	9.17904	2.23695	0.864482	2.2184	0.875037	1.12184	-0.196184	0.425551	2.58172	2.71427	0.898506
DBP1	Terbinafine	stresses & drugs	1552	FALSE	FALSE	FALSE	FALSE	FALSE	0.536706	0.367105	0.348508	0.0858463	0.28203	NS	0	146.202	152.65	19.3192	12.6559	2.82353	0.852978	2.72405	0.875678	1.14961	-0.196184	0.425551	2.58172	2.71427	0.898506
DBP1	Tunicamycin	stresses & drugs	1335	FALSE	FALSE	FALSE	FALSE	FALSE	0.492348	0.367105	0.348508	0.0356145	0.231798	NS	0	142.978	148.819	14.9903	10.0728	2.74838	0.725292	2.60484	0.768566	0.998577	-0.196184	0.425551	2.58172	2.71427	0.898506
DBP1	YPD	carbon sources	237	FALSE	TRUE	FALSE	FALSE	FALSE	0	0.367105	0.348508	-6.13361	-5.93743	Down	0	382.462	380.635	26.2037	6.88421	3.57773	0.5833	3.4531	0.725995	0.764658	-0.196184	0.425551	2.58172	2.71427	0.898506
DIA3	5%Ethanol	stresses & drugs	711	FALSE	FALSE	FALSE	FALSE	FALSE	0.702983	0.306028	0.274643	-0.517585	-0.44865	NS	0	126.152	135.561	12.5607	9.26576	3.60471	0.434619	3.45236	0.862401	0.576533	-0.0689346	0.456291	2.6677	2.71427	0.898506
DIA3	Amphotericin-B	stresses & drugs	1779	FALSE	TRUE	FALSE	FALSE	FALSE	0	0.306028	0.274643	-3.75917	-3.69024	Down	0	144.734	144.068	15.1572	10.5208	2.98192	0.793239	2.74573	0.966216	1.22778	-0.0689346	0.456291	2.6677	2.71427	0.898506
DIA3	CCCP	stresses & drugs	2118	FALSE	FALSE	FALSE	FALSE	FALSE	0.368093	0.306028	0.274643	-0.384045	-0.315111	NS	0	130.715	134.937	10.997	8.14976	2.5843	0.520257	2.52582	0.678339	0.685765	-0.0689346	0.456291	2.6677	2.71427	0.898506
DIA3	Cerulenin	stresses & drugs	911	FALSE	FALSE	FALSE	FALSE	FALSE	0.856031	0.306028	0.274643	0.482537	0.551471	NS	0	134.951	149.76	18.0822	12.0741	3.66412	0.660263	3.40266	0.916052	0.960423	-0.0689346	0.456291	2.6677	2.71427	0.898506
DIA3	DDW	stresses & drugs	2461	FALSE	FALSE	FALSE	FALSE	FALSE	0.400908	0.306028	0.274643	-0.868758	-0.799823	NS	0	127.995	132.681	10.5438	7.9467	3.01816	0.587707	2.92654	0.704646	0.825973	-0.0689346	0.456291	2.6677	2.71427	0.898506
DIA3	DTT	stresses & drugs	301	FALSE	FALSE	FALSE	FALSE	FALSE	0.84799	0.306028	0.274643	0.306024	0.374958	NS	0	142.779	157.06	35.1559	22.3837	3.71606	0.711103	3.45108	0.995269	1.01878	-0.0689346	0.456291	2.6677	2.71427	0.898506
DIA3	Deep-stationary	phases	1124	FALSE	FALSE	FALSE	FALSE	FALSE	0.825422	0.306028	0.274643	-0.690341	-0.621406	NS	0	132.61	145.632	31.3782	21.5462	4.11595	0.443621	3.95462	0.836395	0.654945	-0.0689346	0.456291	2.6677	2.71427	0.898506
DIA3	Diploids	phases	1647	FALSE	FALSE	FALSE	FALSE	FALSE	0.211284	0.306028	0.274643	-0.0828816	-0.013947	NS	0	125.796	127.716	10.1152	7.92006	1.6109	0.784719	1.63975	0.783716	1.0399	-0.0689346	0.456291	2.6677	2.71427	0.898506
DIA3	Exit-stationary	phases	1500	FALSE	FALSE	FALSE	FALSE	FALSE	0.638911	0.306028	0.274643	-0.342287	-0.273353	NS	0	128.795	136.944	11.2552	8.21878	3.34926	0.454612	3.27691	0.540552	0.613614	-0.0689346	0.456291	2.6677	2.71427	0.898506
DIA3	Fluconazole	stresses & drugs	2363	FALSE	TRUE	FALSE	FALSE	FALSE	0	0.306028	0.274643	-4.13471	-4.06577	Down	0	141.99	139.691	15.9789	11.4388	2.84678	0.688508	2.73938	0.88505	0.924478	-0.0689346	0.456291	2.6677	2.71427	0.898506
DIA3	Hydroxyurea	stresses & drugs	1192	FALSE	TRUE	FALSE	FALSE	FALSE	0	0.306028	0.274643	-2.01838	-1.94945	NS	0	129.457	129.059	9.33728	7.23491	1.88339	0.933117	1.84742	0.8892	1.26232	-0.0689346	0.456291	2.6677	2.71427	0.898506
DIA3	Mating	phases	1153	FALSE	FALSE	FALSE	FALSE	FALSE	0.121401	0.306028	0.274643	-3.2479	-3.17896	Down	0	130.544	130.566	9.24964	7.08428	2.30356	0.699731	2.16637	0.780971	0.942097	-0.0689346	0.456291	2.6677	2.71427	0.898506
DIA3	Rapamycin	stresses & drugs	173	FALSE	FALSE	FALSE	FALSE	FALSE	0.330999	0.306028	0.274643	-1.18611	-1.11717	NS	0	125.629	129.364	12.9537	10.0134	2.99719	0.63544	2.87238	0.788705	0.848285	-0.0689346	0.456291	2.6677	2.71427	0.898506
DIA3	SD+10Xaa	stresses & drugs	2732	FALSE	FALSE	FALSE	FALSE	FALSE	0.361479	0.306028	0.274643	-1.09899	-1.03005	NS	0	127.552	131.693	7.85389	5.96379	2.96838	0.551809	2.87357	0.635875	0.724707	-0.0689346	0.456291	2.6677	2.71427	0.898506
DIA3	SD+2-DeoxyGlucose	stresses & drugs	1822	FALSE	FALSE	FALSE	FALSE	FALSE	0.592607	0.306028	0.274643	-1.24841	-1.17947	NS	0	119.93	127.255	11.4633	9.00814	3.53406	0.381813	3.44207	0.749257	0.529953	-0.0689346	0.456291	2.6677	2.71427	0.898506
DIA3	SD+2MGlycerol	osmotic stress	1634	FALSE	FALSE	FALSE	FALSE	FALSE	0.431907	0.306028	0.274643	-0.177962	-0.109028	NS	0	133.413	138.467	13.751	9.93089	2.69967	0.571433	2.67217	0.627876	0.778674	-0.0689346	0.456291	2.6677	2.71427	0.898506
DIA3	SD+Ca	minerals	1577	FALSE	TRUE	FALSE	FALSE	FALSE	0	0.306028	0.274643	-3.64695	-3.57801	Down	0	123.624	123.501	7.36524	5.96371	2.16956	0.594897	2.13423	0.599453	0.779869	-0.0689346	0.456291	2.6677	2.71427	0.898506
DIA3	SD+EGTA	metals	2129	FALSE	TRUE	FALSE	FALSE	FALSE	0	0.306028	0.274643	-2.01332	-1.94439	NS	0	135.155	128.943	8.35111	6.47658	2.39561	1.18988	2.29655	0.994803	1.6093	-0.0689346	0.456291	2.6677	2.71427	0.898506
DIA3	SD+KCl	osmotic stress	709	FALSE	TRUE	FALSE	FALSE	FALSE	0	0.306028	0.274643	-4.68161	-4.61268	Down	0	139.392	129.793	8.88804	6.84786	3.09001	0.66003	2.86025	0.893548	0.972765	-0.0689346	0.456291	2.6677	2.71427	0.898506
DIA3	SD+NaCl	osmotic stress	737	FALSE	TRUE	FALSE	FALSE	FALSE	0	0.306028	0.274643	-3.48511	-3.41618	Down	0	136.786	128.023	11.5285	9.005	2.63053	0.754792	2.50866	0.818945	1.04645	-0.0689346	0.456291	2.6677	2.71427	0.898506
DIA3	SD+Sorbitol	osmotic stress	1069	FALSE	FALSE	FALSE	FALSE	FALSE	0.937873	0.306028	0.274643	0.0759554	0.14489	NS	0	140.689	165.943	21.3773	12.8823	4.69484	0.258875	4.6342	0.333141	0.366357	-0.0689346	0.456291	2.6677	2.71427	0.898506
DIA3	SD-Biotin	co-factors	646	FALSE	FALSE	FALSE	FALSE	FALSE	0.434241	0.306028	0.274643	-0.213573	-0.144639	NS	0	135.579	140.655	19.8594	14.1192	2.74458	0.661299	2.71288	0.661982	0.86144	-0.0689346	0.456291	2.6677	2.71427	0.898506
DIA3	SD-Ca	minerals	1581	FALSE	TRUE	FALSE	FALSE	FALSE	0	0.306028	0.274643	-3.99744	-3.92851	Down	0	125.369	125.169	12.9183	10.3207	2.29974	0.575302	2.21628	0.651008	0.779799	-0.0689346	0.456291	2.6677	2.71427	0.898506
DIA3	SD-Cu	metals	1648	FALSE	FALSE	FALSE	FALSE	FALSE	0.401946	0.306028	0.274643	-0.00102598	0.0679086	NS	0	132.013	136.712	15.9757	11.6857	2.51132	0.780814	2.40637	0.821185	1.06912	-0.0689346	0.456291	2.6677	2.71427	0.898506
DIA3	SD-Fe	metals	2250	FALSE	FALSE	FALSE	FALSE	FALSE	0.160441	0.306028	0.274643	-1.79822	-1.72928	NS	0	130.978	131.936	17.7555	13.4577	2.53707	0.871748	2.34111	0.921189	1.25818	-0.0689346	0.456291	2.6677	2.71427	0.898506
DIA3	SD-Inositol	co-factors	1400	FALSE	FALSE	FALSE	FALSE	FALSE	0.274708	0.306028	0.274643	-1.6307	-1.56176	NS	0	132.265	135.227	14.1316	10.4503	3.02978	0.639845	2.91393	0.777848	0.882196	-0.0689346	0.456291	2.6677	2.71427	0.898506
DIA3	SD-MSG	stresses & drugs	2312	FALSE	FALSE	FALSE	FALSE	FALSE	0.645006	0.306028	0.274643	0.103597	0.172531	NS	0	123.05	131.3	14.3472	10.9271	3.15965	0.480811	2.98571	0.697365	0.67972	-0.0689346	0.456291	2.6677	2.71427	0.898506
DIA3	SD-Mg	metals	747	FALSE	FALSE	FALSE	FALSE	FALSE	0.717639	0.306028	0.274643	-0.153819	-0.084884	NS	0	137.11	146.83	28.6471	19.5104	3.55587	0.868892	3.60232	0.855535	1.18206	-0.0689346	0.456291	2.6677	2.71427	0.898506
DIA3	SD-Mn	metals	2304	FALSE	FALSE	FALSE	FALSE	FALSE	0.291051	0.306028	0.274643	-0.534259	-0.465324	NS	0	128.953	132.141	11.9804	9.06637	2.43162	0.683873	2.39759	0.817384	0.944969	-0.0689346	0.456291	2.6677	2.71427	0.898506
DIA3	SD-Phosphate	minerals	2809	FALSE	TRUE	FALSE	FALSE	FALSE	0	0.306028	0.274643	-4.32187	-4.25293	Down	0	140.883	128.755	13.7031	10.6427	3.62148	0.837945	3.54088	1.18745	1.123	-0.0689346	0.456291	2.6677	2.71427	0.898506
DIA3	SD-Riboflavin	co-factors	2193	FALSE	FALSE	FALSE	FALSE	FALSE	0.179118	0.306028	0.274643	-1.09974	-1.0308	NS	0	131.021	132.368	12.4998	9.44325	2.27716	0.951632	2.20961	0.871165	1.34372	-0.0689346	0.456291	2.6677	2.71427	0.898506
DIA3	SD-Thiamin	co-factors	2116	FALSE	FALSE	FALSE	FALSE	FALSE	0.125551	0.306028	0.274643	-2.89776	-2.82882	NS	0	131.785	131.906	15.5454	11.7852	2.443	0.785859	2.35243	0.85512	1.01222	-0.0689346	0.456291	2.6677	2.71427	0.898506
DIA3	SD-Zn	metals	1895	FALSE	TRUE	FALSE	FALSE	FALSE	0	0.306028	0.274643	-2.07485	-2.00592	NS	0	129.549	121.69	7.81001	6.41795	2.55583	1.23181	2.38678	1.0135	1.84611	-0.0689346	0.456291	2.6677	2.71427	0.898506
DIA3	SD-aa	stresses & drugs	2152	FALSE	FALSE	FALSE	FALSE	FALSE	0.367704	0.306028	0.274643	-1.12174	-1.0528	NS	0	120.232	124.447	15.7658	12.6687	2.76385	0.33963	2.71938	0.476491	0.440719	-0.0689346	0.456291	2.6677	2.71427	0.898506
DIA3	SGalactose	carbon sources	684	FALSE	TRUE	FALSE	FALSE	FALSE	0	0.306028	0.274643	-4.48116	-4.41222	Down	0	131.194	127.96	13.0842	10.2253	2.76372	0.616741	2.65333	0.727276	0.829286	-0.0689346	0.456291	2.6677	2.71427	0.898506
DIA3	SGlycerol	carbon sources	1695	FALSE	FALSE	FALSE	FALSE	FALSE	0.274578	0.306028	0.274643	-0.960368	-0.891433	NS	0	139.822	142.784	15.8933	11.131	2.85475	0.904261	2.69311	0.918604	1.23721	-0.0689346	0.456291	2.6677	2.71427	0.898506
DIA3	SOleate	carbon sources	161	FALSE	TRUE	FALSE	FALSE	FALSE	0	0.306028	0.274643	-7.63504	-7.56611	Down	0	135.928	129.525	8.8974	6.86923	4.12829	0.540702	3.93092	0.820595	0.789766	-0.0689346	0.456291	2.6677	2.71427	0.898506
DIA3	SSucrose	carbon sources	1201	FALSE	FALSE	FALSE	FALSE	FALSE	0.158885	0.306028	0.274643	-1.50659	-1.43766	NS	0	133.267	134.178	13.0348	9.7145	2.23695	0.864482	2.2184	0.875037	1.12184	-0.0689346	0.456291	2.6677	2.71427	0.898506
DIA3	Terbinafine	stresses & drugs	815	FALSE	FALSE	FALSE	FALSE	FALSE	0.328664	0.306028	0.274643	-0.688012	-0.619078	NS	0	146.202	149.915	17.0407	11.3669	2.82353	0.852978	2.72405	0.875678	1.14961	-0.0689346	0.456291	2.6677	2.71427	0.898506
DIA3	Tunicamycin	stresses & drugs	1535	FALSE	FALSE	FALSE	FALSE	FALSE	0.173671	0.306028	0.274643	-2.18767	-2.11873	NS	0	142.978	144.215	13.9398	9.66593	2.74838	0.725292	2.60484	0.768566	0.998577	-0.0689346	0.456291	2.6677	2.71427	0.898506
DIA3	YPD	carbon sources	1177	FALSE	FALSE	FALSE	FALSE	FALSE	0.235798	0.306028	0.274643	-3.1435	-3.07456	Down	0	382.462	384.812	57.8142	15.024	3.57773	0.5833	3.4531	0.725995	0.764658	-0.0689346	0.456291	2.6677	2.71427	0.898506
DPI35	5%Ethanol	stresses & drugs	726	FALSE	TRUE	FALSE	FALSE	FALSE	0	0.290936	0.255772	-8.29395	-8.53224	Down	0	126.152	124.4	9.56212	7.68657	3.60471	0.434619	3.45236	0.862401	0.576533	0.238288	0.527756	2.87528	2.71427	0.898506
DPI35	Amphotericin-B	stresses & drugs	2256	FALSE	FALSE	FALSE	FALSE	FALSE	0.27834	0.290936	0.255772	-1.23575	-1.47404	NS	0	144.734	147.738	18.038	12.2094	2.98192	0.793239	2.74573	0.966216	1.22778	0.238288	0.527756	2.87528	2.71427	0.898506
DPI35	CCCP	stresses & drugs	1652	FALSE	FALSE	FALSE	FALSE	FALSE	0.171077	0.290936	0.255772	-2.80942	-3.04771	NS	0	130.715	131.893	8.30227	6.29471	2.5843	0.520257	2.52582	0.678339	0.685765	0.238288	0.527756	2.87528	2.71427	0.898506
DPI35	Cerulenin	stresses & drugs	1861	FALSE	TRUE	FALSE	FALSE	FALSE	0	0.290936	0.255772	-5.54948	-5.78777	Down	0	134.951	127.699	14.0288	10.9858	3.66412	0.660263	3.40266	0.916052	0.960423	0.238288	0.527756	2.87528	2.71427	0.898506
DPI35	DDW	stresses & drugs	2593	FALSE	TRUE	FALSE	FALSE	FALSE	0	0.290936	0.255772	-5.13549	-5.37377	Down	0	127.995	126.364	8.09196	6.4037	3.01816	0.587707	2.92654	0.704646	0.825973	0.238288	0.527756	2.87528	2.71427	0.898506
DPI35	DTT	stresses & drugs	233	FALSE	FALSE	FALSE	FALSE	FALSE	0.626329	0.290936	0.255772	-0.784132	-1.02242	NS	0	142.779	150.708	29.0095	19.2488	3.71606	0.711103	3.45108	0.995269	1.01878	0.238288	0.527756	2.87528	2.71427	0.898506
DPI35	Deep-stationary	phases	391	FALSE	FALSE	FALSE	FALSE	FALSE	0.407523	0.290936	0.255772	-3.58723	-3.82552	Down	0	132.61	137.364	13.5412	9.85792	4.11595	0.443621	3.95462	0.836395	0.654945	0.238288	0.527756	2.87528	2.71427	0.898506
DPI35	Diploids	phases	1763	FALSE	FALSE	FALSE	FALSE	FALSE	0.735019	0.290936	0.255772	2.38668	2.14839	NS	0	125.796	135.983	14.9738	11.0115	1.6109	0.784719	1.63975	0.783716	1.0399	0.238288	0.527756	2.87528	2.71427	0.898506
DPI35	Exit-stationary	phases	1699	FALSE	FALSE	FALSE	FALSE	FALSE	0.327497	0.290936	0.255772	-2.45415	-2.69244	NS	0	128.795	132.498	11.0438	8.33502	3.34926	0.454612	3.27691	0.540552	0.613614	0.238288	0.527756	2.87528	2.71427	0.898506
DPI35	Fluconazole	stresses & drugs	2266	FALSE	TRUE	FALSE	FALSE	FALSE	0	0.290936	0.255772	-4.13471	-4.37299	Down	0	141.99	135.653	12.89	9.50218	2.84678	0.688508	2.73938	0.88505	0.924478	0.238288	0.527756	2.87528	2.71427	0.898506
DPI35	Hydroxyurea	stresses & drugs	1615	FALSE	TRUE	FALSE	FALSE	FALSE	0	0.290936	0.255772	-2.01838	-2.25667	NS	0	129.457	128.557	8.97139	6.97855	1.88339	0.933117	1.84742	0.8892	1.26232	0.238288	0.527756	2.87528	2.71427	0.898506
DPI35	Mating	phases	924	FALSE	TRUE	FALSE	FALSE	FALSE	0	0.290936	0.255772	-3.29206	-3.53035	Down	0	130.544	127.936	9.21428	7.20225	2.30356	0.699731	2.16637	0.780971	0.942097	0.238288	0.527756	2.87528	2.71427	0.898506
DPI35	Rapamycin	stresses & drugs	415	FALSE	FALSE	FALSE	FALSE	FALSE	0.516213	0.290936	0.255772	-0.250154	-0.488442	NS	0	125.629	131.78	12.0475	9.14211	2.99719	0.63544	2.87238	0.788705	0.848285	0.238288	0.527756	2.87528	2.71427	0.898506
DPI35	SD+10Xaa	stresses & drugs	2661	FALSE	FALSE	FALSE	FALSE	FALSE	0.397276	0.290936	0.255772	-0.865664	-1.10395	NS	0	127.552	132.173	6.98338	5.28352	2.96838	0.551809	2.87357	0.635875	0.724707	0.238288	0.527756	2.87528	2.71427	0.898506
DPI35	SD+2-DeoxyGlucose	stresses & drugs	1280	FALSE	TRUE	FALSE	FALSE	FALSE	0	0.290936	0.255772	-9.25599	-9.49428	Down	0	119.93	115.892	7.06851	6.09925	3.53406	0.381813	3.44207	0.749257	0.529953	0.238288	0.527756	2.87528	2.71427	0.898506
DPI35	SD+2MGlycerol	osmotic stress	1377	FALSE	FALSE	FALSE	FALSE	FALSE	0.302983	0.290936	0.255772	-1.00823	-1.24652	NS	0	133.413	136.77	11.9792	8.75861	2.69967	0.571433	2.67217	0.627876	0.778674	0.238288	0.527756	2.87528	2.71427	0.898506
DPI35	SD+Ca	minerals	2531	FALSE	FALSE	FALSE	FALSE	FALSE	0.260311	0.290936	0.255772	-0.432816	-0.671103	NS	0	123.624	126.387	6.73484	5.32874	2.16956	0.594897	2.13423	0.599453	0.779869	0.238288	0.527756	2.87528	2.71427	0.898506
DPI35	SD+EGTA	metals	2133	FALSE	TRUE	FALSE	FALSE	FALSE	0	0.290936	0.255772	-2.01332	-2.25161	NS	0	135.155	133.594	11.2396	8.41321	2.39561	1.18988	2.29655	0.994803	1.6093	0.238288	0.527756	2.87528	2.71427	0.898506
DPI35	SD+KCl	osmotic stress	608	FALSE	FALSE	FALSE	FALSE	FALSE	0.459792	0.290936	0.255772	-0.619618	-0.857905	NS	0	139.392	144.805	12.1705	8.40473	3.09001	0.66003	2.86025	0.893548	0.972765	0.238288	0.527756	2.87528	2.71427	0.898506
DPI35	SD+NaCl	osmotic stress	303	FALSE	FALSE	FALSE	FALSE	FALSE	0.364073	0.290936	0.255772	-0.345906	-0.584193	NS	0	136.786	140.953	13.5614	9.62124	2.63053	0.754792	2.50866	0.818945	1.04645	0.238288	0.527756	2.87528	2.71427	0.898506
DPI35	SD+Sorbitol	osmotic stress	209	FALSE	FALSE	FALSE	FALSE	FALSE	0.939429	0.290936	0.255772	0.127225	-0.111063	NS	0	140.689	166.186	19.7764	11.9002	4.69484	0.258875	4.6342	0.333141	0.366357	0.238288	0.527756	2.87528	2.71427	0.898506
DPI35	SD-Biotin	co-factors	2370	FALSE	TRUE	FALSE	FALSE	FALSE	0	0.290936	0.255772	-4.15028	-4.38857	Down	0	135.579	135.456	11.1244	8.21254	2.74458	0.661299	2.71288	0.661982	0.86144	0.238288	0.527756	2.87528	2.71427	0.898506
DPI35	SD-Ca	minerals	2367	FALSE	FALSE	FALSE	FALSE	FALSE	0.251232	0.290936	0.255772	-0.763721	-1.00201	NS	0	125.369	128	8.75875	6.84277	2.29974	0.575302	2.21628	0.651008	0.779799	0.238288	0.527756	2.87528	2.71427	0.898506
DPI35	SD-Cu	metals	2106	FALSE	FALSE	FALSE	FALSE	FALSE	0.476524	0.290936	0.255772	0.286892	0.0486043	NS	0	132.013	137.672	15.1382	10.9958	2.51132	0.780814	2.40637	0.821185	1.06912	0.238288	0.527756	2.87528	2.71427	0.898506
DPI35	SD-Fe	metals	1930	FALSE	FALSE	FALSE	FALSE	FALSE	0.433463	0.290936	0.255772	0.0746702	-0.163617	NS	0	130.978	136.049	15.1431	11.1306	2.53707	0.871748	2.34111	0.921189	1.25818	0.238288	0.527756	2.87528	2.71427	0.898506
DPI35	SD-Inositol	co-factors	2198	FALSE	FALSE	FALSE	FALSE	FALSE	0.194163	0.290936	0.255772	-2.55663	-2.79492	NS	0	132.265	133.893	15.0806	11.2632	3.02978	0.639845	2.91393	0.777848	0.882196	0.238288	0.527756	2.87528	2.71427	0.898506
DPI35	SD-MSG	stresses & drugs	2339	FALSE	FALSE	FALSE	FALSE	FALSE	0.142023	0.290936	0.255772	-5.23193	-5.47021	Down	0	123.05	123.612	8.91894	7.21524	3.15965	0.480811	2.98571	0.697365	0.67972	0.238288	0.527756	2.87528	2.71427	0.898506
DPI35	SD-Mg	metals	122	FALSE	FALSE	FALSE	FALSE	FALSE	0.958366	0.290936	0.255772	1.72671	1.48842	NS	0	137.11	169.381	29.4497	17.3866	3.55587	0.868892	3.60232	0.855535	1.18206	0.238288	0.527756	2.87528	2.71427	0.898506
DPI35	SD-Mn	metals	1641	FALSE	TRUE	FALSE	FALSE	FALSE	0	0.290936	0.255772	-3.55565	-3.79394	Down	0	128.953	128.417	9.83499	7.65866	2.43162	0.683873	2.39759	0.817384	0.944969	0.238288	0.527756	2.87528	2.71427	0.898506
DPI35	SD-Phosphate	minerals	2047	FALSE	FALSE	FALSE	FALSE	FALSE	0.849157	0.290936	0.255772	0.383311	0.145024	NS	0	140.883	155.259	20.8266	13.4141	3.62148	0.837945	3.54088	1.18745	1.123	0.238288	0.527756	2.87528	2.71427	0.898506
DPI35	SD-Thiamin	co-factors	1666	FALSE	FALSE	FALSE	FALSE	FALSE	0.242023	0.290936	0.255772	-0.823693	-1.06198	NS	0	131.785	134.257	12.8556	9.57541	2.443	0.785859	2.35243	0.85512	1.01222	0.238288	0.527756	2.87528	2.71427	0.898506
DPI35	SD-Zn	metals	1528	FALSE	TRUE	FALSE	FALSE	FALSE	0	0.290936	0.255772	-2.07485	-2.31314	NS	0	129.549	126.55	11.6316	9.19133	2.55583	1.23181	2.38678	1.0135	1.84611	0.238288	0.527756	2.87528	2.71427	0.898506
DPI35	SD-aa	stresses & drugs	1887	FALSE	FALSE	FALSE	FALSE	FALSE	0.397795	0.290936	0.255772	-0.791647	-1.02993	NS	0	120.232	124.869	13.8337	11.0785	2.76385	0.33963	2.71938	0.476491	0.440719	0.238288	0.527756	2.87528	2.71427	0.898506
DPI35	SGalactose	carbon sources	1336	FALSE	FALSE	FALSE	FALSE	FALSE	0.216213	0.290936	0.255772	-1.9023	-2.14059	NS	0	131.194	133.205	10.986	8.24744	2.76372	0.616741	2.65333	0.727276	0.829286	0.238288	0.527756	2.87528	2.71427	0.898506
DPI35	SGlycerol	carbon sources	2179	FALSE	TRUE	FALSE	FALSE	FALSE	0	0.290936	0.255772	-3.157	-3.39529	Down	0	139.822	130.851	12.4901	9.54532	2.85475	0.904261	2.69311	0.918604	1.23721	0.238288	0.527756	2.87528	2.71427	0.898506
DPI35	SOleate	carbon sources	550	FALSE	FALSE	FALSE	FALSE	FALSE	0.394423	0.290936	0.255772	-3.05115	-3.28944	Down	0	135.928	140.501	13.9827	9.95199	4.12829	0.540702	3.93092	0.820595	0.789766	0.238288	0.527756	2.87528	2.71427	0.898506
DPI35	SRaffinose	carbon sources	43	FALSE	FALSE	FALSE	FALSE	FALSE	0.74345	0.290936	0.255772	-0.513762	-0.752049	NS	0	130.788	141.127	17.3739	12.3108	3.90858	0.788902	3.57724	1.25262	0.945486	0.238288	0.527756	2.87528	2.71427	0.898506
DPI35	SSucrose	carbon sources	1565	FALSE	TRUE	FALSE	FALSE	FALSE	0	0.290936	0.255772	-2.58762	-2.82591	NS	0	133.267	127.709	10.0632	7.87979	2.23695	0.864482	2.2184	0.875037	1.12184	0.238288	0.527756	2.87528	2.71427	0.898506
DPI35	Terbinafine	stresses & drugs	1732	FALSE	FALSE	FALSE	FALSE	FALSE	0.167834	0.290936	0.255772	-2.04889	-2.28718	NS	0	146.202	147.31	14.469	9.8221	2.82353	0.852978	2.72405	0.875678	1.14961	0.238288	0.527756	2.87528	2.71427	0.898506
DPI35	Tunicamycin	stresses & drugs	1998	FALSE	FALSE	FALSE	FALSE	FALSE	0.16537	0.290936	0.255772	-2.3643	-2.60259	NS	0	142.978	144.025	13.422	9.31922	2.74838	0.725292	2.60484	0.768566	0.998577	0.238288	0.527756	2.87528	2.71427	0.898506
DPI35	YPD	carbon sources	1140	FALSE	FALSE	FALSE	FALSE	FALSE	0.273671	0.290936	0.255772	-2.7402	-2.97848	NS	0	382.462	385.405	25.0987	6.51229	3.57773	0.5833	3.4531	0.725995	0.764658	0.238288	0.527756	2.87528	2.71427	0.898506
EAT1	5%Ethanol	stresses & drugs	1609	FALSE	FALSE	FALSE	FALSE	FALSE	0.780415	0.532777	0.538003	0.0660468	-0.102722	NS	0	126.152	137.561	12.7297	9.25382	3.60471	0.434619	3.45236	0.862401	0.576533	0.168769	0.511673	2.82831	2.71427	0.898506
EAT1	Amphotericin-B	stresses & drugs	1479	FALSE	TRUE	FALSE	FALSE	FALSE	0	0.532777	0.538003	-3.75917	-3.92794	Down	0	144.734	143.38	16.0321	11.1815	2.98192	0.793239	2.74573	0.966216	1.22778	0.168769	0.511673	2.82831	2.71427	0.898506
EAT1	CCCP	stresses & drugs	2252	FALSE	FALSE	FALSE	FALSE	FALSE	0.456161	0.532777	0.538003	0.159492	-0.00927694	NS	0	130.715	136.068	10.827	7.95706	2.5843	0.520257	2.52582	0.678339	0.685765	0.168769	0.511673	2.82831	2.71427	0.898506
EAT1	Cerulenin	stresses & drugs	808	FALSE	FALSE	FALSE	FALSE	FALSE	0.688846	0.532777	0.538003	-0.499695	-0.668464	NS	0	134.951	144.036	16.249	11.2812	3.66412	0.660263	3.40266	0.916052	0.960423	0.168769	0.511673	2.82831	2.71427	0.898506
EAT1	DDW	stresses & drugs	2365	FALSE	FALSE	FALSE	FALSE	FALSE	0.515694	0.532777	0.538003	-0.30797	-0.476739	NS	0	127.995	134.141	9.55548	7.12347	3.01816	0.587707	2.92654	0.704646	0.825973	0.168769	0.511673	2.82831	2.71427	0.898506
EAT1	DTT	stresses & drugs	299	FALSE	FALSE	FALSE	FALSE	FALSE	0.798962	0.532777	0.538003	-0.0190149	-0.187784	NS	0	142.779	154.798	34.1996	22.093	3.71606	0.711103	3.45108	0.995269	1.01878	0.168769	0.511673	2.82831	2.71427	0.898506
EAT1	Deep-stationary	phases	795	FALSE	FALSE	FALSE	FALSE	FALSE	0.846952	0.532777	0.538003	-0.425104	-0.593873	NS	0	132.61	146.824	30.9722	21.0948	4.11595	0.443621	3.95462	0.836395	0.654945	0.168769	0.511673	2.82831	2.71427	0.898506
EAT1	Diploids	phases	1284	FALSE	FALSE	FALSE	FALSE	FALSE	0.276265	0.532777	0.538003	0.486346	0.317577	NS	0	125.796	128.775	10.3747	8.05645	1.6109	0.784719	1.63975	0.783716	1.0399	0.168769	0.511673	2.82831	2.71427	0.898506
EAT1	Exit-stationary	phases	1759	FALSE	FALSE	FALSE	FALSE	FALSE	0.712451	0.532777	0.538003	0.127996	-0.0407726	NS	0	128.795	138.406	13.5257	9.7725	3.34926	0.454612	3.27691	0.540552	0.613614	0.168769	0.511673	2.82831	2.71427	0.898506
EAT1	Fluconazole	stresses & drugs	2176	FALSE	FALSE	FALSE	FALSE	FALSE	0.446304	0.532777	0.538003	-0.305253	-0.474022	NS	0	141.99	147.209	17.4188	11.8327	2.84678	0.688508	2.73938	0.88505	0.924478	0.168769	0.511673	2.82831	2.71427	0.898506
EAT1	Hydroxyurea	stresses & drugs	833	FALSE	FALSE	FALSE	FALSE	FALSE	0.237224	0.532777	0.538003	-0.138699	-0.307468	NS	0	129.457	131.829	10.1467	7.69681	1.88339	0.933117	1.84742	0.8892	1.26232	0.168769	0.511673	2.82831	2.71427	0.898506
EAT1	Mating	phases	1439	FALSE	FALSE	FALSE	FALSE	FALSE	0.246952	0.532777	0.538003	-0.674491	-0.84326	NS	0	130.544	133.103	10.4395	7.84314	2.30356	0.699731	2.16637	0.780971	0.942097	0.168769	0.511673	2.82831	2.71427	0.898506
EAT1	Rapamycin	stresses & drugs	938	FALSE	FALSE	FALSE	FALSE	FALSE	0.370687	0.532777	0.538003	-0.947977	-1.11675	NS	0	125.629	129.888	10.1141	7.78679	2.99719	0.63544	2.87238	0.788705	0.848285	0.168769	0.511673	2.82831	2.71427	0.898506
EAT1	SD+10Xaa	stresses & drugs	2498	FALSE	FALSE	FALSE	FALSE	FALSE	0.522568	0.532777	0.538003	-0.19522	-0.363989	NS	0	127.552	133.816	9.24705	6.91029	2.96838	0.551809	2.87357	0.635875	0.724707	0.168769	0.511673	2.82831	2.71427	0.898506
EAT1	SD+2-DeoxyGlucose	stresses & drugs	1602	FALSE	FALSE	FALSE	FALSE	FALSE	0.80882	0.532777	0.538003	0.537005	0.368236	NS	0	119.93	132.283	10.2669	7.7613	3.53406	0.381813	3.44207	0.749257	0.529953	0.168769	0.511673	2.82831	2.71427	0.898506
EAT1	SD+2MGlycerol	osmotic stress	948	FALSE	FALSE	FALSE	FALSE	FALSE	0.674319	0.532777	0.538003	1.02727	0.858498	NS	0	133.413	142.171	16.1676	11.3719	2.69967	0.571433	2.67217	0.627876	0.778674	0.168769	0.511673	2.82831	2.71427	0.898506
EAT1	SD+Ca	minerals	2857	FALSE	FALSE	FALSE	FALSE	FALSE	0.389754	0.532777	0.538003	0.488036	0.319267	NS	0	123.624	128.125	8.80274	6.87041	2.16956	0.594897	2.13423	0.599453	0.779869	0.168769	0.511673	2.82831	2.71427	0.898506
EAT1	SD+EGTA	metals	1280	FALSE	TRUE	FALSE	FALSE	FALSE	0	0.532777	0.538003	-2.01332	-2.18209	NS	0	135.155	134.548	10.5589	7.84767	2.39561	1.18988	2.29655	0.994803	1.6093	0.168769	0.511673	2.82831	2.71427	0.898506
EAT1	SD+KCl	osmotic stress	870	FALSE	FALSE	FALSE	FALSE	FALSE	0.835149	0.532777	0.538003	1.17195	1.00319	NS	0	139.392	152.948	19.1146	12.4974	3.09001	0.66003	2.86025	0.893548	0.972765	0.168769	0.511673	2.82831	2.71427	0.898506
EAT1	SD+NaCl	osmotic stress	640	FALSE	FALSE	FALSE	FALSE	FALSE	0.67808	0.532777	0.538003	0.884885	0.716116	NS	0	136.786	145.624	14.58	10.0121	2.63053	0.754792	2.50866	0.818945	1.04645	0.168769	0.511673	2.82831	2.71427	0.898506
EAT1	SD+Sorbitol	osmotic stress	708	FALSE	FALSE	FALSE	FALSE	FALSE	0.944747	0.532777	0.538003	0.363613	0.194844	NS	0	140.689	167.334	22.5313	13.4649	4.69484	0.258875	4.6342	0.333141	0.366357	0.168769	0.511673	2.82831	2.71427	0.898506
EAT1	SD-Biotin	co-factors	2246	FALSE	FALSE	FALSE	FALSE	FALSE	0.60882	0.532777	0.538003	0.540471	0.371702	NS	0	135.579	143.165	16.0067	11.1806	2.74458	0.661299	2.71288	0.661982	0.86144	0.168769	0.511673	2.82831	2.71427	0.898506
EAT1	SD-Ca	minerals	1754	FALSE	FALSE	FALSE	FALSE	FALSE	0.467445	0.532777	0.538003	0.705207	0.536438	NS	0	125.369	130.892	10.7405	8.20566	2.29974	0.575302	2.21628	0.651008	0.779799	0.168769	0.511673	2.82831	2.71427	0.898506
EAT1	SD-Cu	metals	2165	FALSE	FALSE	FALSE	FALSE	FALSE	0.245136	0.532777	0.538003	-0.894015	-1.06278	NS	0	132.013	134.528	15.1428	11.2563	2.51132	0.780814	2.40637	0.821185	1.06912	0.168769	0.511673	2.82831	2.71427	0.898506
EAT1	SD-Inositol	co-factors	2806	FALSE	FALSE	FALSE	FALSE	FALSE	0.624903	0.532777	0.538003	0.192916	0.0241473	NS	0	132.265	140.161	15.7952	11.2693	3.02978	0.639845	2.91393	0.777848	0.882196	0.168769	0.511673	2.82831	2.71427	0.898506
EAT1	SD-MSG	stresses & drugs	1873	FALSE	FALSE	FALSE	FALSE	FALSE	0.517639	0.532777	0.538003	-0.66103	-0.829799	NS	0	123.05	129.219	9.86733	7.63613	3.15965	0.480811	2.98571	0.697365	0.67972	0.168769	0.511673	2.82831	2.71427	0.898506
EAT1	SD-Mg	metals	153	FALSE	FALSE	FALSE	FALSE	FALSE	0.969909	0.532777	0.538003	2.19265	2.02388	NS	0	137.11	180.159	33.6163	18.6592	3.55587	0.868892	3.60232	0.855535	1.18206	0.168769	0.511673	2.82831	2.71427	0.898506
EAT1	SD-Mn	metals	1963	FALSE	FALSE	FALSE	FALSE	FALSE	0.444099	0.532777	0.538003	0.2892	0.120432	NS	0	128.953	134.141	11.8299	8.81903	2.43162	0.683873	2.39759	0.817384	0.944969	0.168769	0.511673	2.82831	2.71427	0.898506
EAT1	SD-Phosphate	minerals	2111	FALSE	FALSE	FALSE	FALSE	FALSE	0.597795	0.532777	0.538003	-0.653266	-0.822035	NS	0	140.883	148.304	23.3745	15.7612	3.62148	0.837945	3.54088	1.18745	1.123	0.168769	0.511673	2.82831	2.71427	0.898506
EAT1	SD-Riboflavin	co-factors	1869	FALSE	FALSE	FALSE	FALSE	FALSE	0.540726	0.532777	0.538003	0.663683	0.494914	NS	0	131.021	137.531	12.4637	9.06248	2.27716	0.951632	2.20961	0.871165	1.34372	0.168769	0.511673	2.82831	2.71427	0.898506
EAT1	SD-Thiamin	co-factors	2862	FALSE	FALSE	FALSE	FALSE	FALSE	0.399092	0.532777	0.538003	0.0721485	-0.0966204	NS	0	131.785	136.44	14.2901	10.4735	2.443	0.785859	2.35243	0.85512	1.01222	0.168769	0.511673	2.82831	2.71427	0.898506
EAT1	SD-Zn	metals	1443	FALSE	FALSE	FALSE	FALSE	FALSE	0.156939	0.532777	0.538003	-1.35027	-1.51904	NS	0	129.549	130.405	11.9465	9.16106	2.55583	1.23181	2.38678	1.0135	1.84611	0.168769	0.511673	2.82831	2.71427	0.898506
EAT1	SD-aa	stresses & drugs	1844	FALSE	FALSE	FALSE	FALSE	FALSE	0.492737	0.532777	0.538003	0.0318756	-0.136893	NS	0	120.232	126.075	10.1852	8.07865	2.76385	0.33963	2.71938	0.476491	0.440719	0.168769	0.511673	2.82831	2.71427	0.898506
EAT1	SGalactose	carbon sources	655	FALSE	TRUE	FALSE	FALSE	FALSE	0	0.532777	0.538003	-4.48116	-4.64993	Down	0	131.194	129.964	12.3293	9.48666	2.76372	0.616741	2.65333	0.727276	0.829286	0.168769	0.511673	2.82831	2.71427	0.898506
EAT1	SGlycerol	carbon sources	2458	FALSE	FALSE	FALSE	FALSE	FALSE	0.631907	0.532777	0.538003	0.352396	0.183627	NS	0	139.822	147.844	17.5773	11.8891	2.85475	0.904261	2.69311	0.918604	1.23721	0.168769	0.511673	2.82831	2.71427	0.898506
EAT1	SOleate	carbon sources	515	FALSE	FALSE	FALSE	FALSE	FALSE	0.872633	0.532777	0.538003	-0.0588323	-0.227601	NS	0	135.928	152.034	16.5622	10.8937	4.12829	0.540702	3.93092	0.820595	0.789766	0.168769	0.511673	2.82831	2.71427	0.898506
EAT1	SSucrose	carbon sources	902	FALSE	FALSE	FALSE	FALSE	FALSE	0.677821	0.532777	0.538003	1.22746	1.05869	NS	0	133.267	142.103	15.2181	10.7092	2.23695	0.864482	2.2184	0.875037	1.12184	0.168769	0.511673	2.82831	2.71427	0.898506
EAT1	Terbinafine	stresses & drugs	995	FALSE	FALSE	FALSE	FALSE	FALSE	0.538003	0.532777	0.538003	0.0908421	-0.0779268	NS	0	146.202	152.672	19.1849	12.5661	2.82353	0.852978	2.72405	0.875678	1.14961	0.168769	0.511673	2.82831	2.71427	0.898506
EAT1	Tunicamycin	stresses & drugs	867	FALSE	FALSE	FALSE	FALSE	FALSE	0.563684	0.532777	0.538003	0.313779	0.14501	NS	0	142.978	149.846	14.6701	9.79013	2.74838	0.725292	2.60484	0.768566	0.998577	0.168769	0.511673	2.82831	2.71427	0.898506
EAT1	YPD	carbon sources	721	FALSE	FALSE	FALSE	FALSE	FALSE	0.752529	0.532777	0.538003	-0.0753848	-0.244154	NS	0	382.462	393.044	40.5486	10.3166	3.57773	0.5833	3.4531	0.725995	0.764658	0.168769	0.511673	2.82831	2.71427	0.898506
ECM18	5%Ethanol	stresses & drugs	1670	FALSE	FALSE	FALSE	FALSE	FALSE	0.837613	0.496887	0.47594	0.622095	1.68511	NS	0	126.152	139.824	11.9464	8.54388	3.60471	0.434619	3.45236	0.862401	0.576533	-1.06302	0.277562	1.99602	2.71427	0.898506
ECM18	Amphotericin-B	stresses & drugs	1906	FALSE	FALSE	FALSE	FALSE	FALSE	0.238392	0.496887	0.47594	-1.53256	-0.469539	NS	0	144.734	147.135	16.4353	11.1702	2.98192	0.793239	2.74573	0.966216	1.22778	-1.06302	0.277562	1.99602	2.71427	0.898506
ECM18	CCCP	stresses & drugs	2825	FALSE	FALSE	FALSE	FALSE	FALSE	0.43904	0.496887	0.47594	0.0521174	1.11514	NS	0	130.715	135.826	9.25845	6.81639	2.5843	0.520257	2.52582	0.678339	0.685765	-1.06302	0.277562	1.99602	2.71427	0.898506
ECM18	Cerulenin	stresses & drugs	1904	FALSE	FALSE	FALSE	FALSE	FALSE	0.123606	0.496887	0.47594	-5.39928	-4.33626	Down	0	134.951	135.022	14.3997	10.6647	3.66412	0.660263	3.40266	0.916052	0.960423	-1.06302	0.277562	1.99602	2.71427	0.898506
ECM18	DDW	stresses & drugs	2310	FALSE	FALSE	FALSE	FALSE	FALSE	0.65201	0.496887	0.47594	0.355321	1.41834	NS	0	127.995	136.358	10.2337	7.50507	3.01816	0.587707	2.92654	0.704646	0.825973	-1.06302	0.277562	1.99602	2.71427	0.898506
ECM18	DTT	stresses & drugs	276	FALSE	FALSE	FALSE	FALSE	FALSE	0.32594	0.496887	0.47594	-2.09439	-1.03137	NS	0	142.779	146.46	30.2285	20.6394	3.71606	0.711103	3.45108	0.995269	1.01878	-1.06302	0.277562	1.99602	2.71427	0.898506
ECM18	Deep-stationary	phases	526	FALSE	FALSE	FALSE	FALSE	FALSE	0.833333	0.496887	0.47594	-0.594324	0.468694	NS	0	132.61	146.053	26.7117	18.2891	4.11595	0.443621	3.95462	0.836395	0.654945	-1.06302	0.277562	1.99602	2.71427	0.898506
ECM18	Diploids	phases	2397	FALSE	FALSE	FALSE	FALSE	FALSE	0.164073	0.496887	0.47594	-0.765787	0.297231	NS	0	125.796	126.81	7.61959	6.00867	1.6109	0.784719	1.63975	0.783716	1.0399	-1.06302	0.277562	1.99602	2.71427	0.898506
ECM18	Exit-stationary	phases	2392	FALSE	FALSE	FALSE	FALSE	FALSE	0.660311	0.496887	0.47594	-0.225507	0.837511	NS	0	128.795	137.287	11.0269	8.03196	3.34926	0.454612	3.27691	0.540552	0.613614	-1.06302	0.277562	1.99602	2.71427	0.898506
ECM18	Fluconazole	stresses & drugs	2549	FALSE	FALSE	FALSE	FALSE	FALSE	0.608171	0.496887	0.47594	0.369292	1.43231	NS	0	141.99	149.571	16.5207	11.0454	2.84678	0.688508	2.73938	0.88505	0.924478	-1.06302	0.277562	1.99602	2.71427	0.898506
ECM18	Hydroxyurea	stresses & drugs	1484	FALSE	FALSE	FALSE	FALSE	FALSE	0.378729	0.496887	0.47594	0.581832	1.64485	NS	0	129.457	133.832	10.0726	7.52634	1.88339	0.933117	1.84742	0.8892	1.26232	-1.06302	0.277562	1.99602	2.71427	0.898506
ECM18	Mating	phases	892	FALSE	FALSE	FALSE	FALSE	FALSE	0.576135	0.496887	0.47594	1.00625	2.06927	NS	0	130.544	137.587	13.3251	9.68485	2.30356	0.699731	2.16637	0.780971	0.942097	-1.06302	0.277562	1.99602	2.71427	0.898506
ECM18	Rapamycin	stresses & drugs	382	FALSE	FALSE	FALSE	FALSE	FALSE	0.187289	0.496887	0.47594	-2.63597	-1.57295	NS	0	125.629	127.129	11.0628	8.70204	2.99719	0.63544	2.87238	0.788705	0.848285	-1.06302	0.277562	1.99602	2.71427	0.898506
ECM18	SD+10Xaa	stresses & drugs	2804	FALSE	TRUE	FALSE	FALSE	FALSE	0	0.496887	0.47594	-5.37936	-4.31634	Down	0	127.552	119.331	8.37531	7.01855	2.96838	0.551809	2.87357	0.635875	0.724707	-1.06302	0.277562	1.99602	2.71427	0.898506
ECM18	SD+2-DeoxyGlucose	stresses & drugs	1487	FALSE	FALSE	FALSE	FALSE	FALSE	0.748768	0.496887	0.47594	-0.0421888	1.02083	NS	0	119.93	130.386	8.76031	6.71877	3.53406	0.381813	3.44207	0.749257	0.529953	-1.06302	0.277562	1.99602	2.71427	0.898506
ECM18	SD+2MGlycerol	osmotic stress	1180	FALSE	FALSE	FALSE	FALSE	FALSE	0.587549	0.496887	0.47594	0.60265	1.66567	NS	0	133.413	140.661	13.3814	9.51323	2.69967	0.571433	2.67217	0.627876	0.778674	-1.06302	0.277562	1.99602	2.71427	0.898506
ECM18	SD+Ca	minerals	2755	FALSE	FALSE	FALSE	FALSE	FALSE	0.334371	0.496887	0.47594	0.152728	1.21575	NS	0	123.624	127.415	7.4339	5.8344	2.16956	0.594897	2.13423	0.599453	0.779869	-1.06302	0.277562	1.99602	2.71427	0.898506
ECM18	SD+EGTA	metals	2322	FALSE	FALSE	FALSE	FALSE	FALSE	0.551492	0.496887	0.47594	0.455631	1.51865	NS	0	135.155	141.817	13.1985	9.30671	2.39561	1.18988	2.29655	0.994803	1.6093	-1.06302	0.277562	1.99602	2.71427	0.898506
ECM18	SD+KCl	osmotic stress	695	FALSE	FALSE	FALSE	FALSE	FALSE	0.448638	0.496887	0.47594	-0.674491	0.388527	NS	0	139.392	144.646	16.5699	11.4555	3.09001	0.66003	2.86025	0.893548	0.972765	-1.06302	0.277562	1.99602	2.71427	0.898506
ECM18	SD+NaCl	osmotic stress	527	FALSE	FALSE	FALSE	FALSE	FALSE	0.266537	0.496887	0.47594	-0.902205	0.160813	NS	0	136.786	139.648	10.4738	7.50012	2.63053	0.754792	2.50866	0.818945	1.04645	-1.06302	0.277562	1.99602	2.71427	0.898506
ECM18	SD+Sorbitol	osmotic stress	276	FALSE	FALSE	FALSE	FALSE	FALSE	0.917899	0.496887	0.47594	-0.909143	0.153875	NS	0	140.689	161.689	20.2164	12.5033	4.69484	0.258875	4.6342	0.333141	0.366357	-1.06302	0.277562	1.99602	2.71427	0.898506
ECM18	SD-Biotin	co-factors	1817	FALSE	FALSE	FALSE	FALSE	FALSE	0.652789	0.496887	0.47594	0.732843	1.79586	NS	0	135.579	143.956	15.5882	10.8284	2.74458	0.661299	2.71288	0.661982	0.86144	-1.06302	0.277562	1.99602	2.71427	0.898506
ECM18	SD-Ca	minerals	2334	FALSE	FALSE	FALSE	FALSE	FALSE	0.415824	0.496887	0.47594	0.441886	1.5049	NS	0	125.369	130.241	11.8971	9.13464	2.29974	0.575302	2.21628	0.651008	0.779799	-1.06302	0.277562	1.99602	2.71427	0.898506
ECM18	SD-Cu	metals	2776	FALSE	FALSE	FALSE	FALSE	FALSE	0.366537	0.496887	0.47594	-0.169892	0.893126	NS	0	132.013	136.214	15.4948	11.3753	2.51132	0.780814	2.40637	0.821185	1.06912	-1.06302	0.277562	1.99602	2.71427	0.898506
ECM18	SD-Fe	metals	1357	FALSE	FALSE	FALSE	FALSE	FALSE	0.528923	0.496887	0.47594	0.391375	1.45439	NS	0	130.978	137.33	11.2226	8.17199	2.53707	0.871748	2.34111	0.921189	1.25818	-1.06302	0.277562	1.99602	2.71427	0.898506
ECM18	SD-Inositol	co-factors	2865	FALSE	FALSE	FALSE	FALSE	FALSE	0.576394	0.496887	0.47594	-0.0323923	1.03063	NS	0	132.265	139.315	14.5233	10.4248	3.02978	0.639845	2.91393	0.777848	0.882196	-1.06302	0.277562	1.99602	2.71427	0.898506
ECM18	SD-MSG	stresses & drugs	2157	FALSE	FALSE	FALSE	FALSE	FALSE	0.264073	0.496887	0.47594	-2.5448	-1.48178	NS	0	123.05	125.876	10.455	8.30578	3.15965	0.480811	2.98571	0.697365	0.67972	-1.06302	0.277562	1.99602	2.71427	0.898506
ECM18	SD-Mg	metals	148	FALSE	FALSE	FALSE	FALSE	FALSE	0.920104	0.496887	0.47594	1.07844	2.14146	NS	0	137.11	158.627	25.361	15.9879	3.55587	0.868892	3.60232	0.855535	1.18206	-1.06302	0.277562	1.99602	2.71427	0.898506
ECM18	SD-Mn	metals	2245	FALSE	FALSE	FALSE	FALSE	FALSE	0.331907	0.496887	0.47594	-0.268789	0.794229	NS	0	128.953	132.702	13.1329	9.8965	2.43162	0.683873	2.39759	0.817384	0.944969	-1.06302	0.277562	1.99602	2.71427	0.898506
ECM18	SD-Phosphate	minerals	1800	FALSE	FALSE	FALSE	FALSE	FALSE	0.942153	0.496887	0.47594	1.35516	2.41818	NS	0	140.883	166.923	23.6162	14.148	3.62148	0.837945	3.54088	1.18745	1.123	-1.06302	0.277562	1.99602	2.71427	0.898506
ECM18	SD-Riboflavin	co-factors	2238	FALSE	FALSE	FALSE	FALSE	FALSE	0.359922	0.496887	0.47594	0.0822247	1.14524	NS	0	131.021	135.138	10.6723	7.89729	2.27716	0.951632	2.20961	0.871165	1.34372	-1.06302	0.277562	1.99602	2.71427	0.898506
ECM18	SD-Thiamin	co-factors	2370	FALSE	FALSE	FALSE	FALSE	FALSE	0.387808	0.496887	0.47594	0.0174987	1.08052	NS	0	131.785	136.275	31.0596	22.792	2.443	0.785859	2.35243	0.85512	1.01222	-1.06302	0.277562	1.99602	2.71427	0.898506
ECM18	SD-Zn	metals	396	FALSE	FALSE	FALSE	FALSE	FALSE	0.718677	0.496887	0.47594	0.706793	1.76981	NS	0	129.549	139.3	14.5027	10.4111	2.55583	1.23181	2.38678	1.0135	1.84611	-1.06302	0.277562	1.99602	2.71427	0.898506
ECM18	SD-aa	stresses & drugs	2080	FALSE	TRUE	FALSE	FALSE	FALSE	0	0.496887	0.47594	-8.13784	-7.07482	Down	0	120.232	117.069	6.88739	5.8832	2.76385	0.33963	2.71938	0.476491	0.440719	-1.06302	0.277562	1.99602	2.71427	0.898506
ECM18	SGalactose	carbon sources	899	FALSE	FALSE	FALSE	FALSE	FALSE	0.63476	0.496887	0.47594	0.677301	1.74032	NS	0	131.194	139.266	15.6093	11.2083	2.76372	0.616741	2.65333	0.727276	0.829286	-1.06302	0.277562	1.99602	2.71427	0.898506
ECM18	SGlycerol	carbon sources	2627	FALSE	FALSE	FALSE	FALSE	FALSE	0.633074	0.496887	0.47594	0.355368	1.41839	NS	0	139.822	147.861	14.8873	10.0685	2.85475	0.904261	2.69311	0.918604	1.23721	-1.06302	0.277562	1.99602	2.71427	0.898506
ECM18	SOleate	carbon sources	1242	FALSE	FALSE	FALSE	FALSE	FALSE	0.928794	0.496887	0.47594	0.859638	1.92266	NS	0	135.928	159.064	20.0698	12.6175	4.12829	0.540702	3.93092	0.820595	0.789766	-1.06302	0.277562	1.99602	2.71427	0.898506
ECM18	SSucrose	carbon sources	1656	FALSE	FALSE	FALSE	FALSE	FALSE	0.351621	0.496887	0.47594	0.103147	1.16616	NS	0	133.267	137.282	13.6721	9.95912	2.23695	0.864482	2.2184	0.875037	1.12184	-1.06302	0.277562	1.99602	2.71427	0.898506
ECM18	Terbinafine	stresses & drugs	1380	FALSE	FALSE	FALSE	FALSE	FALSE	0.468353	0.496887	0.47594	-0.135601	0.927417	NS	0	146.202	151.736	19.6132	12.9259	2.82353	0.852978	2.72405	0.875678	1.14961	-1.06302	0.277562	1.99602	2.71427	0.898506
ECM18	Tunicamycin	stresses & drugs	1346	FALSE	FALSE	FALSE	FALSE	FALSE	0.483528	0.496887	0.47594	0.00507792	1.0681	NS	0	142.978	148.715	14.9696	10.066	2.74838	0.725292	2.60484	0.768566	0.998577	-1.06302	0.277562	1.99602	2.71427	0.898506
ECM18	YPD	carbon sources	470	FALSE	FALSE	FALSE	FALSE	FALSE	0.746563	0.496887	0.47594	-0.110388	0.95263	NS	0	382.462	392.881	24.5993	6.26126	3.57773	0.5833	3.4531	0.725995	0.764658	-1.06302	0.277562	1.99602	2.71427	0.898506
EFM6	5%Ethanol	stresses & drugs	1242	FALSE	FALSE	FALSE	FALSE	FALSE	0.798314	0.346711	0.282879	0.217708	0.228379	NS	0	126.152	138.142	12.2973	8.90196	3.60471	0.434619	3.45236	0.862401	0.576533	-0.0106711	0.467964	2.70706	2.71427	0.898506
EFM6	Amphotericin-B	stresses & drugs	1294	FALSE	TRUE	FALSE	FALSE	FALSE	0	0.346711	0.282879	-3.75917	-3.7485	Down	0	144.734	144.137	16.0358	11.1253	2.98192	0.793239	2.74573	0.966216	1.22778	-0.0106711	0.467964	2.70706	2.71427	0.898506
EFM6	CCCP	stresses & drugs	2635	FALSE	FALSE	FALSE	FALSE	FALSE	0.256939	0.346711	0.282879	-1.32595	-1.31528	NS	0	130.715	133.433	11.9586	8.96224	2.5843	0.520257	2.52582	0.678339	0.685765	-0.0106711	0.467964	2.70706	2.71427	0.898506
EFM6	Cerulenin	stresses & drugs	474	FALSE	FALSE	FALSE	FALSE	FALSE	0.876135	0.346711	0.282879	0.686708	0.697379	NS	0	134.951	151.309	16.8825	11.1576	3.66412	0.660263	3.40266	0.916052	0.960423	-0.0106711	0.467964	2.70706	2.71427	0.898506
EFM6	DDW	stresses & drugs	2150	FALSE	FALSE	FALSE	FALSE	FALSE	0.548898	0.346711	0.282879	-0.15094	-0.140269	NS	0	127.995	134.613	11.096	8.2429	3.01816	0.587707	2.92654	0.704646	0.825973	-0.0106711	0.467964	2.70706	2.71427	0.898506
EFM6	DTT	stresses & drugs	502	FALSE	FALSE	FALSE	FALSE	FALSE	0.876783	0.346711	0.282879	0.566377	0.577048	NS	0	142.779	159.153	33.088	20.7901	3.71606	0.711103	3.45108	0.995269	1.01878	-0.0106711	0.467964	2.70706	2.71427	0.898506
EFM6	Deep-stationary	phases	862	FALSE	FALSE	FALSE	FALSE	FALSE	0.8869	0.346711	0.282879	0.157057	0.167728	NS	0	132.61	149.807	18.5006	12.3496	4.11595	0.443621	3.95462	0.836395	0.654945	-0.0106711	0.467964	2.70706	2.71427	0.898506
EFM6	Diploids	phases	1467	FALSE	TRUE	FALSE	FALSE	FALSE	0	0.346711	0.282879	-2.05284	-2.04217	NS	0	125.796	124.965	10.1695	8.13787	1.6109	0.784719	1.63975	0.783716	1.0399	-0.0106711	0.467964	2.70706	2.71427	0.898506
EFM6	Exit-stationary	phases	2125	FALSE	FALSE	FALSE	FALSE	FALSE	0.601427	0.346711	0.282879	-0.583436	-0.572765	NS	0	128.795	136.275	10.6133	7.78813	3.34926	0.454612	3.27691	0.540552	0.613614	-0.0106711	0.467964	2.70706	2.71427	0.898506
EFM6	Fluconazole	stresses & drugs	2056	FALSE	TRUE	FALSE	FALSE	FALSE	0	0.346711	0.282879	-4.13471	-4.12404	Down	0	141.99	141.413	16.8411	11.9092	2.84678	0.688508	2.73938	0.88505	0.924478	-0.0106711	0.467964	2.70706	2.71427	0.898506
EFM6	Hydroxyurea	stresses & drugs	1368	FALSE	TRUE	FALSE	FALSE	FALSE	0	0.346711	0.282879	-2.01838	-2.00771	NS	0	129.457	129.445	9.38014	7.24641	1.88339	0.933117	1.84742	0.8892	1.26232	-0.0106711	0.467964	2.70706	2.71427	0.898506
EFM6	Mating	phases	1226	FALSE	FALSE	FALSE	FALSE	FALSE	0.156031	0.346711	0.282879	-2.04962	-2.03895	NS	0	130.544	131.371	18.3695	13.9829	2.30356	0.699731	2.16637	0.780971	0.942097	-0.0106711	0.467964	2.70706	2.71427	0.898506
EFM6	Rapamycin	stresses & drugs	1019	FALSE	FALSE	FALSE	FALSE	FALSE	0.504669	0.346711	0.282879	-0.293048	-0.282377	NS	0	125.629	131.646	10.2209	7.7639	2.99719	0.63544	2.87238	0.788705	0.848285	-0.0106711	0.467964	2.70706	2.71427	0.898506
EFM6	SD+10Xaa	stresses & drugs	2919	FALSE	FALSE	FALSE	FALSE	FALSE	0.4	0.346711	0.282879	-0.843698	-0.833027	NS	0	127.552	132.22	7.64187	5.77965	2.96838	0.551809	2.87357	0.635875	0.724707	-0.0106711	0.467964	2.70706	2.71427	0.898506
EFM6	SD+2-DeoxyGlucose	stresses & drugs	1340	FALSE	FALSE	FALSE	FALSE	FALSE	0.615694	0.346711	0.282879	-1.07938	-1.06871	NS	0	119.93	127.636	9.84297	7.71175	3.53406	0.381813	3.44207	0.749257	0.529953	-0.0106711	0.467964	2.70706	2.71427	0.898506
EFM6	SD+2MGlycerol	osmotic stress	2020	FALSE	FALSE	FALSE	FALSE	FALSE	0.4869	0.346711	0.282879	0.107929	0.1186	NS	0	133.413	139.193	15.6069	11.2124	2.69967	0.571433	2.67217	0.627876	0.778674	-0.0106711	0.467964	2.70706	2.71427	0.898506
EFM6	SD+Ca	minerals	1826	FALSE	FALSE	FALSE	FALSE	FALSE	0.155901	0.346711	0.282879	-2.1893	-2.17863	NS	0	123.624	124.448	9.54386	7.66898	2.16956	0.594897	2.13423	0.599453	0.779869	-0.0106711	0.467964	2.70706	2.71427	0.898506
EFM6	SD+EGTA	metals	1816	FALSE	TRUE	FALSE	FALSE	FALSE	0	0.346711	0.282879	-2.01332	-2.00265	NS	0	135.155	129.947	8.72964	6.71782	2.39561	1.18988	2.29655	0.994803	1.6093	-0.0106711	0.467964	2.70706	2.71427	0.898506
EFM6	SD+KCl	osmotic stress	1231	FALSE	TRUE	FALSE	FALSE	FALSE	0	0.346711	0.282879	-4.68161	-4.67094	Down	0	139.392	131.174	9.46652	7.21676	3.09001	0.66003	2.86025	0.893548	0.972765	-0.0106711	0.467964	2.70706	2.71427	0.898506
EFM6	SD+NaCl	osmotic stress	1246	FALSE	TRUE	FALSE	FALSE	FALSE	0	0.346711	0.282879	-3.48511	-3.47444	Down	0	136.786	129.43	9.78888	7.56308	2.63053	0.754792	2.50866	0.818945	1.04645	-0.0106711	0.467964	2.70706	2.71427	0.898506
EFM6	SD+Sorbitol	osmotic stress	972	FALSE	FALSE	FALSE	FALSE	FALSE	0.946952	0.346711	0.282879	0.457168	0.467839	NS	0	140.689	167.802	19.4662	11.6007	4.69484	0.258875	4.6342	0.333141	0.366357	-0.0106711	0.467964	2.70706	2.71427	0.898506
EFM6	SD-Biotin	co-factors	1449	FALSE	FALSE	FALSE	FALSE	FALSE	0.444747	0.346711	0.282879	-0.171392	-0.160721	NS	0	135.579	140.774	15.3131	10.8778	2.74458	0.661299	2.71288	0.661982	0.86144	-0.0106711	0.467964	2.70706	2.71427	0.898506
EFM6	SD-Ca	minerals	1817	FALSE	TRUE	FALSE	FALSE	FALSE	0	0.346711	0.282879	-3.99744	-3.98677	Down	0	125.369	125.339	13.0537	10.4147	2.29974	0.575302	2.21628	0.651008	0.779799	-0.0106711	0.467964	2.70706	2.71427	0.898506
EFM6	SD-Cu	metals	2025	FALSE	FALSE	FALSE	FALSE	FALSE	0.320363	0.346711	0.282879	-0.392717	-0.382046	NS	0	132.013	135.623	14.5569	10.7333	2.51132	0.780814	2.40637	0.821185	1.06912	-0.0106711	0.467964	2.70706	2.71427	0.898506
EFM6	SD-Fe	metals	2019	FALSE	FALSE	FALSE	FALSE	FALSE	0.268223	0.346711	0.282879	-0.666488	-0.655817	NS	0	130.978	133.858	13.0158	9.72359	2.53707	0.871748	2.34111	0.921189	1.25818	-0.0106711	0.467964	2.70706	2.71427	0.898506
EFM6	SD-Inositol	co-factors	907	FALSE	FALSE	FALSE	FALSE	FALSE	0.446044	0.346711	0.282879	-0.615196	-0.604525	NS	0	132.265	137.481	13.194	9.59691	3.02978	0.639845	2.91393	0.777848	0.882196	-0.0106711	0.467964	2.70706	2.71427	0.898506
EFM6	SD-MSG	stresses & drugs	2514	FALSE	FALSE	FALSE	FALSE	FALSE	0.69144	0.346711	0.282879	0.383333	0.394004	NS	0	123.05	132.204	11.3778	8.60628	3.15965	0.480811	2.98571	0.697365	0.67972	-0.0106711	0.467964	2.70706	2.71427	0.898506
EFM6	SD-Mg	metals	620	FALSE	FALSE	FALSE	FALSE	FALSE	0.472374	0.346711	0.282879	-0.959983	-0.949311	NS	0	137.11	142.707	24.2856	17.0178	3.55587	0.868892	3.60232	0.855535	1.18206	-0.0106711	0.467964	2.70706	2.71427	0.898506
EFM6	SD-Mn	metals	2384	FALSE	FALSE	FALSE	FALSE	FALSE	0.286511	0.346711	0.282879	-0.567713	-0.557042	NS	0	128.953	132.075	10.8583	8.22132	2.43162	0.683873	2.39759	0.817384	0.944969	-0.0106711	0.467964	2.70706	2.71427	0.898506
EFM6	SD-Phosphate	minerals	1991	FALSE	TRUE	FALSE	FALSE	FALSE	0	0.346711	0.282879	-4.32187	-4.31119	Down	0	140.883	132.426	15.3837	11.6168	3.62148	0.837945	3.54088	1.18745	1.123	-0.0106711	0.467964	2.70706	2.71427	0.898506
EFM6	SD-Riboflavin	co-factors	1626	FALSE	TRUE	FALSE	FALSE	FALSE	0	0.346711	0.282879	-2.3929	-2.38223	NS	0	131.021	124.068	12.551	10.1163	2.27716	0.951632	2.20961	0.871165	1.34372	-0.0106711	0.467964	2.70706	2.71427	0.898506
EFM6	SD-Thiamin	co-factors	2336	FALSE	FALSE	FALSE	FALSE	FALSE	0.152529	0.346711	0.282879	-2.05954	-2.04887	NS	0	131.785	132.556	15.803	11.9218	2.443	0.785859	2.35243	0.85512	1.01222	-0.0106711	0.467964	2.70706	2.71427	0.898506
EFM6	SD-Zn	metals	2073	FALSE	TRUE	FALSE	FALSE	FALSE	0	0.346711	0.282879	-2.07485	-2.06418	NS	0	129.549	122.859	8.91982	7.26019	2.55583	1.23181	2.38678	1.0135	1.84611	-0.0106711	0.467964	2.70706	2.71427	0.898506
EFM6	SD-aa	stresses & drugs	2488	FALSE	FALSE	FALSE	FALSE	FALSE	0.487808	0.346711	0.282879	-0.00291285	0.00775821	NS	0	120.232	126.019	8.43476	6.69324	2.76385	0.33963	2.71938	0.476491	0.440719	-0.0106711	0.467964	2.70706	2.71427	0.898506
EFM6	SGalactose	carbon sources	988	FALSE	FALSE	FALSE	FALSE	FALSE	0.277043	0.346711	0.282879	-1.24682	-1.23615	NS	0	131.194	134.179	13.1967	9.83512	2.76372	0.616741	2.65333	0.727276	0.829286	-0.0106711	0.467964	2.70706	2.71427	0.898506
EFM6	SGlycerol	carbon sources	2507	FALSE	FALSE	FALSE	FALSE	FALSE	0.216083	0.346711	0.282879	-1.39815	-1.38748	NS	0	139.822	141.834	14.629	10.3142	2.85475	0.904261	2.69311	0.918604	1.23721	-0.0106711	0.467964	2.70706	2.71427	0.898506
EFM6	SOleate	carbon sources	531	FALSE	FALSE	FALSE	FALSE	FALSE	0.279248	0.346711	0.282879	-3.92916	-3.91849	Down	0	135.928	138.938	13.6194	9.80245	4.12829	0.540702	3.93092	0.820595	0.789766	-0.0106711	0.467964	2.70706	2.71427	0.898506
EFM6	SSucrose	carbon sources	1748	FALSE	FALSE	FALSE	FALSE	FALSE	0.215694	0.346711	0.282879	-0.750047	-0.739376	NS	0	133.267	135.275	12.4156	9.17808	2.23695	0.864482	2.2184	0.875037	1.12184	-0.0106711	0.467964	2.70706	2.71427	0.898506
EFM6	Terbinafine	stresses & drugs	588	FALSE	FALSE	FALSE	FALSE	FALSE	0.270817	0.346711	0.282879	-1.00309	-0.992415	NS	0	146.202	149.114	22.1961	14.8853	2.82353	0.852978	2.72405	0.875678	1.14961	-0.0106711	0.467964	2.70706	2.71427	0.898506
EFM6	Tunicamycin	stresses & drugs	889	FALSE	FALSE	FALSE	FALSE	FALSE	0.331777	0.346711	0.282879	-0.691655	-0.680984	NS	0	142.978	146.724	14.6496	9.98443	2.74838	0.725292	2.60484	0.768566	0.998577	-0.0106711	0.467964	2.70706	2.71427	0.898506
EFM6	YPD	carbon sources	870	FALSE	FALSE	FALSE	FALSE	FALSE	0.82166	0.346711	0.282879	0.3738	0.384471	NS	0	382.462	395.35	42.9666	10.868	3.57773	0.5833	3.4531	0.725995	0.764658	-0.0106711	0.467964	2.70706	2.71427	0.898506
EMI2	5%Ethanol	stresses & drugs	1196	FALSE	FALSE	FALSE	FALSE	FALSE	0.891051	0.585296	0.69572	1.41635	3.36225	NS	2	126.152	143.791	15.6025	10.8508	3.60471	0.434619	3.45236	0.862401	0.576533	-1.94591	0.194812	1.39947	2.71427	0.898506
EMI2	Amphotericin-B	stresses & drugs	926	FALSE	FALSE	FALSE	FALSE	FALSE	0.469131	0.585296	0.69572	-0.34129	1.60461	NS	2	144.734	150.282	21.3237	14.1891	2.98192	0.793239	2.74573	0.966216	1.22778	-1.94591	0.194812	1.39947	2.71427	0.898506
EMI2	CCCP	stresses & drugs	1734	FALSE	FALSE	FALSE	FALSE	FALSE	0.472633	0.585296	0.69572	0.264764	2.21067	NS	2	130.715	136.313	14.8401	10.8868	2.5843	0.520257	2.52582	0.678339	0.685765	-1.94591	0.194812	1.39947	2.71427	0.898506
EMI2	Cerulenin	stresses & drugs	1541	FALSE	FALSE	FALSE	FALSE	FALSE	0.837354	0.585296	0.69572	0.317822	2.26373	NS	2	134.951	148.613	20.2341	13.6154	3.66412	0.660263	3.40266	0.916052	0.960423	-1.94591	0.194812	1.39947	2.71427	0.898506
EMI2	DDW	stresses & drugs	1918	FALSE	FALSE	FALSE	FALSE	FALSE	0.909339	0.585296	0.69572	2.30737	4.25327	NS	2	127.995	147.733	22.3201	15.1084	3.01816	0.587707	2.92654	0.704646	0.825973	-1.94591	0.194812	1.39947	2.71427	0.898506
EMI2	DTT	stresses & drugs	499	FALSE	FALSE	FALSE	FALSE	FALSE	0.911543	0.585296	0.69572	0.958352	2.90426	NS	2	142.779	162.856	37.1841	22.8325	3.71606	0.711103	3.45108	0.995269	1.01878	-1.94591	0.194812	1.39947	2.71427	0.898506
EMI2	Deep-stationary	phases	450	FALSE	FALSE	FALSE	FALSE	FALSE	0.931128	0.585296	0.69572	1.1387	3.0846	NS	2	132.61	156.218	19.5581	12.5197	4.11595	0.443621	3.95462	0.836395	0.654945	-1.94591	0.194812	1.39947	2.71427	0.898506
EMI2	Diploids	phases	1521	FALSE	FALSE	FALSE	FALSE	FALSE	0.284176	0.585296	0.69572	0.528904	2.47481	NS	2	125.796	128.869	11.2328	8.71646	1.6109	0.784719	1.63975	0.783716	1.0399	-1.94591	0.194812	1.39947	2.71427	0.898506
EMI2	Exit-stationary	phases	1770	FALSE	FALSE	FALSE	FALSE	FALSE	0.822309	0.585296	0.69572	0.990461	2.93637	NS	2	128.795	141.72	17.1792	12.122	3.34926	0.454612	3.27691	0.540552	0.613614	-1.94591	0.194812	1.39947	2.71427	0.898506
EMI2	Fluconazole	stresses & drugs	1507	FALSE	FALSE	FALSE	FALSE	FALSE	0.246822	0.585296	0.69572	-1.47451	0.471399	NS	2	141.99	144.55	18.0822	12.5094	2.84678	0.688508	2.73938	0.88505	0.924478	-1.94591	0.194812	1.39947	2.71427	0.898506
EMI2	Hydroxyurea	stresses & drugs	1045	FALSE	FALSE	FALSE	FALSE	FALSE	0.126589	0.585296	0.69572	-1.79064	0.155267	NS	2	129.457	129.615	9.8854	7.62673	1.88339	0.933117	1.84742	0.8892	1.26232	-1.94591	0.194812	1.39947	2.71427	0.898506
EMI2	Mating	phases	897	FALSE	FALSE	FALSE	FALSE	FALSE	0.13904	0.585296	0.69572	-2.44049	-0.494588	NS	2	130.544	131.056	12.3376	9.41404	2.30356	0.699731	2.16637	0.780971	0.942097	-1.94591	0.194812	1.39947	2.71427	0.898506
EMI2	Rapamycin	stresses & drugs	534	FALSE	FALSE	FALSE	FALSE	FALSE	0.777821	0.585296	0.69572	0.982234	2.92814	NS	2	125.629	136.935	15.2193	11.1143	2.99719	0.63544	2.87238	0.788705	0.848285	-1.94591	0.194812	1.39947	2.71427	0.898506
EMI2	SD+10Xaa	stresses & drugs	2469	FALSE	FALSE	FALSE	FALSE	FALSE	0.799741	0.585296	0.69572	1.33643	3.28234	NS	2	127.552	139.601	16.494	11.8151	2.96838	0.551809	2.87357	0.635875	0.724707	-1.94591	0.194812	1.39947	2.71427	0.898506
EMI2	SD+2-DeoxyGlucose	stresses & drugs	1470	FALSE	FALSE	FALSE	FALSE	FALSE	0.873022	0.585296	0.69572	1.47839	3.4243	NS	2	119.93	136.061	12.2387	8.99496	3.53406	0.381813	3.44207	0.749257	0.529953	-1.94591	0.194812	1.39947	2.71427	0.898506
EMI2	SD+2MGlycerol	osmotic stress	1696	FALSE	FALSE	FALSE	FALSE	FALSE	0.715305	0.585296	0.69572	1.25229	3.1982	NS	2	133.413	143.081	17.039	11.9086	2.69967	0.571433	2.67217	0.627876	0.778674	-1.94591	0.194812	1.39947	2.71427	0.898506
EMI2	SD+Ca	minerals	2424	FALSE	FALSE	FALSE	FALSE	FALSE	0.501038	0.585296	0.69572	1.05877	3.00467	NS	2	123.624	129.585	11.1182	8.57987	2.16956	0.594897	2.13423	0.599453	0.779869	-1.94591	0.194812	1.39947	2.71427	0.898506
EMI2	SD+EGTA	metals	1570	FALSE	TRUE	FALSE	FALSE	FALSE	0	0.585296	0.69572	-2.01332	-0.0674147	NS	2	135.155	133.181	11.7023	8.78676	2.39561	1.18988	2.29655	0.994803	1.6093	-1.94591	0.194812	1.39947	2.71427	0.898506
EMI2	SD+KCl	osmotic stress	1372	FALSE	FALSE	FALSE	FALSE	FALSE	0.495201	0.585296	0.69572	-0.467813	1.47809	NS	2	139.392	145.267	15.9719	10.9949	3.09001	0.66003	2.86025	0.893548	0.972765	-1.94591	0.194812	1.39947	2.71427	0.898506
EMI2	SD+NaCl	osmotic stress	620	FALSE	FALSE	FALSE	FALSE	FALSE	0.19572	0.585296	0.69572	-1.62274	0.323164	NS	2	136.786	138.435	13.9465	10.0744	2.63053	0.754792	2.50866	0.818945	1.04645	-1.94591	0.194812	1.39947	2.71427	0.898506
EMI2	SD+Sorbitol	osmotic stress	760	FALSE	FALSE	FALSE	FALSE	FALSE	0.955512	0.585296	0.69572	1.10127	3.04718	NS	2	140.689	171.246	22.4542	13.1122	4.69484	0.258875	4.6342	0.333141	0.366357	-1.94591	0.194812	1.39947	2.71427	0.898506
EMI2	SD-Biotin	co-factors	2354	FALSE	FALSE	FALSE	FALSE	FALSE	0.719196	0.585296	0.69572	1.03237	2.97828	NS	2	135.579	145.336	22.3274	15.3626	2.74458	0.661299	2.71288	0.661982	0.86144	-1.94591	0.194812	1.39947	2.71427	0.898506
EMI2	SD-Ca	minerals	2101	FALSE	FALSE	FALSE	FALSE	FALSE	0.541375	0.585296	0.69572	1.06231	3.00821	NS	2	125.369	131.89	15.5803	11.8131	2.29974	0.575302	2.21628	0.651008	0.779799	-1.94591	0.194812	1.39947	2.71427	0.898506
EMI2	SD-Cu	metals	2009	FALSE	FALSE	FALSE	FALSE	FALSE	0.326848	0.585296	0.69572	-0.359387	1.58652	NS	2	132.013	135.707	18.4569	13.6005	2.51132	0.780814	2.40637	0.821185	1.06912	-1.94591	0.194812	1.39947	2.71427	0.898506
EMI2	SD-Fe	metals	1867	FALSE	TRUE	FALSE	FALSE	FALSE	0	0.585296	0.69572	-2.91033	-0.964421	NS	2	130.978	128.363	12.1565	9.47037	2.53707	0.871748	2.34111	0.921189	1.25818	-1.94591	0.194812	1.39947	2.71427	0.898506
EMI2	SD-Inositol	co-factors	315	FALSE	FALSE	FALSE	FALSE	FALSE	0.92153	0.585296	0.69572	2.30378	4.24968	NS	2	132.265	153.952	26.8998	17.4728	3.02978	0.639845	2.91393	0.777848	0.882196	-1.94591	0.194812	1.39947	2.71427	0.898506
EMI2	SD-MSG	stresses & drugs	1713	FALSE	FALSE	FALSE	FALSE	FALSE	0.689883	0.585296	0.69572	0.369036	2.31494	NS	2	123.05	132.155	12.5985	9.53311	3.15965	0.480811	2.98571	0.697365	0.67972	-1.94591	0.194812	1.39947	2.71427	0.898506
EMI2	SD-Mg	metals	373	FALSE	FALSE	FALSE	FALSE	FALSE	0.713619	0.585296	0.69572	-0.166649	1.77926	NS	2	137.11	146.747	24.071	16.403	3.55587	0.868892	3.60232	0.855535	1.18206	-1.94591	0.194812	1.39947	2.71427	0.898506
EMI2	SD-Mn	metals	2143	FALSE	FALSE	FALSE	FALSE	FALSE	0.861479	0.585296	0.69572	2.31155	4.25745	NS	2	128.953	144.091	26.095	18.1101	2.43162	0.683873	2.39759	0.817384	0.944969	-1.94591	0.194812	1.39947	2.71427	0.898506
EMI2	SD-Phosphate	minerals	447	FALSE	TRUE	FALSE	FALSE	FALSE	0	0.585296	0.69572	-4.32187	-2.37596	Down	2	140.883	134.956	24.3621	18.0519	3.62148	0.837945	3.54088	1.18745	1.123	-1.94591	0.194812	1.39947	2.71427	0.898506
EMI2	SD-Riboflavin	co-factors	2371	FALSE	FALSE	FALSE	FALSE	FALSE	0.683009	0.585296	0.69572	1.09056	3.03647	NS	2	131.021	139.973	17.6662	12.6212	2.27716	0.951632	2.20961	0.871165	1.34372	-1.94591	0.194812	1.39947	2.71427	0.898506
EMI2	SD-Thiamin	co-factors	2210	FALSE	FALSE	FALSE	FALSE	FALSE	0.323865	0.585296	0.69572	-0.281834	1.66407	NS	2	131.785	135.449	21.7355	16.047	2.443	0.785859	2.35243	0.85512	1.01222	-1.94591	0.194812	1.39947	2.71427	0.898506
EMI2	SD-Zn	metals	1867	FALSE	TRUE	FALSE	FALSE	FALSE	0	0.585296	0.69572	-2.07485	-0.128948	NS	2	129.549	126.073	13.1765	10.4515	2.55583	1.23181	2.38678	1.0135	1.84611	-1.94591	0.194812	1.39947	2.71427	0.898506
EMI2	SGalactose	carbon sources	630	FALSE	FALSE	FALSE	FALSE	FALSE	0.94773	0.585296	0.69572	3.33856	5.28446	Up	2	131.194	158.494	41.674	26.2938	2.76372	0.616741	2.65333	0.727276	0.829286	-1.94591	0.194812	1.39947	2.71427	0.898506
EMI2	SGlycerol	carbon sources	2234	FALSE	FALSE	FALSE	FALSE	FALSE	0.733593	0.585296	0.69572	0.687592	2.6335	NS	2	139.822	149.953	24.1221	16.0864	2.85475	0.904261	2.69311	0.918604	1.23721	-1.94591	0.194812	1.39947	2.71427	0.898506
EMI2	SOleate	carbon sources	678	FALSE	FALSE	FALSE	FALSE	FALSE	0.876524	0.585296	0.69572	-0.0180677	1.92784	NS	2	135.928	152.298	14.7202	9.66542	4.12829	0.540702	3.93092	0.820595	0.789766	-1.94591	0.194812	1.39947	2.71427	0.898506
EMI2	SSucrose	carbon sources	1875	FALSE	FALSE	FALSE	FALSE	FALSE	0.966796	0.585296	0.69572	3.59233	5.53824	Up	2	133.267	172.84	42.0545	24.3314	2.23695	0.864482	2.2184	0.875037	1.12184	-1.94591	0.194812	1.39947	2.71427	0.898506
EMI2	Terbinafine	stresses & drugs	759	FALSE	FALSE	FALSE	FALSE	FALSE	0.69572	0.585296	0.69572	0.62769	2.5736	NS	2	146.202	155.462	27.5394	17.7145	2.82353	0.852978	2.72405	0.875678	1.14961	-1.94591	0.194812	1.39947	2.71427	0.898506
EMI2	Tunicamycin	stresses & drugs	355	FALSE	FALSE	FALSE	FALSE	FALSE	0.668742	0.585296	0.69572	0.72389	2.6698	NS	2	142.978	151.647	42.6412	28.1187	2.74838	0.725292	2.60484	0.768566	0.998577	-1.94591	0.194812	1.39947	2.71427	0.898506
EMI2	YPD	carbon sources	1538	FALSE	FALSE	FALSE	FALSE	FALSE	0.777951	0.585296	0.69572	0.0752857	2.02119	NS	2	382.462	393.771	33.2855	8.45301	3.57773	0.5833	3.4531	0.725995	0.764658	-1.94591	0.194812	1.39947	2.71427	0.898506
ENV9	5%Ethanol	stresses & drugs	1235	FALSE	FALSE	FALSE	FALSE	FALSE	0.258106	0.457967	0.453826	-3.91577	-4.14145	Down	0	126.152	128.891	9.61985	7.46355	3.60471	0.434619	3.45236	0.862401	0.576533	0.225679	0.524254	2.86676	2.71427	0.898506
ENV9	Amphotericin-B	stresses & drugs	1794	FALSE	FALSE	FALSE	FALSE	FALSE	0.629313	0.457967	0.453826	0.231913	0.00623349	NS	0	144.734	152.709	15.9988	10.4767	2.98192	0.793239	2.74573	0.966216	1.22778	0.225679	0.524254	2.86676	2.71427	0.898506
ENV9	CCCP	stresses & drugs	1644	FALSE	FALSE	FALSE	FALSE	FALSE	0.264332	0.457967	0.453826	-1.24455	-1.47023	NS	0	130.715	133.544	9.10528	6.8182	2.5843	0.520257	2.52582	0.678339	0.685765	0.225679	0.524254	2.86676	2.71427	0.898506
ENV9	Cerulenin	stresses & drugs	224	FALSE	FALSE	FALSE	FALSE	FALSE	0.897925	0.457967	0.453826	0.924143	0.698463	NS	0	134.951	153.301	20.4643	13.349	3.66412	0.660263	3.40266	0.916052	0.960423	0.225679	0.524254	2.86676	2.71427	0.898506
ENV9	DDW	stresses & drugs	1712	FALSE	FALSE	FALSE	FALSE	FALSE	0.168872	0.457967	0.453826	-3.27141	-3.49709	Down	0	127.995	129.132	10.4128	8.06368	3.01816	0.587707	2.92654	0.704646	0.825973	0.225679	0.524254	2.86676	2.71427	0.898506
ENV9	DTT	stresses & drugs	477	FALSE	FALSE	FALSE	FALSE	FALSE	0.589754	0.457967	0.453826	-0.936861	-1.16254	NS	0	142.779	150.061	57.6042	38.3873	3.71606	0.711103	3.45108	0.995269	1.01878	0.225679	0.524254	2.86676	2.71427	0.898506
ENV9	Deep-stationary	phases	537	FALSE	FALSE	FALSE	FALSE	FALSE	0.775097	0.457967	0.453826	-1.14391	-1.36959	NS	0	132.61	143.807	19.2867	13.4115	4.11595	0.443621	3.95462	0.836395	0.654945	0.225679	0.524254	2.86676	2.71427	0.898506
ENV9	Diploids	phases	1554	FALSE	TRUE	FALSE	FALSE	FALSE	0	0.457967	0.453826	-2.05284	-2.27852	NS	0	125.796	125.494	6.5315	5.20464	1.6109	0.784719	1.63975	0.783716	1.0399	0.225679	0.524254	2.86676	2.71427	0.898506
ENV9	Exit-stationary	phases	1961	FALSE	FALSE	FALSE	FALSE	FALSE	0.78262	0.457967	0.453826	0.644406	0.418726	NS	0	128.795	140.281	13.4304	9.57395	3.34926	0.454612	3.27691	0.540552	0.613614	0.225679	0.524254	2.86676	2.71427	0.898506
ENV9	Fluconazole	stresses & drugs	1935	FALSE	FALSE	FALSE	FALSE	FALSE	0.449157	0.457967	0.453826	-0.292825	-0.518504	NS	0	141.99	147.246	17.624	11.9691	2.84678	0.688508	2.73938	0.88505	0.924478	0.225679	0.524254	2.86676	2.71427	0.898506
ENV9	Hydroxyurea	stresses & drugs	1701	FALSE	FALSE	FALSE	FALSE	FALSE	0.335409	0.457967	0.453826	0.408701	0.183022	NS	0	129.457	133.262	9.64644	7.23869	1.88339	0.933117	1.84742	0.8892	1.26232	0.225679	0.524254	2.86676	2.71427	0.898506
ENV9	Mating	phases	1139	FALSE	FALSE	FALSE	FALSE	FALSE	0.211154	0.457967	0.453826	-1.08388	-1.30956	NS	0	130.544	132.462	9.64152	7.27868	2.30356	0.699731	2.16637	0.780971	0.942097	0.225679	0.524254	2.86676	2.71427	0.898506
ENV9	Rapamycin	stresses & drugs	1166	FALSE	FALSE	FALSE	FALSE	FALSE	0.6262	0.457967	0.453826	0.253	0.0273204	NS	0	125.629	133.554	11.4075	8.54147	2.99719	0.63544	2.87238	0.788705	0.848285	0.225679	0.524254	2.86676	2.71427	0.898506
ENV9	SD+10Xaa	stresses & drugs	2593	FALSE	FALSE	FALSE	FALSE	FALSE	0.488457	0.457967	0.453826	-0.371231	-0.596911	NS	0	127.552	133.343	8.52598	6.39402	2.96838	0.551809	2.87357	0.635875	0.724707	0.225679	0.524254	2.86676	2.71427	0.898506
ENV9	SD+2-DeoxyGlucose	stresses & drugs	1382	FALSE	FALSE	FALSE	FALSE	FALSE	0.510246	0.457967	0.453826	-1.85659	-2.08227	NS	0	119.93	126.017	7.39721	5.86999	3.53406	0.381813	3.44207	0.749257	0.529953	0.225679	0.524254	2.86676	2.71427	0.898506
ENV9	SD+2MGlycerol	osmotic stress	748	FALSE	FALSE	FALSE	FALSE	FALSE	0.42179	0.457967	0.453826	-0.229795	-0.455474	NS	0	133.413	138.344	12.8157	9.26363	2.69967	0.571433	2.67217	0.627876	0.778674	0.225679	0.524254	2.86676	2.71427	0.898506
ENV9	SD+Ca	minerals	2720	FALSE	FALSE	FALSE	FALSE	FALSE	0.332815	0.457967	0.453826	0.142053	-0.0836262	NS	0	123.624	127.394	7.31216	5.73981	2.16956	0.594897	2.13423	0.599453	0.779869	0.225679	0.524254	2.86676	2.71427	0.898506
ENV9	SD+EGTA	metals	2030	FALSE	FALSE	FALSE	FALSE	FALSE	0.424773	0.457967	0.453826	0.15517	-0.0705093	NS	0	135.155	140.135	14.6942	10.4857	2.39561	1.18988	2.29655	0.994803	1.6093	0.225679	0.524254	2.86676	2.71427	0.898506
ENV9	SD+KCl	osmotic stress	666	FALSE	FALSE	FALSE	FALSE	FALSE	0.683528	0.457967	0.453826	0.343185	0.117506	NS	0	139.392	148.355	14.3998	9.70631	3.09001	0.66003	2.86025	0.893548	0.972765	0.225679	0.524254	2.86676	2.71427	0.898506
ENV9	SD+NaCl	osmotic stress	454	FALSE	FALSE	FALSE	FALSE	FALSE	0.436706	0.457967	0.453826	-0.0285752	-0.254254	NS	0	136.786	141.886	13.4619	9.48784	2.63053	0.754792	2.50866	0.818945	1.04645	0.225679	0.524254	2.86676	2.71427	0.898506
ENV9	SD+Sorbitol	osmotic stress	716	FALSE	FALSE	FALSE	FALSE	FALSE	0.945525	0.457967	0.453826	0.400698	0.175019	NS	0	140.689	167.519	22.175	13.2373	4.69484	0.258875	4.6342	0.333141	0.366357	0.225679	0.524254	2.86676	2.71427	0.898506
ENV9	SD-Biotin	co-factors	1043	FALSE	FALSE	FALSE	FALSE	FALSE	0.308301	0.457967	0.453826	-0.897615	-1.12329	NS	0	135.579	139.02	12.171	8.75489	2.74458	0.661299	2.71288	0.661982	0.86144	0.225679	0.524254	2.86676	2.71427	0.898506
ENV9	SD-Ca	minerals	2054	FALSE	FALSE	FALSE	FALSE	FALSE	0.285863	0.457967	0.453826	-0.452184	-0.677863	NS	0	125.369	128.48	12.6572	9.85149	2.29974	0.575302	2.21628	0.651008	0.779799	0.225679	0.524254	2.86676	2.71427	0.898506
ENV9	SD-Cu	metals	1957	FALSE	FALSE	FALSE	FALSE	FALSE	0.223606	0.457967	0.453826	-1.10599	-1.33167	NS	0	132.013	134.147	15.1857	11.3202	2.51132	0.780814	2.40637	0.821185	1.06912	0.225679	0.524254	2.86676	2.71427	0.898506
ENV9	SD-Fe	metals	1932	FALSE	TRUE	FALSE	FALSE	FALSE	0	0.457967	0.453826	-2.91033	-3.13601	NS	0	130.978	129.762	14.778	11.3885	2.53707	0.871748	2.34111	0.921189	1.25818	0.225679	0.524254	2.86676	2.71427	0.898506
ENV9	SD-Inositol	co-factors	1638	FALSE	FALSE	FALSE	FALSE	FALSE	0.675227	0.457967	0.453826	0.405835	0.180155	NS	0	132.265	141.042	16.8501	11.9468	3.02978	0.639845	2.91393	0.777848	0.882196	0.225679	0.524254	2.86676	2.71427	0.898506
ENV9	SD-MSG	stresses & drugs	2613	FALSE	FALSE	FALSE	FALSE	FALSE	0.683787	0.457967	0.453826	0.328968	0.103289	NS	0	123.05	132.021	10.6389	8.05849	3.15965	0.480811	2.98571	0.697365	0.67972	0.225679	0.524254	2.86676	2.71427	0.898506
ENV9	SD-Mg	metals	191	FALSE	FALSE	FALSE	FALSE	FALSE	0.888846	0.457967	0.453826	0.735097	0.509418	NS	0	137.11	154.42	25.4178	16.4601	3.55587	0.868892	3.60232	0.855535	1.18206	0.225679	0.524254	2.86676	2.71427	0.898506
ENV9	SD-Mn	metals	1314	FALSE	FALSE	FALSE	FALSE	FALSE	0.502464	0.457967	0.453826	0.545859	0.32018	NS	0	128.953	134.941	11.8423	8.77589	2.43162	0.683873	2.39759	0.817384	0.944969	0.225679	0.524254	2.86676	2.71427	0.898506
ENV9	SD-Phosphate	minerals	1326	FALSE	FALSE	FALSE	FALSE	FALSE	0.458495	0.457967	0.453826	-1.12935	-1.35503	NS	0	140.883	146.27	23.1494	15.8265	3.62148	0.837945	3.54088	1.18745	1.123	0.225679	0.524254	2.86676	2.71427	0.898506
ENV9	SD-Riboflavin	co-factors	2130	FALSE	TRUE	FALSE	FALSE	FALSE	0	0.457967	0.453826	-2.3929	-2.61858	NS	0	131.021	130.401	10.3501	7.93712	2.27716	0.951632	2.20961	0.871165	1.34372	0.225679	0.524254	2.86676	2.71427	0.898506
ENV9	SD-Thiamin	co-factors	2356	FALSE	FALSE	FALSE	FALSE	FALSE	0.403502	0.457967	0.453826	0.0918302	-0.133849	NS	0	131.785	136.501	15.2314	11.1585	2.443	0.785859	2.35243	0.85512	1.01222	0.225679	0.524254	2.86676	2.71427	0.898506
ENV9	SD-Zn	metals	971	FALSE	FALSE	FALSE	FALSE	FALSE	0.402853	0.457967	0.453826	-0.034791	-0.26047	NS	0	129.549	134.257	14.2752	10.6328	2.55583	1.23181	2.38678	1.0135	1.84611	0.225679	0.524254	2.86676	2.71427	0.898506
ENV9	SD-aa	stresses & drugs	1362	FALSE	FALSE	FALSE	FALSE	FALSE	0.522827	0.457967	0.453826	0.287274	0.0615944	NS	0	120.232	126.499	11.2829	8.91938	2.76385	0.33963	2.71938	0.476491	0.440719	0.225679	0.524254	2.86676	2.71427	0.898506
ENV9	SGalactose	carbon sources	627	FALSE	FALSE	FALSE	FALSE	FALSE	0.674968	0.457967	0.453826	0.850968	0.625289	NS	0	131.194	139.965	16.8999	12.0744	2.76372	0.616741	2.65333	0.727276	0.829286	0.225679	0.524254	2.86676	2.71427	0.898506
ENV9	SGlycerol	carbon sources	2035	FALSE	TRUE	FALSE	FALSE	FALSE	0	0.457967	0.453826	-3.157	-3.38268	Down	0	139.822	136.758	14.3779	10.5134	2.85475	0.904261	2.69311	0.918604	1.23721	0.225679	0.524254	2.86676	2.71427	0.898506
ENV9	SOleate	carbon sources	297	FALSE	FALSE	FALSE	FALSE	FALSE	0.90882	0.457967	0.453826	0.449024	0.223345	NS	0	135.928	155.621	16.8901	10.8533	4.12829	0.540702	3.93092	0.820595	0.789766	0.225679	0.524254	2.86676	2.71427	0.898506
ENV9	SSucrose	carbon sources	1528	FALSE	FALSE	FALSE	FALSE	FALSE	0.124384	0.457967	0.453826	-2.43406	-2.65974	NS	0	133.267	133.364	11.9813	8.98394	2.23695	0.864482	2.2184	0.875037	1.12184	0.225679	0.524254	2.86676	2.71427	0.898506
ENV9	Terbinafine	stresses & drugs	1488	FALSE	FALSE	FALSE	FALSE	FALSE	0.509598	0.457967	0.453826	0.000665288	-0.225014	NS	0	146.202	152.284	18.4629	12.124	2.82353	0.852978	2.72405	0.875678	1.14961	0.225679	0.524254	2.86676	2.71427	0.898506
ENV9	Tunicamycin	stresses & drugs	1518	FALSE	FALSE	FALSE	FALSE	FALSE	0.431777	0.457967	0.453826	-0.207394	-0.433073	NS	0	142.978	148.032	15.7881	10.6653	2.74838	0.725292	2.60484	0.768566	0.998577	0.225679	0.524254	2.86676	2.71427	0.898506
ENV9	YPD	carbon sources	1149	FALSE	FALSE	FALSE	FALSE	FALSE	0.473281	0.457967	0.453826	-1.46428	-1.68996	NS	0	382.462	388.067	27.0657	6.97448	3.57773	0.5833	3.4531	0.725995	0.764658	0.225679	0.524254	2.86676	2.71427	0.898506
ERG11	5%Ethanol	stresses & drugs	1395	FALSE	FALSE	FALSE	FALSE	TRUE	0.929961	0.95298	0.984825	2.30521	-3.349	NS	3	126.152	149.514	14.1832	9.48622	3.60471	0.434619	3.45236	0.862401	0.576533	5.65421	0.9869	6.53469	2.71427	0.898506
ERG11	Amphotericin-B	stresses & drugs	1691	FALSE	FALSE	FALSE	FALSE	TRUE	0.998184	0.95298	0.984825	7.56407	1.90986	NS	3	144.734	649.397	258.005	39.7299	2.98192	0.793239	2.74573	0.966216	1.22778	5.65421	0.9869	6.53469	2.71427	0.898506
ERG11	CCCP	stresses & drugs	2727	FALSE	FALSE	FALSE	FALSE	TRUE	0.989624	0.95298	0.984825	8.07122	2.41701	Up	3	130.715	239.872	45.0435	18.7782	2.5843	0.520257	2.52582	0.678339	0.685765	5.65421	0.9869	6.53469	2.71427	0.898506
ERG11	Cerulenin	stresses & drugs	2024	FALSE	FALSE	FALSE	FALSE	TRUE	0.989364	0.95298	0.984825	4.69091	-0.9633	NS	3	134.951	242.436	61.4357	25.341	3.66412	0.660263	3.40266	0.916052	0.960423	5.65421	0.9869	6.53469	2.71427	0.898506
ERG11	DDW	stresses & drugs	2492	FALSE	FALSE	FALSE	FALSE	TRUE	0.990402	0.95298	0.984825	6.54769	0.893485	NS	3	127.995	243.665	46.5004	19.0838	3.01816	0.587707	2.92654	0.704646	0.825973	5.65421	0.9869	6.53469	2.71427	0.898506
ERG11	DTT	stresses & drugs	333	FALSE	FALSE	FALSE	FALSE	TRUE	0.977691	0.95298	0.984825	3.21447	-2.43974	NS	3	142.779	205.863	57.2746	27.8218	3.71606	0.711103	3.45108	0.995269	1.01878	5.65421	0.9869	6.53469	2.71427	0.898506
ERG11	Deep-stationary	phases	695	FALSE	FALSE	FALSE	FALSE	TRUE	0.928275	0.95298	0.984825	1.06779	-4.58642	NS	3	132.61	155.688	19.1217	12.2821	4.11595	0.443621	3.95462	0.836395	0.654945	5.65421	0.9869	6.53469	2.71427	0.898506
ERG11	Diploids	phases	1985	FALSE	FALSE	FALSE	FALSE	TRUE	0.279507	0.95298	0.984825	0.502798	-5.15141	NS	3	125.796	128.811	10.2375	7.94771	1.6109	0.784719	1.63975	0.783716	1.0399	5.65421	0.9869	6.53469	2.71427	0.898506
ERG11	Exit-stationary	phases	2496	FALSE	FALSE	FALSE	FALSE	TRUE	0.98716	0.95298	0.984825	7.04575	1.39154	NS	3	128.795	221.649	43.0506	19.4229	3.34926	0.454612	3.27691	0.540552	0.613614	5.65421	0.9869	6.53469	2.71427	0.898506
ERG11	Fluconazole	stresses & drugs	2242	FALSE	FALSE	FALSE	FALSE	TRUE	0.990921	0.95298	0.984825	5.895	0.24079	NS	3	141.99	260.877	71.6522	27.4658	2.84678	0.688508	2.73938	0.88505	0.924478	5.65421	0.9869	6.53469	2.71427	0.898506
ERG11	Hydroxyurea	stresses & drugs	1470	FALSE	FALSE	FALSE	FALSE	TRUE	0.987419	0.95298	0.984825	5.04263	-0.611582	NS	3	129.457	224.709	44.6308	19.8617	1.88339	0.933117	1.84742	0.8892	1.26232	5.65421	0.9869	6.53469	2.71427	0.898506
ERG11	Mating	phases	1064	FALSE	FALSE	FALSE	FALSE	TRUE	0.761608	0.95298	0.984825	1.79967	-3.85454	NS	3	130.544	141.362	92.5534	65.4728	2.30356	0.699731	2.16637	0.780971	0.942097	5.65421	0.9869	6.53469	2.71427	0.898506
ERG11	Rapamycin	stresses & drugs	373	FALSE	FALSE	FALSE	FALSE	TRUE	0.984955	0.95298	0.984825	5.40337	-0.250834	NS	3	125.629	210.894	61.6705	29.2424	2.99719	0.63544	2.87238	0.788705	0.848285	5.65421	0.9869	6.53469	2.71427	0.898506
ERG11	SD+10Xaa	stresses & drugs	2747	FALSE	FALSE	FALSE	FALSE	TRUE	0.982101	0.95298	0.984825	5.98488	0.330673	NS	3	127.552	203.772	60.1654	29.5259	2.96838	0.551809	2.87357	0.635875	0.724707	5.65421	0.9869	6.53469	2.71427	0.898506
ERG11	SD+2-DeoxyGlucose	stresses & drugs	2027	FALSE	FALSE	FALSE	FALSE	TRUE	0.929313	0.95298	0.984825	2.79547	-2.85873	NS	3	119.93	143.205	15.8798	11.0888	3.53406	0.381813	3.44207	0.749257	0.529953	5.65421	0.9869	6.53469	2.71427	0.898506
ERG11	SD+2MGlycerol	osmotic stress	1396	FALSE	FALSE	FALSE	FALSE	TRUE	0.964332	0.95298	0.984825	4.41419	-1.24002	NS	3	133.413	169.738	22.9533	13.5228	2.69967	0.571433	2.67217	0.627876	0.778674	5.65421	0.9869	6.53469	2.71427	0.898506
ERG11	SD+Ca	minerals	2301	FALSE	FALSE	FALSE	FALSE	TRUE	0.977432	0.95298	0.984825	6.42819	0.773984	NS	3	123.624	186.343	32.7736	17.5877	2.16956	0.594897	2.13423	0.599453	0.779869	5.65421	0.9869	6.53469	2.71427	0.898506
ERG11	SD+EGTA	metals	1381	FALSE	FALSE	FALSE	FALSE	TRUE	0.984695	0.95298	0.984825	3.38168	-2.27253	NS	3	135.155	219.746	48.6037	22.1182	2.39561	1.18988	2.29655	0.994803	1.6093	5.65421	0.9869	6.53469	2.71427	0.898506
ERG11	SD+KCl	osmotic stress	667	FALSE	FALSE	FALSE	FALSE	TRUE	0.946304	0.95298	0.984825	2.60427	-3.04994	NS	3	139.392	166.422	24.2034	14.5434	3.09001	0.66003	2.86025	0.893548	0.972765	5.65421	0.9869	6.53469	2.71427	0.898506
ERG11	SD+NaCl	osmotic stress	525	FALSE	FALSE	FALSE	FALSE	TRUE	0.95214	0.95298	0.984825	3.01523	-2.63898	NS	3	136.786	165.775	23.5689	14.2174	2.63053	0.754792	2.50866	0.818945	1.04645	5.65421	0.9869	6.53469	2.71427	0.898506
ERG11	SD+Sorbitol	osmotic stress	539	FALSE	FALSE	FALSE	FALSE	TRUE	0.965629	0.95298	0.984825	2.2514	-3.40281	NS	3	140.689	178.48	24.9229	13.964	4.69484	0.258875	4.6342	0.333141	0.366357	5.65421	0.9869	6.53469	2.71427	0.898506
ERG11	SD-Biotin	co-factors	2193	FALSE	FALSE	FALSE	FALSE	TRUE	0.990532	0.95298	0.984825	6.27148	0.617269	NS	3	135.579	253.338	57.9402	22.8707	2.74458	0.661299	2.71288	0.661982	0.86144	5.65421	0.9869	6.53469	2.71427	0.898506
ERG11	SD-Ca	minerals	2076	FALSE	FALSE	FALSE	FALSE	TRUE	0.984436	0.95298	0.984825	7.13242	1.47821	NS	3	125.369	208.995	42.9699	20.5603	2.29974	0.575302	2.21628	0.651008	0.779799	5.65421	0.9869	6.53469	2.71427	0.898506
ERG11	SD-Cu	metals	2071	FALSE	FALSE	FALSE	FALSE	TRUE	0.990143	0.95298	0.984825	5.53373	-0.120476	NS	3	132.013	244.954	57.9542	23.6592	2.51132	0.780814	2.40637	0.821185	1.06912	5.65421	0.9869	6.53469	2.71427	0.898506
ERG11	SD-Fe	metals	2560	FALSE	FALSE	FALSE	FALSE	TRUE	0.989754	0.95298	0.984825	4.89486	-0.759348	NS	3	130.978	241.729	55.6994	23.0421	2.53707	0.871748	2.34111	0.921189	1.25818	5.65421	0.9869	6.53469	2.71427	0.898506
ERG11	SD-Inositol	co-factors	2346	FALSE	FALSE	FALSE	FALSE	TRUE	0.99546	0.95298	0.984825	7.8506	2.1964	Up	3	132.265	396.835	182.054	45.8766	3.02978	0.639845	2.91393	0.777848	0.882196	5.65421	0.9869	6.53469	2.71427	0.898506
ERG11	SD-MSG	stresses & drugs	2477	FALSE	FALSE	FALSE	FALSE	TRUE	0.987289	0.95298	0.984825	7.05874	1.40454	NS	3	123.05	215.983	41.4571	19.1946	3.15965	0.480811	2.98571	0.697365	0.67972	5.65421	0.9869	6.53469	2.71427	0.898506
ERG11	SD-Mg	metals	580	FALSE	FALSE	FALSE	FALSE	TRUE	0.969001	0.95298	0.984825	2.14881	-3.5054	NS	3	137.11	179.011	31.6864	17.7008	3.55587	0.868892	3.60232	0.855535	1.18206	5.65421	0.9869	6.53469	2.71427	0.898506
ERG11	SD-Mn	metals	2049	FALSE	FALSE	FALSE	FALSE	TRUE	0.99572	0.95298	0.984825	8.30444	2.65023	Up	3	128.953	404.389	152.561	37.7264	2.43162	0.683873	2.39759	0.817384	0.944969	5.65421	0.9869	6.53469	2.71427	0.898506
ERG11	SD-Phosphate	minerals	2847	FALSE	FALSE	FALSE	FALSE	TRUE	0.86952	0.95298	0.984825	0.535352	-5.11886	NS	3	140.883	156.679	29.8453	19.0487	3.62148	0.837945	3.54088	1.18745	1.123	5.65421	0.9869	6.53469	2.71427	0.898506
ERG11	SD-Riboflavin	co-factors	2257	FALSE	FALSE	FALSE	FALSE	TRUE	0.988586	0.95298	0.984825	4.65156	-1.00265	NS	3	131.021	234.259	47.0752	20.0954	2.27716	0.951632	2.20961	0.871165	1.34372	5.65421	0.9869	6.53469	2.71427	0.898506
ERG11	SD-Thiamin	co-factors	2302	FALSE	FALSE	FALSE	FALSE	TRUE	0.990791	0.95298	0.984825	5.67011	0.0159002	NS	3	131.785	250.122	62.7613	25.0923	2.443	0.785859	2.35243	0.85512	1.01222	5.65421	0.9869	6.53469	2.71427	0.898506
ERG11	SD-Zn	metals	1798	FALSE	FALSE	FALSE	FALSE	TRUE	0.973281	0.95298	0.984825	2.56866	-3.08555	NS	3	129.549	181.257	38.2691	21.1132	2.55583	1.23181	2.38678	1.0135	1.84611	5.65421	0.9869	6.53469	2.71427	0.898506
ERG11	SD-aa	stresses & drugs	2224	FALSE	FALSE	FALSE	FALSE	TRUE	0.902205	0.95298	0.984825	4.57398	-1.08023	NS	3	120.232	139.168	22.9105	16.4625	2.76385	0.33963	2.71938	0.476491	0.440719	5.65421	0.9869	6.53469	2.71427	0.898506
ERG11	SGalactose	carbon sources	512	FALSE	FALSE	FALSE	FALSE	TRUE	0.980415	0.95298	0.984825	5.45299	-0.201216	NS	3	131.194	200.073	59.5855	29.7818	2.76372	0.616741	2.65333	0.727276	0.829286	5.65421	0.9869	6.53469	2.71427	0.898506
ERG11	SGlycerol	carbon sources	2247	FALSE	FALSE	FALSE	FALSE	TRUE	0.989494	0.95298	0.984825	4.32118	-1.33302	NS	3	139.822	247.373	54.6781	22.1035	2.85475	0.904261	2.69311	0.918604	1.23721	5.65421	0.9869	6.53469	2.71427	0.898506
ERG11	SOleate	carbon sources	1647	FALSE	FALSE	FALSE	FALSE	TRUE	0.975616	0.95298	0.984825	3.21898	-2.43523	NS	3	135.928	193.364	32.9223	17.0261	4.12829	0.540702	3.93092	0.820595	0.789766	5.65421	0.9869	6.53469	2.71427	0.898506
ERG11	SSucrose	carbon sources	1196	FALSE	FALSE	FALSE	FALSE	TRUE	0.984565	0.95298	0.984825	4.83316	-0.821044	NS	3	133.267	217.606	51.8967	23.8489	2.23695	0.864482	2.2184	0.875037	1.12184	5.65421	0.9869	6.53469	2.71427	0.898506
ERG11	Terbinafine	stresses & drugs	1767	FALSE	FALSE	FALSE	FALSE	TRUE	0.997147	0.95298	0.984825	6.82363	1.16942	NS	3	146.202	545.224	225.448	41.3497	2.82353	0.852978	2.72405	0.875678	1.14961	5.65421	0.9869	6.53469	2.71427	0.898506
ERG11	Tunicamycin	stresses & drugs	1608	FALSE	FALSE	FALSE	FALSE	TRUE	0.992866	0.95298	0.984825	6.0466	0.392392	NS	3	142.978	282.43	73.9953	26.1995	2.74838	0.725292	2.60484	0.768566	0.998577	5.65421	0.9869	6.53469	2.71427	0.898506
ERG11	YPD	carbon sources	1061	FALSE	FALSE	FALSE	FALSE	TRUE	0.994423	0.95298	0.984825	6.79101	1.1368	NS	3	382.462	567.432	90.7179	15.9874	3.57773	0.5833	3.4531	0.725995	0.764658	5.65421	0.9869	6.53469	2.71427	0.898506
ERG6	5%Ethanol	stresses & drugs	1143	FALSE	FALSE	FALSE	FALSE	TRUE	0.927497	0.884354	0.981971	2.23908	-3.42516	NS	1	126.152	149.034	17.6549	11.8462	3.60471	0.434619	3.45236	0.862401	0.576533	5.66424	0.98703	6.54147	2.71427	0.898506
ERG6	Amphotericin-B	stresses & drugs	1881	FALSE	FALSE	FALSE	FALSE	TRUE	0.995071	0.884354	0.981971	6.06206	0.39782	NS	1	144.734	365.144	127.562	34.9347	2.98192	0.793239	2.74573	0.966216	1.22778	5.66424	0.98703	6.54147	2.71427	0.898506
ERG6	CCCP	stresses & drugs	2172	FALSE	FALSE	FALSE	FALSE	TRUE	0.994034	0.884354	0.981971	9.07753	3.4133	Up	1	130.715	288.063	79.6496	27.6501	2.5843	0.520257	2.52582	0.678339	0.685765	5.66424	0.98703	6.54147	2.71427	0.898506
ERG6	Cerulenin	stresses & drugs	428	FALSE	FALSE	FALSE	FALSE	TRUE	0.987938	0.884354	0.981971	4.52306	-1.14117	NS	1	134.951	234.414	63.0564	26.8996	3.66412	0.660263	3.40266	0.916052	0.960423	5.66424	0.98703	6.54147	2.71427	0.898506
ERG6	DDW	stresses & drugs	2229	FALSE	FALSE	FALSE	FALSE	TRUE	0.988067	0.884354	0.981971	6.18394	0.519704	NS	1	127.995	227.596	50.5211	22.1977	3.01816	0.587707	2.92654	0.704646	0.825973	5.66424	0.98703	6.54147	2.71427	0.898506
ERG6	DTT	stresses & drugs	521	FALSE	FALSE	FALSE	FALSE	TRUE	0.981971	0.884354	0.981971	3.592	-2.07223	NS	1	142.779	218.969	64.127	29.2858	3.71606	0.711103	3.45108	0.995269	1.01878	5.66424	0.98703	6.54147	2.71427	0.898506
ERG6	Deep-stationary	phases	589	FALSE	TRUE	FALSE	FALSE	TRUE	0	0.884354	0.981971	-9.27809	-14.9423	Down	1	132.61	121.769	13.3011	10.9232	4.11595	0.443621	3.95462	0.836395	0.654945	5.66424	0.98703	6.54147	2.71427	0.898506
ERG6	Diploids	phases	1708	FALSE	TRUE	FALSE	FALSE	TRUE	0	0.884354	0.981971	-2.05284	-7.71707	NS	1	125.796	124.664	10.271	8.23893	1.6109	0.784719	1.63975	0.783716	1.0399	5.66424	0.98703	6.54147	2.71427	0.898506
ERG6	Exit-stationary	phases	2187	FALSE	FALSE	FALSE	FALSE	TRUE	0.947082	0.884354	0.981971	3.22324	-2.441	NS	1	128.795	155.936	36.2642	23.2558	3.34926	0.454612	3.27691	0.540552	0.613614	5.66424	0.98703	6.54147	2.71427	0.898506
ERG6	Fluconazole	stresses & drugs	2196	FALSE	FALSE	FALSE	FALSE	TRUE	0.977951	0.884354	0.981971	4.60127	-1.06297	NS	1	141.99	205.65	56.7907	27.6153	2.84678	0.688508	2.73938	0.88505	0.924478	5.66424	0.98703	6.54147	2.71427	0.898506
ERG6	Hydroxyurea	stresses & drugs	1154	FALSE	FALSE	FALSE	FALSE	TRUE	0.985863	0.884354	0.981971	4.91054	-0.753699	NS	1	129.457	216.827	50.2904	23.1938	1.88339	0.933117	1.84742	0.8892	1.26232	5.66424	0.98703	6.54147	2.71427	0.898506
ERG6	Rapamycin	stresses & drugs	450	FALSE	FALSE	FALSE	FALSE	TRUE	0.985214	0.884354	0.981971	5.43046	-0.233771	NS	1	125.629	211.929	55.094	25.9964	2.99719	0.63544	2.87238	0.788705	0.848285	5.66424	0.98703	6.54147	2.71427	0.898506
ERG6	SD+10Xaa	stresses & drugs	2768	FALSE	FALSE	FALSE	FALSE	TRUE	0.154734	0.884354	0.981971	-3.8214	-9.48563	Down	1	127.552	128.367	31.5225	24.5566	2.96838	0.551809	2.87357	0.635875	0.724707	5.66424	0.98703	6.54147	2.71427	0.898506
ERG6	SD+2-DeoxyGlucose	stresses & drugs	1245	FALSE	FALSE	FALSE	FALSE	TRUE	0.934501	0.884354	0.981971	2.99249	-2.67175	NS	1	119.93	144.505	16.6077	11.4928	3.53406	0.381813	3.44207	0.749257	0.529953	5.66424	0.98703	6.54147	2.71427	0.898506
ERG6	SD+2MGlycerol	osmotic stress	1517	FALSE	FALSE	FALSE	FALSE	TRUE	0.970298	0.884354	0.981971	4.88073	-0.783509	NS	1	133.413	177.314	26.2038	14.7782	2.69967	0.571433	2.67217	0.627876	0.778674	5.66424	0.98703	6.54147	2.71427	0.898506
ERG6	SD+Ca	minerals	2603	FALSE	FALSE	FALSE	FALSE	TRUE	0.981582	0.884354	0.981971	6.82878	1.16454	NS	1	123.624	197.788	40.0635	20.2558	2.16956	0.594897	2.13423	0.599453	0.779869	5.66424	0.98703	6.54147	2.71427	0.898506
ERG6	SD+EGTA	metals	2535	FALSE	FALSE	FALSE	FALSE	TRUE	0.986511	0.884354	0.981971	3.45332	-2.21091	NS	1	135.155	224.956	60.3558	26.8301	2.39561	1.18988	2.29655	0.994803	1.6093	5.66424	0.98703	6.54147	2.71427	0.898506
ERG6	SD+KCl	osmotic stress	462	FALSE	FALSE	FALSE	FALSE	TRUE	0.957328	0.884354	0.981971	2.9099	-2.75434	NS	1	139.392	170.629	33.066	19.3789	3.09001	0.66003	2.86025	0.893548	0.972765	5.66424	0.98703	6.54147	2.71427	0.898506
ERG6	SD+NaCl	osmotic stress	395	FALSE	FALSE	FALSE	FALSE	TRUE	0.962646	0.884354	0.981971	3.37081	-2.29343	NS	1	136.786	171.907	22.9228	13.3344	2.63053	0.754792	2.50866	0.818945	1.04645	5.66424	0.98703	6.54147	2.71427	0.898506
ERG6	SD+Sorbitol	osmotic stress	436	FALSE	FALSE	FALSE	FALSE	TRUE	0.964202	0.884354	0.981971	2.01618	-3.64805	NS	1	140.689	176.877	22.6814	12.8233	4.69484	0.258875	4.6342	0.333141	0.366357	5.66424	0.98703	6.54147	2.71427	0.898506
ERG6	SD-Biotin	co-factors	844	FALSE	FALSE	FALSE	FALSE	TRUE	0.992607	0.884354	0.981971	6.54761	0.883376	NS	1	135.579	269.363	69.6856	25.8705	2.74458	0.661299	2.71288	0.661982	0.86144	5.66424	0.98703	6.54147	2.71427	0.898506
ERG6	SD-Ca	minerals	2502	FALSE	FALSE	FALSE	FALSE	TRUE	0.981453	0.884354	0.981971	6.8022	1.13796	NS	1	125.369	198.554	51.166	25.7693	2.29974	0.575302	2.21628	0.651008	0.779799	5.66424	0.98703	6.54147	2.71427	0.898506
ERG6	SD-Cu	metals	2320	FALSE	FALSE	FALSE	FALSE	TRUE	0.985344	0.884354	0.981971	5.04695	-0.617287	NS	1	132.013	218.564	58.2989	26.6736	2.51132	0.780814	2.40637	0.821185	1.06912	5.66424	0.98703	6.54147	2.71427	0.898506
ERG6	SD-Fe	metals	2033	FALSE	FALSE	FALSE	FALSE	TRUE	0.986252	0.884354	0.981971	4.52942	-1.13481	NS	1	130.978	219.587	54.9954	25.0449	2.53707	0.871748	2.34111	0.921189	1.25818	5.66424	0.98703	6.54147	2.71427	0.898506
ERG6	SD-Inositol	co-factors	452	FALSE	FALSE	FALSE	FALSE	TRUE	0.994293	0.884354	0.981971	6.82753	1.16329	NS	1	132.265	299.967	90.4025	30.1374	3.02978	0.639845	2.91393	0.777848	0.882196	5.66424	0.98703	6.54147	2.71427	0.898506
ERG6	SD-MSG	stresses & drugs	2076	FALSE	FALSE	FALSE	FALSE	TRUE	0.977562	0.884354	0.981971	5.89878	0.234541	NS	1	123.05	185.866	43.511	23.4099	3.15965	0.480811	2.98571	0.697365	0.67972	5.66424	0.98703	6.54147	2.71427	0.898506
ERG6	SD-Mg	metals	275	FALSE	FALSE	FALSE	FALSE	TRUE	0.976394	0.884354	0.981971	2.7163	-2.94793	NS	1	137.11	196.492	46.7203	23.7772	3.55587	0.868892	3.60232	0.855535	1.18206	5.66424	0.98703	6.54147	2.71427	0.898506
ERG6	SD-Mn	metals	2887	FALSE	FALSE	FALSE	FALSE	TRUE	0.993515	0.884354	0.981971	7.05568	1.39145	NS	1	128.953	280.892	60.4004	21.5031	2.43162	0.683873	2.39759	0.817384	0.944969	5.66424	0.98703	6.54147	2.71427	0.898506
ERG6	SD-Phosphate	minerals	2776	FALSE	FALSE	FALSE	FALSE	TRUE	0.888586	0.884354	0.981971	0.683118	-4.98112	NS	1	140.883	158.184	24.8806	15.7288	3.62148	0.837945	3.54088	1.18745	1.123	5.66424	0.98703	6.54147	2.71427	0.898506
ERG6	SD-Riboflavin	co-factors	2165	FALSE	FALSE	FALSE	FALSE	TRUE	0.985603	0.884354	0.981971	4.39438	-1.26986	NS	1	131.021	217.994	48.2682	22.142	2.27716	0.951632	2.20961	0.871165	1.34372	5.66424	0.98703	6.54147	2.71427	0.898506
ERG6	SD-Thiamin	co-factors	2085	FALSE	FALSE	FALSE	FALSE	TRUE	0.983398	0.884354	0.981971	4.95494	-0.709294	NS	1	131.785	211.618	54.0826	25.5567	2.443	0.785859	2.35243	0.85512	1.01222	5.66424	0.98703	6.54147	2.71427	0.898506
ERG6	SD-Zn	metals	2039	FALSE	FALSE	FALSE	FALSE	TRUE	0.98677	0.884354	0.981971	3.21799	-2.44624	NS	1	129.549	220.309	56.7871	25.7761	2.55583	1.23181	2.38678	1.0135	1.84611	5.66424	0.98703	6.54147	2.71427	0.898506
ERG6	SD-aa	stresses & drugs	1875	FALSE	TRUE	FALSE	FALSE	TRUE	0	0.884354	0.981971	-8.13784	-13.8021	Down	1	120.232	112.725	14.7482	13.0833	2.76385	0.33963	2.71938	0.476491	0.440719	5.66424	0.98703	6.54147	2.71427	0.898506
ERG6	SGalactose	carbon sources	314	FALSE	FALSE	FALSE	FALSE	TRUE	0.975227	0.884354	0.981971	5.01198	-0.65225	NS	1	131.194	188.067	54.8737	29.1778	2.76372	0.616741	2.65333	0.727276	0.829286	5.66424	0.98703	6.54147	2.71427	0.898506
ERG6	SGlycerol	carbon sources	1929	FALSE	FALSE	FALSE	FALSE	TRUE	0.982879	0.884354	0.981971	3.81612	-1.84811	NS	1	139.822	217.918	56.7441	26.0393	2.85475	0.904261	2.69311	0.918604	1.23721	5.66424	0.98703	6.54147	2.71427	0.898506
ERG6	SOleate	carbon sources	945	FALSE	FALSE	FALSE	FALSE	TRUE	0.941505	0.884354	0.981971	1.14821	-4.51602	NS	1	135.928	161.82	23.5435	14.5492	4.12829	0.540702	3.93092	0.820595	0.789766	5.66424	0.98703	6.54147	2.71427	0.898506
ERG6	SSucrose	carbon sources	184	FALSE	FALSE	FALSE	FALSE	TRUE	0.979118	0.884354	0.981971	4.42858	-1.23566	NS	1	133.267	199.234	71.4173	35.8459	2.23695	0.864482	2.2184	0.875037	1.12184	5.66424	0.98703	6.54147	2.71427	0.898506
ERG6	Terbinafine	stresses & drugs	1269	FALSE	FALSE	FALSE	FALSE	TRUE	0.994682	0.884354	0.981971	5.58612	-0.0781113	NS	1	146.202	337.656	112.987	33.4622	2.82353	0.852978	2.72405	0.875678	1.14961	5.66424	0.98703	6.54147	2.71427	0.898506
ERG6	Tunicamycin	stresses & drugs	1575	FALSE	FALSE	FALSE	FALSE	TRUE	0.99131	0.884354	0.981971	5.74551	0.0812799	NS	1	142.978	262.701	64.9196	24.7123	2.74838	0.725292	2.60484	0.768566	0.998577	5.66424	0.98703	6.54147	2.71427	0.898506
ERG6	YPD	carbon sources	1543	FALSE	FALSE	FALSE	FALSE	TRUE	0.992477	0.884354	0.981971	5.97448	0.310247	NS	1	382.462	515.143	81.2402	15.7704	3.57773	0.5833	3.4531	0.725995	0.764658	5.66424	0.98703	6.54147	2.71427	0.898506
ERR1	5%Ethanol	stresses & drugs	550	FALSE	FALSE	FALSE	FALSE	FALSE	0.758885	0.376976	0.358366	-0.115627	1.14362	NS	0	126.152	136.9	14.3105	10.4532	3.60471	0.434619	3.45236	0.862401	0.576533	-1.25924	0.251881	1.86343	2.71427	0.898506
ERR1	Amphotericin-B	stresses & drugs	1589	FALSE	TRUE	FALSE	FALSE	FALSE	0	0.376976	0.358366	-3.75917	-2.49993	Down	0	144.734	144.707	15.1319	10.457	2.98192	0.793239	2.74573	0.966216	1.22778	-1.25924	0.251881	1.86343	2.71427	0.898506
ERR1	CCCP	stresses & drugs	2790	FALSE	FALSE	FALSE	FALSE	FALSE	0.32607	0.376976	0.358366	-0.687048	0.572196	NS	0	130.715	134.396	9.09074	6.76412	2.5843	0.520257	2.52582	0.678339	0.685765	-1.25924	0.251881	1.86343	2.71427	0.898506
ERR1	Cerulenin	stresses & drugs	1857	FALSE	FALSE	FALSE	FALSE	FALSE	0.744877	0.376976	0.358366	-0.23604	1.0232	NS	0	134.951	145.33	16.2461	11.1788	3.66412	0.660263	3.40266	0.916052	0.960423	-1.25924	0.251881	1.86343	2.71427	0.898506
ERR1	DDW	stresses & drugs	2545	FALSE	FALSE	FALSE	FALSE	FALSE	0.407134	0.376976	0.358366	-0.842267	0.416977	NS	0	127.995	132.743	9.25729	6.97384	3.01816	0.587707	2.92654	0.704646	0.825973	-1.25924	0.251881	1.86343	2.71427	0.898506
ERR1	DTT	stresses & drugs	162	FALSE	FALSE	FALSE	FALSE	FALSE	0.816472	0.376976	0.358366	0.0808896	1.34013	NS	0	142.779	155.455	33.6386	21.6387	3.71606	0.711103	3.45108	0.995269	1.01878	-1.25924	0.251881	1.86343	2.71427	0.898506
ERR1	Deep-stationary	phases	1136	FALSE	FALSE	FALSE	FALSE	FALSE	0.746174	0.376976	0.358366	-1.36081	-0.101564	NS	0	132.61	143.02	23.0989	16.1508	4.11595	0.443621	3.95462	0.836395	0.654945	-1.25924	0.251881	1.86343	2.71427	0.898506
ERR1	Diploids	phases	1866	FALSE	FALSE	FALSE	FALSE	FALSE	0.163684	0.376976	0.358366	-0.775966	0.483277	NS	0	125.796	126.799	9.51011	7.50015	1.6109	0.784719	1.63975	0.783716	1.0399	-1.25924	0.251881	1.86343	2.71427	0.898506
ERR1	Exit-stationary	phases	1758	FALSE	FALSE	FALSE	FALSE	FALSE	0.547341	0.376976	0.358366	-0.932738	0.326505	NS	0	128.795	135.391	10.1758	7.51587	3.34926	0.454612	3.27691	0.540552	0.613614	-1.25924	0.251881	1.86343	2.71427	0.898506
ERR1	Fluconazole	stresses & drugs	1752	FALSE	TRUE	FALSE	FALSE	FALSE	0	0.376976	0.358366	-4.13471	-2.87546	Down	0	141.99	141.306	18.8663	13.3513	2.84678	0.688508	2.73938	0.88505	0.924478	-1.25924	0.251881	1.86343	2.71427	0.898506
ERR1	Hydroxyurea	stresses & drugs	1669	FALSE	FALSE	FALSE	FALSE	FALSE	0.126978	0.376976	0.358366	-1.76595	-0.506708	NS	0	129.457	129.634	8.37838	6.46311	1.88339	0.933117	1.84742	0.8892	1.26232	-1.25924	0.251881	1.86343	2.71427	0.898506
ERR1	Mating	phases	929	FALSE	FALSE	FALSE	FALSE	FALSE	0.359663	0.376976	0.358366	0.0732571	1.3325	NS	0	130.544	134.659	13.6352	10.1257	2.30356	0.699731	2.16637	0.780971	0.942097	-1.25924	0.251881	1.86343	2.71427	0.898506
ERR1	Rapamycin	stresses & drugs	803	FALSE	FALSE	FALSE	FALSE	FALSE	0.263684	0.376976	0.358366	-1.67265	-0.413404	NS	0	125.629	128.451	13.7246	10.6847	2.99719	0.63544	2.87238	0.788705	0.848285	-1.25924	0.251881	1.86343	2.71427	0.898506
ERR1	SD+10Xaa	stresses & drugs	2611	FALSE	FALSE	FALSE	FALSE	FALSE	0.124903	0.376976	0.358366	-5.12299	-3.86375	Down	0	127.552	127.655	6.86258	5.37586	2.96838	0.551809	2.87357	0.635875	0.724707	-1.25924	0.251881	1.86343	2.71427	0.898506
ERR1	SD+2-DeoxyGlucose	stresses & drugs	1248	FALSE	FALSE	FALSE	FALSE	FALSE	0.845006	0.376976	0.358366	0.999899	2.25914	NS	0	119.93	134.024	12.8812	9.61114	3.53406	0.381813	3.44207	0.749257	0.529953	-1.25924	0.251881	1.86343	2.71427	0.898506
ERR1	SD+2MGlycerol	osmotic stress	2063	FALSE	FALSE	FALSE	FALSE	FALSE	0.368353	0.376976	0.358366	-0.548574	0.710669	NS	0	133.413	137.64	13.0384	9.47277	2.69967	0.571433	2.67217	0.627876	0.778674	-1.25924	0.251881	1.86343	2.71427	0.898506
ERR1	SD+Ca	minerals	1462	FALSE	FALSE	FALSE	FALSE	FALSE	0.210765	0.376976	0.358366	-1.06061	0.198636	NS	0	123.624	125.529	8.0469	6.4104	2.16956	0.594897	2.13423	0.599453	0.779869	-1.25924	0.251881	1.86343	2.71427	0.898506
ERR1	SD+EGTA	metals	1722	FALSE	TRUE	FALSE	FALSE	FALSE	0	0.376976	0.358366	-2.01332	-0.754077	NS	0	135.155	131.725	9.99132	7.585	2.39561	1.18988	2.29655	0.994803	1.6093	-1.25924	0.251881	1.86343	2.71427	0.898506
ERR1	SD+KCl	osmotic stress	872	FALSE	TRUE	FALSE	FALSE	FALSE	0	0.376976	0.358366	-4.68161	-3.42237	Down	0	139.392	136.545	11.232	8.22589	3.09001	0.66003	2.86025	0.893548	0.972765	-1.25924	0.251881	1.86343	2.71427	0.898506
ERR1	SD+NaCl	osmotic stress	943	FALSE	TRUE	FALSE	FALSE	FALSE	0	0.376976	0.358366	-3.48511	-2.22587	Down	0	136.786	133.391	11.939	8.95042	2.63053	0.754792	2.50866	0.818945	1.04645	-1.25924	0.251881	1.86343	2.71427	0.898506
ERR1	SD+Sorbitol	osmotic stress	511	FALSE	FALSE	FALSE	FALSE	FALSE	0.922179	0.376976	0.358366	-0.676209	0.583034	NS	0	140.689	162.628	20.1319	12.3791	4.69484	0.258875	4.6342	0.333141	0.366357	-1.25924	0.251881	1.86343	2.71427	0.898506
ERR1	SD-Biotin	co-factors	1234	FALSE	FALSE	FALSE	FALSE	FALSE	0.435538	0.376976	0.358366	-0.20757	1.05167	NS	0	135.579	140.672	13.7674	9.78685	2.74458	0.661299	2.71288	0.661982	0.86144	-1.25924	0.251881	1.86343	2.71427	0.898506
ERR1	SD-Ca	minerals	1762	FALSE	FALSE	FALSE	FALSE	FALSE	0.151102	0.376976	0.358366	-2.595	-1.33575	NS	0	125.369	126.118	13.9323	11.047	2.29974	0.575302	2.21628	0.651008	0.779799	-1.25924	0.251881	1.86343	2.71427	0.898506
ERR1	SD-Cu	metals	1011	FALSE	FALSE	FALSE	FALSE	FALSE	0.402335	0.376976	0.358366	0	1.25924	NS	0	132.013	136.715	15.4894	11.3297	2.51132	0.780814	2.40637	0.821185	1.06912	-1.25924	0.251881	1.86343	2.71427	0.898506
ERR1	SD-Fe	metals	2078	FALSE	FALSE	FALSE	FALSE	FALSE	0.215045	0.376976	0.358366	-1.09355	0.165693	NS	0	130.978	132.975	12.2877	9.2406	2.53707	0.871748	2.34111	0.921189	1.25818	-1.25924	0.251881	1.86343	2.71427	0.898506
ERR1	SD-Inositol	co-factors	905	FALSE	FALSE	FALSE	FALSE	FALSE	0.507393	0.376976	0.358366	-0.331951	0.927292	NS	0	132.265	138.314	14.491	10.4769	3.02978	0.639845	2.91393	0.777848	0.882196	-1.25924	0.251881	1.86343	2.71427	0.898506
ERR1	SD-MSG	stresses & drugs	2018	FALSE	FALSE	FALSE	FALSE	FALSE	0.533204	0.376976	0.358366	-0.560207	0.699036	NS	0	123.05	129.464	8.93334	6.90025	3.15965	0.480811	2.98571	0.697365	0.67972	-1.25924	0.251881	1.86343	2.71427	0.898506
ERR1	SD-Mg	metals	562	FALSE	FALSE	FALSE	FALSE	FALSE	0.570039	0.376976	0.358366	-0.650314	0.60893	NS	0	137.11	144.059	25.7307	17.8612	3.55587	0.868892	3.60232	0.855535	1.18206	-1.25924	0.251881	1.86343	2.71427	0.898506
ERR1	SD-Mn	metals	1981	FALSE	FALSE	FALSE	FALSE	FALSE	0.144358	0.376976	0.358366	-2.56231	-1.30307	NS	0	128.953	129.554	10.2404	7.9043	2.43162	0.683873	2.39759	0.817384	0.944969	-1.25924	0.251881	1.86343	2.71427	0.898506
ERR1	SD-Phosphate	minerals	2548	FALSE	FALSE	FALSE	FALSE	FALSE	0.81323	0.376976	0.358366	0.164121	1.42336	NS	0	140.883	153.421	31.7569	20.6991	3.62148	0.837945	3.54088	1.18745	1.123	-1.25924	0.251881	1.86343	2.71427	0.898506
ERR1	SD-Riboflavin	co-factors	1968	FALSE	FALSE	FALSE	FALSE	FALSE	0.242153	0.376976	0.358366	-0.50397	0.755274	NS	0	131.021	133.497	10.3687	7.76694	2.27716	0.951632	2.20961	0.871165	1.34372	-1.25924	0.251881	1.86343	2.71427	0.898506
ERR1	SD-Thiamin	co-factors	2448	FALSE	TRUE	FALSE	FALSE	FALSE	0	0.376976	0.358366	-3.1087	-1.84945	NS	0	131.785	131.32	12.1055	9.21831	2.443	0.785859	2.35243	0.85512	1.01222	-1.25924	0.251881	1.86343	2.71427	0.898506
ERR1	SD-Zn	metals	1906	FALSE	TRUE	FALSE	FALSE	FALSE	0	0.376976	0.358366	-2.07485	-0.81561	NS	0	129.549	125.139	10.976	8.77105	2.55583	1.23181	2.38678	1.0135	1.84611	-1.25924	0.251881	1.86343	2.71427	0.898506
ERR1	SD-aa	stresses & drugs	1719	FALSE	FALSE	FALSE	FALSE	FALSE	0.266667	0.376976	0.358366	-2.39628	-1.13703	NS	0	120.232	123.095	7.14578	5.80507	2.76385	0.33963	2.71938	0.476491	0.440719	-1.25924	0.251881	1.86343	2.71427	0.898506
ERR1	SGalactose	carbon sources	469	FALSE	FALSE	FALSE	FALSE	FALSE	0.358366	0.376976	0.358366	-0.671681	0.587563	NS	0	131.194	135.29	23.1112	17.0827	2.76372	0.616741	2.65333	0.727276	0.829286	-1.25924	0.251881	1.86343	2.71427	0.898506
ERR1	SGlycerol	carbon sources	2790	FALSE	FALSE	FALSE	FALSE	FALSE	0.459014	0.376976	0.358366	-0.19584	1.0634	NS	0	139.822	145.22	15.8202	10.8939	2.85475	0.904261	2.69311	0.918604	1.23721	-1.25924	0.251881	1.86343	2.71427	0.898506
ERR1	SOleate	carbon sources	1477	FALSE	FALSE	FALSE	FALSE	FALSE	0.305577	0.376976	0.358366	-3.67933	-2.42008	Down	0	135.928	139.332	11.5903	8.31849	4.12829	0.540702	3.93092	0.820595	0.789766	-1.25924	0.251881	1.86343	2.71427	0.898506
ERR1	SRaffinose	carbon sources	32	FALSE	FALSE	FALSE	FALSE	FALSE	0.887289	0.376976	0.358366	0.354055	1.6133	NS	0	130.788	148.014	31.1169	21.023	3.90858	0.788902	3.57724	1.25262	0.945486	-1.25924	0.251881	1.86343	2.71427	0.898506
ERR1	SSucrose	carbon sources	1556	FALSE	FALSE	FALSE	FALSE	FALSE	0.269131	0.376976	0.358366	-0.319199	0.940045	NS	0	133.267	136.161	12.3667	9.08244	2.23695	0.864482	2.2184	0.875037	1.12184	-1.25924	0.251881	1.86343	2.71427	0.898506
ERR1	Terbinafine	stresses & drugs	146	FALSE	FALSE	FALSE	FALSE	FALSE	0.55201	0.376976	0.358366	0.136055	1.3953	NS	0	146.202	152.874	18.0032	11.7764	2.82353	0.852978	2.72405	0.875678	1.14961	-1.25924	0.251881	1.86343	2.71427	0.898506
ERR1	Tunicamycin	stresses & drugs	298	FALSE	FALSE	FALSE	FALSE	FALSE	0.611673	0.376976	0.358366	0.499526	1.75877	NS	0	142.978	150.616	15.4296	10.2443	2.74838	0.725292	2.60484	0.768566	0.998577	-1.25924	0.251881	1.86343	2.71427	0.898506
ERR1	YPD	carbon sources	650	FALSE	FALSE	FALSE	FALSE	FALSE	0.501816	0.376976	0.358366	-1.3292	-0.0699593	NS	0	382.462	388.438	26.8382	6.90925	3.57773	0.5833	3.4531	0.725995	0.764658	-1.25924	0.251881	1.86343	2.71427	0.898506
FES1	5%Ethanol	stresses & drugs	1087	FALSE	FALSE	FALSE	FALSE	TRUE	0.909468	0.890288	0.954215	1.77202	-2.13882	NS	0	126.152	145.899	13.8791	9.51283	3.60471	0.434619	3.45236	0.862401	0.576533	3.91084	0.967056	5.35674	2.71427	0.898506
FES1	Amphotericin-B	stresses & drugs	784	FALSE	FALSE	FALSE	FALSE	TRUE	0.98275	0.890288	0.954215	4.16901	0.258165	NS	0	144.734	221.925	52.7559	23.7719	2.98192	0.793239	2.74573	0.966216	1.22778	3.91084	0.967056	5.35674	2.71427	0.898506
FES1	CCCP	stresses & drugs	2228	FALSE	FALSE	FALSE	FALSE	TRUE	0.964981	0.890288	0.954215	5.09268	1.18184	NS	0	130.715	167.345	23.6361	14.1242	2.5843	0.520257	2.52582	0.678339	0.685765	3.91084	0.967056	5.35674	2.71427	0.898506
FES1	Cerulenin	stresses & drugs	1751	FALSE	FALSE	FALSE	FALSE	TRUE	0.987678	0.890288	0.954215	4.46811	0.557273	NS	0	134.951	231.92	69.8788	30.1306	3.66412	0.660263	3.40266	0.916052	0.960423	3.91084	0.967056	5.35674	2.71427	0.898506
FES1	DDW	stresses & drugs	1625	FALSE	FALSE	FALSE	FALSE	TRUE	0.95655	0.890288	0.954215	3.37256	-0.538281	NS	0	127.995	159	39.6762	24.9536	3.01816	0.587707	2.92654	0.704646	0.825973	3.91084	0.967056	5.35674	2.71427	0.898506
FES1	DTT	stresses & drugs	502	FALSE	FALSE	FALSE	FALSE	TRUE	0.95227	0.890288	0.954215	1.68019	-2.23065	NS	0	142.779	171.862	43.11	25.0841	3.71606	0.711103	3.45108	0.995269	1.01878	3.91084	0.967056	5.35674	2.71427	0.898506
FES1	Deep-stationary	phases	343	FALSE	FALSE	FALSE	FALSE	TRUE	0.961349	0.890288	0.954215	2.32755	-1.58329	NS	0	132.61	167.079	22.1653	13.2664	4.11595	0.443621	3.95462	0.836395	0.654945	3.91084	0.967056	5.35674	2.71427	0.898506
FES1	Diploids	phases	1742	FALSE	FALSE	FALSE	FALSE	TRUE	0.132425	0.890288	0.954215	-1.50822	-5.41906	NS	0	125.796	126.141	12.0641	9.56399	1.6109	0.784719	1.63975	0.783716	1.0399	3.91084	0.967056	5.35674	2.71427	0.898506
FES1	Exit-stationary	phases	1606	FALSE	FALSE	FALSE	FALSE	TRUE	0.971855	0.890288	0.954215	4.90555	0.994706	NS	0	128.795	175.61	31.8728	18.1498	3.34926	0.454612	3.27691	0.540552	0.613614	3.91084	0.967056	5.35674	2.71427	0.898506
FES1	Fluconazole	stresses & drugs	1810	FALSE	FALSE	FALSE	FALSE	TRUE	0.970039	0.890288	0.954215	3.82866	-0.08218	NS	0	141.99	185.71	38.9963	20.9985	2.84678	0.688508	2.73938	0.88505	0.924478	3.91084	0.967056	5.35674	2.71427	0.898506
FES1	Hydroxyurea	stresses & drugs	1427	FALSE	FALSE	FALSE	FALSE	TRUE	0.963684	0.890288	0.954215	3.55887	-0.351966	NS	0	129.457	165.323	26.3764	15.9545	1.88339	0.933117	1.84742	0.8892	1.26232	3.91084	0.967056	5.35674	2.71427	0.898506
FES1	Mating	phases	783	FALSE	FALSE	FALSE	FALSE	TRUE	0.324643	0.890288	0.954215	-0.115615	-4.02646	NS	0	130.544	134.212	36.1887	26.9639	2.30356	0.699731	2.16637	0.780971	0.942097	3.91084	0.967056	5.35674	2.71427	0.898506
FES1	Rapamycin	stresses & drugs	1238	FALSE	FALSE	FALSE	FALSE	TRUE	0.962127	0.890288	0.954215	3.40941	-0.501432	NS	0	125.629	160.473	23.7098	14.775	2.99719	0.63544	2.87238	0.788705	0.848285	3.91084	0.967056	5.35674	2.71427	0.898506
FES1	SD+10Xaa	stresses & drugs	2641	FALSE	FALSE	FALSE	FALSE	TRUE	0.967445	0.890288	0.954215	4.38236	0.471522	NS	0	127.552	168.386	23.9991	14.2524	2.96838	0.551809	2.87357	0.635875	0.724707	3.91084	0.967056	5.35674	2.71427	0.898506
FES1	SD+2-DeoxyGlucose	stresses & drugs	1510	FALSE	FALSE	FALSE	FALSE	TRUE	0.897665	0.890288	0.954215	1.93429	-1.97655	NS	0	119.93	138.258	14.0806	10.1843	3.53406	0.381813	3.44207	0.749257	0.529953	3.91084	0.967056	5.35674	2.71427	0.898506
FES1	SD+2MGlycerol	osmotic stress	1917	FALSE	FALSE	FALSE	FALSE	TRUE	0.842412	0.890288	0.954215	2.10057	-1.81027	NS	0	133.413	147.341	16.789	11.3946	2.69967	0.571433	2.67217	0.627876	0.778674	3.91084	0.967056	5.35674	2.71427	0.898506
FES1	SD+Ca	minerals	2403	FALSE	FALSE	FALSE	FALSE	TRUE	0.932036	0.890288	0.954215	4.13757	0.226726	NS	0	123.624	147.402	15.9911	10.8487	2.16956	0.594897	2.13423	0.599453	0.779869	3.91084	0.967056	5.35674	2.71427	0.898506
FES1	SD+EGTA	metals	1878	FALSE	FALSE	FALSE	FALSE	TRUE	0.88703	0.890288	0.954215	1.50441	-2.40643	NS	0	135.155	152.352	20.9676	13.7626	2.39561	1.18988	2.29655	0.994803	1.6093	3.91084	0.967056	5.35674	2.71427	0.898506
FES1	SD+KCl	osmotic stress	1060	FALSE	FALSE	FALSE	FALSE	TRUE	0.767964	0.890288	0.954215	0.750041	-3.1608	NS	0	139.392	150.393	19.1995	12.7662	3.09001	0.66003	2.86025	0.893548	0.972765	3.91084	0.967056	5.35674	2.71427	0.898506
FES1	SD+NaCl	osmotic stress	760	FALSE	FALSE	FALSE	FALSE	TRUE	0.699481	0.890288	0.954215	0.981691	-2.92915	NS	0	136.786	146.135	17.7498	12.1462	2.63053	0.754792	2.50866	0.818945	1.04645	3.91084	0.967056	5.35674	2.71427	0.898506
FES1	SD+Sorbitol	osmotic stress	677	FALSE	FALSE	FALSE	FALSE	TRUE	0.954086	0.890288	0.954215	1.02239	-2.88845	NS	0	140.689	170.803	21.9011	12.8224	4.69484	0.258875	4.6342	0.333141	0.366357	3.91084	0.967056	5.35674	2.71427	0.898506
FES1	SD-Biotin	co-factors	1758	FALSE	FALSE	FALSE	FALSE	TRUE	0.972763	0.890288	0.954215	4.44746	0.536621	NS	0	135.579	186.049	33.9462	18.2458	2.74458	0.661299	2.71288	0.661982	0.86144	3.91084	0.967056	5.35674	2.71427	0.898506
FES1	SD-Ca	minerals	1942	FALSE	FALSE	FALSE	FALSE	TRUE	0.952659	0.890288	0.954215	4.55887	0.648026	NS	0	125.369	154.695	19.5943	12.6665	2.29974	0.575302	2.21628	0.651008	0.779799	3.91084	0.967056	5.35674	2.71427	0.898506
FES1	SD-Cu	metals	1987	FALSE	FALSE	FALSE	FALSE	TRUE	0.927367	0.890288	0.954215	2.64444	-1.2664	NS	0	132.013	154.867	25.334	16.3586	2.51132	0.780814	2.40637	0.821185	1.06912	3.91084	0.967056	5.35674	2.71427	0.898506
FES1	SD-Fe	metals	1174	FALSE	FALSE	FALSE	FALSE	TRUE	0.966278	0.890288	0.954215	3.18082	-0.730023	NS	0	130.978	169.647	30.8662	18.1944	2.53707	0.871748	2.34111	0.921189	1.25818	3.91084	0.967056	5.35674	2.71427	0.898506
FES1	SD-Inositol	co-factors	981	FALSE	FALSE	FALSE	FALSE	TRUE	0.974189	0.890288	0.954215	4.31471	0.403866	NS	0	132.265	186.615	38.8717	20.8299	3.02978	0.639845	2.91393	0.777848	0.882196	3.91084	0.967056	5.35674	2.71427	0.898506
FES1	SD-MSG	stresses & drugs	1804	FALSE	FALSE	FALSE	FALSE	TRUE	0.954345	0.890288	0.954215	3.74675	-0.164087	NS	0	123.05	153.199	21.3651	13.9459	3.15965	0.480811	2.98571	0.697365	0.67972	3.91084	0.967056	5.35674	2.71427	0.898506
FES1	SD-Mg	metals	162	FALSE	FALSE	FALSE	FALSE	TRUE	0.942412	0.890288	0.954215	1.38401	-2.52683	NS	0	137.11	163.176	26.1627	16.0334	3.55587	0.868892	3.60232	0.855535	1.18206	3.91084	0.967056	5.35674	2.71427	0.898506
FES1	SD-Mn	metals	2242	FALSE	FALSE	FALSE	FALSE	TRUE	0.967575	0.890288	0.954215	4.32604	0.415195	NS	0	128.953	169.888	29.5114	17.3711	2.43162	0.683873	2.39759	0.817384	0.944969	3.91084	0.967056	5.35674	2.71427	0.898506
FES1	SD-Phosphate	minerals	1849	FALSE	FALSE	FALSE	FALSE	TRUE	0.881064	0.890288	0.954215	0.62646	-3.28438	NS	0	140.883	157.592	34.9551	22.1808	3.62148	0.837945	3.54088	1.18745	1.123	3.91084	0.967056	5.35674	2.71427	0.898506
FES1	SD-Riboflavin	co-factors	2274	FALSE	FALSE	FALSE	FALSE	TRUE	0.96939	0.890288	0.954215	3.32603	-0.58481	NS	0	131.021	173.502	25.7323	14.8311	2.27716	0.951632	2.20961	0.871165	1.34372	3.91084	0.967056	5.35674	2.71427	0.898506
FES1	SD-Thiamin	co-factors	1540	FALSE	FALSE	FALSE	FALSE	TRUE	0.974708	0.890288	0.954215	4.30651	0.395673	NS	0	131.785	187.565	39.5866	21.1056	2.443	0.785859	2.35243	0.85512	1.01222	3.91084	0.967056	5.35674	2.71427	0.898506
FES1	SD-Zn	metals	686	FALSE	FALSE	FALSE	FALSE	TRUE	0.815305	0.890288	0.954215	0.985117	-2.92572	NS	0	129.549	142.184	21.9803	15.459	2.55583	1.23181	2.38678	1.0135	1.84611	3.91084	0.967056	5.35674	2.71427	0.898506
FES1	SD-aa	stresses & drugs	1801	FALSE	FALSE	FALSE	FALSE	TRUE	0.853567	0.890288	0.954215	3.5517	-0.359137	NS	0	120.232	134.904	15.2294	11.2891	2.76385	0.33963	2.71938	0.476491	0.440719	3.91084	0.967056	5.35674	2.71427	0.898506
FES1	SGalactose	carbon sources	685	FALSE	FALSE	FALSE	FALSE	TRUE	0.640078	0.890288	0.954215	0.700615	-3.21023	NS	0	131.194	139.357	19.8595	14.2508	2.76372	0.616741	2.65333	0.727276	0.829286	3.91084	0.967056	5.35674	2.71427	0.898506
FES1	SGlycerol	carbon sources	2024	FALSE	FALSE	FALSE	FALSE	TRUE	0.946822	0.890288	0.954215	2.1633	-1.74754	NS	0	139.822	166.892	32.9988	19.7726	2.85475	0.904261	2.69311	0.918604	1.23721	3.91084	0.967056	5.35674	2.71427	0.898506
FES1	SOleate	carbon sources	315	FALSE	FALSE	FALSE	FALSE	TRUE	0.856291	0.890288	0.954215	-0.267579	-4.17842	NS	0	135.928	150.747	19.0418	12.6316	4.12829	0.540702	3.93092	0.820595	0.789766	3.91084	0.967056	5.35674	2.71427	0.898506
FES1	SSucrose	carbon sources	1723	FALSE	FALSE	FALSE	FALSE	TRUE	0.901686	0.890288	0.954215	2.40414	-1.5067	NS	0	133.267	152.175	19.6929	12.9409	2.23695	0.864482	2.2184	0.875037	1.12184	3.91084	0.967056	5.35674	2.71427	0.898506
FES1	Terbinafine	stresses & drugs	681	FALSE	FALSE	FALSE	FALSE	TRUE	0.983009	0.890288	0.954215	4.08649	0.175647	NS	0	146.202	224.5	59.5772	26.5377	2.82353	0.852978	2.72405	0.875678	1.14961	3.91084	0.967056	5.35674	2.71427	0.898506
FES1	Tunicamycin	stresses & drugs	1112	FALSE	FALSE	FALSE	FALSE	TRUE	0.978599	0.890288	0.954215	4.53487	0.624032	NS	0	142.978	207.663	42.7872	20.6042	2.74838	0.725292	2.60484	0.768566	0.998577	3.91084	0.967056	5.35674	2.71427	0.898506
FES1	YPD	carbon sources	979	FALSE	FALSE	FALSE	FALSE	TRUE	0.978988	0.890288	0.954215	4.25363	0.34279	NS	0	382.462	448.128	36.0156	8.03691	3.57773	0.5833	3.4531	0.725995	0.764658	3.91084	0.967056	5.35674	2.71427	0.898506
FMP46	5%Ethanol	stresses & drugs	510	FALSE	FALSE	FALSE	FALSE	FALSE	0.854864	0.53077	0.555966	0.852547	1.84959	NS	1	126.152	140.879	12.5863	8.93407	3.60471	0.434619	3.45236	0.862401	0.576533	-0.997048	0.286122	2.04059	2.71427	0.898506
FMP46	Amphotericin-B	stresses & drugs	831	FALSE	TRUE	FALSE	FALSE	FALSE	0	0.53077	0.555966	-3.75917	-2.76212	Down	1	144.734	141.312	13.8811	9.82299	2.98192	0.793239	2.74573	0.966216	1.22778	-0.997048	0.286122	2.04059	2.71427	0.898506
FMP46	CCCP	stresses & drugs	2214	FALSE	FALSE	FALSE	FALSE	FALSE	0.52166	0.53077	0.555966	0.520151	1.5172	NS	1	130.715	136.95	11.551	8.43446	2.5843	0.520257	2.52582	0.678339	0.685765	-0.997048	0.286122	2.04059	2.71427	0.898506
FMP46	Cerulenin	stresses & drugs	1273	FALSE	FALSE	FALSE	FALSE	FALSE	0.788846	0.53077	0.555966	-0.000405919	0.996642	NS	1	134.951	146.625	15.7403	10.735	3.66412	0.660263	3.40266	0.916052	0.960423	-0.997048	0.286122	2.04059	2.71427	0.898506
FMP46	DDW	stresses & drugs	2538	FALSE	FALSE	FALSE	FALSE	FALSE	0.512581	0.53077	0.555966	-0.317581	0.679467	NS	1	127.995	134.113	10.3217	7.6963	3.01816	0.587707	2.92654	0.704646	0.825973	-0.997048	0.286122	2.04059	2.71427	0.898506
FMP46	DTT	stresses & drugs	484	FALSE	FALSE	FALSE	FALSE	FALSE	0.899741	0.53077	0.555966	0.820625	1.81767	NS	1	142.779	161.472	32.6512	20.2209	3.71606	0.711103	3.45108	0.995269	1.01878	-0.997048	0.286122	2.04059	2.71427	0.898506
FMP46	Deep-stationary	phases	865	FALSE	FALSE	FALSE	FALSE	FALSE	0.893904	0.53077	0.555966	0.279721	1.27677	NS	1	132.61	150.506	24.5692	16.3244	4.11595	0.443621	3.95462	0.836395	0.654945	-0.997048	0.286122	2.04059	2.71427	0.898506
FMP46	Diploids	phases	1108	FALSE	FALSE	FALSE	FALSE	FALSE	0.858625	0.53077	0.555966	3.0371	4.03414	Up	1	125.796	140.732	18.1953	12.9291	1.6109	0.784719	1.63975	0.783716	1.0399	-0.997048	0.286122	2.04059	2.71427	0.898506
FMP46	Exit-stationary	phases	1958	FALSE	FALSE	FALSE	FALSE	FALSE	0.708301	0.53077	0.555966	0.103571	1.10062	NS	1	128.795	138.325	13.0466	9.43191	3.34926	0.454612	3.27691	0.540552	0.613614	-0.997048	0.286122	2.04059	2.71427	0.898506
FMP46	Fluconazole	stresses & drugs	1628	FALSE	FALSE	FALSE	FALSE	FALSE	0.664981	0.53077	0.555966	0.606172	1.60322	NS	1	141.99	150.598	17.5403	11.6471	2.84678	0.688508	2.73938	0.88505	0.924478	-0.997048	0.286122	2.04059	2.71427	0.898506
FMP46	Hydroxyurea	stresses & drugs	1360	FALSE	FALSE	FALSE	FALSE	FALSE	0.176654	0.53077	0.555966	-0.733012	0.264035	NS	1	129.457	130.753	12.3302	9.43011	1.88339	0.933117	1.84742	0.8892	1.26232	-0.997048	0.286122	2.04059	2.71427	0.898506
FMP46	Mating	phases	1275	FALSE	FALSE	FALSE	FALSE	FALSE	0.232296	0.53077	0.555966	-0.846353	0.150695	NS	1	130.544	132.819	11.8947	8.95558	2.30356	0.699731	2.16637	0.780971	0.942097	-0.997048	0.286122	2.04059	2.71427	0.898506
FMP46	Rapamycin	stresses & drugs	1007	FALSE	FALSE	FALSE	FALSE	FALSE	0.250454	0.53077	0.555966	-1.79454	-0.797491	NS	1	125.629	128.251	9.606	7.49001	2.99719	0.63544	2.87238	0.788705	0.848285	-0.997048	0.286122	2.04059	2.71427	0.898506
FMP46	SD+10Xaa	stresses & drugs	2686	FALSE	FALSE	FALSE	FALSE	FALSE	0.613489	0.53077	0.555966	0.266159	1.26321	NS	1	127.552	135.218	9.59879	7.09877	2.96838	0.551809	2.87357	0.635875	0.724707	-0.997048	0.286122	2.04059	2.71427	0.898506
FMP46	SD+2-DeoxyGlucose	stresses & drugs	1268	FALSE	FALSE	FALSE	FALSE	FALSE	0.905707	0.53077	0.555966	2.12715	3.12419	NS	1	119.93	139.27	12.5008	8.97595	3.53406	0.381813	3.44207	0.749257	0.529953	-0.997048	0.286122	2.04059	2.71427	0.898506
FMP46	SD+2MGlycerol	osmotic stress	1475	FALSE	FALSE	FALSE	FALSE	FALSE	0.653696	0.53077	0.555966	0.932685	1.92973	NS	1	133.413	141.812	15.587	10.9913	2.69967	0.571433	2.67217	0.627876	0.778674	-0.997048	0.286122	2.04059	2.71427	0.898506
FMP46	SD+Ca	minerals	2204	FALSE	FALSE	FALSE	FALSE	FALSE	0.40441	0.53077	0.555966	0.583312	1.58036	NS	1	123.624	128.346	8.21039	6.39709	2.16956	0.594897	2.13423	0.599453	0.779869	-0.997048	0.286122	2.04059	2.71427	0.898506
FMP46	SD+EGTA	metals	1759	FALSE	TRUE	FALSE	FALSE	FALSE	0	0.53077	0.555966	-2.01332	-1.01627	NS	1	135.155	132.248	10.0853	7.62606	2.39561	1.18988	2.29655	0.994803	1.6093	-0.997048	0.286122	2.04059	2.71427	0.898506
FMP46	SD+KCl	osmotic stress	758	FALSE	FALSE	FALSE	FALSE	FALSE	0.740208	0.53077	0.555966	0.614873	1.61192	NS	1	139.392	149.673	17.3737	11.6078	3.09001	0.66003	2.86025	0.893548	0.972765	-0.997048	0.286122	2.04059	2.71427	0.898506
FMP46	SD+NaCl	osmotic stress	436	FALSE	FALSE	FALSE	FALSE	FALSE	0.536057	0.53077	0.555966	0.350128	1.34718	NS	1	136.786	143.223	12.1418	8.47755	2.63053	0.754792	2.50866	0.818945	1.04645	-0.997048	0.286122	2.04059	2.71427	0.898506
FMP46	SD+Sorbitol	osmotic stress	184	FALSE	FALSE	FALSE	FALSE	FALSE	0.956031	0.53077	0.555966	1.11782	2.11487	NS	1	140.689	171.34	21.1182	12.3253	4.69484	0.258875	4.6342	0.333141	0.366357	-0.997048	0.286122	2.04059	2.71427	0.898506
FMP46	SD-Biotin	co-factors	2099	FALSE	FALSE	FALSE	FALSE	FALSE	0.575875	0.53077	0.555966	0.396804	1.39385	NS	1	135.579	142.617	16.1374	11.3151	2.74458	0.661299	2.71288	0.661982	0.86144	-0.997048	0.286122	2.04059	2.71427	0.898506
FMP46	SD-Ca	minerals	1843	FALSE	FALSE	FALSE	FALSE	FALSE	0.350324	0.53077	0.555966	0.0386382	1.03569	NS	1	125.369	129.369	12.0643	9.32549	2.29974	0.575302	2.21628	0.651008	0.779799	-0.997048	0.286122	2.04059	2.71427	0.898506
FMP46	SD-Cu	metals	2196	FALSE	FALSE	FALSE	FALSE	FALSE	0.163554	0.53077	0.555966	-1.93331	-0.936263	NS	1	132.013	133.016	14.7259	11.0708	2.51132	0.780814	2.40637	0.821185	1.06912	-0.997048	0.286122	2.04059	2.71427	0.898506
FMP46	SD-Fe	metals	2274	FALSE	FALSE	FALSE	FALSE	FALSE	0.197276	0.53077	0.555966	-1.2766	-0.279549	NS	1	130.978	132.661	13.2839	10.0134	2.53707	0.871748	2.34111	0.921189	1.25818	-0.997048	0.286122	2.04059	2.71427	0.898506
FMP46	SD-Inositol	co-factors	2577	FALSE	FALSE	FALSE	FALSE	FALSE	0.587289	0.53077	0.555966	0.020358	1.01741	NS	1	132.265	139.506	15.3058	10.9715	3.02978	0.639845	2.91393	0.777848	0.882196	-0.997048	0.286122	2.04059	2.71427	0.898506
FMP46	SD-MSG	stresses & drugs	2049	FALSE	FALSE	FALSE	FALSE	FALSE	0.710246	0.53077	0.555966	0.50259	1.49964	NS	1	123.05	132.615	12.0753	9.1055	3.15965	0.480811	2.98571	0.697365	0.67972	-0.997048	0.286122	2.04059	2.71427	0.898506
FMP46	SD-Mg	metals	180	FALSE	FALSE	FALSE	FALSE	FALSE	0.969261	0.53077	0.555966	2.16583	3.16288	NS	1	137.11	179.453	29.8894	16.6558	3.55587	0.868892	3.60232	0.855535	1.18206	-0.997048	0.286122	2.04059	2.71427	0.898506
FMP46	SD-Mn	metals	1276	FALSE	FALSE	FALSE	FALSE	FALSE	0.506744	0.53077	0.555966	0.562189	1.55924	NS	1	128.953	134.995	11.8357	8.76747	2.43162	0.683873	2.39759	0.817384	0.944969	-0.997048	0.286122	2.04059	2.71427	0.898506
FMP46	SD-Phosphate	minerals	2042	FALSE	FALSE	FALSE	FALSE	FALSE	0.959403	0.53077	0.555966	1.73442	2.73147	NS	1	140.883	173.586	39.3261	22.6551	3.62148	0.837945	3.54088	1.18745	1.123	-0.997048	0.286122	2.04059	2.71427	0.898506
FMP46	SD-Riboflavin	co-factors	1704	FALSE	FALSE	FALSE	FALSE	FALSE	0.423346	0.53077	0.555966	0.313446	1.31049	NS	1	131.021	135.982	12.1187	8.91204	2.27716	0.951632	2.20961	0.871165	1.34372	-0.997048	0.286122	2.04059	2.71427	0.898506
FMP46	SD-Thiamin	co-factors	2785	FALSE	FALSE	FALSE	FALSE	FALSE	0.467704	0.53077	0.555966	0.335748	1.3328	NS	1	131.785	137.314	12.9358	9.42059	2.443	0.785859	2.35243	0.85512	1.01222	-0.997048	0.286122	2.04059	2.71427	0.898506
FMP46	SD-Zn	metals	887	FALSE	TRUE	FALSE	FALSE	FALSE	0	0.53077	0.555966	-2.07485	-1.07781	NS	1	129.549	128.381	10.4574	8.14559	2.55583	1.23181	2.38678	1.0135	1.84611	-0.997048	0.286122	2.04059	2.71427	0.898506
FMP46	SD-aa	stresses & drugs	2009	FALSE	FALSE	FALSE	FALSE	FALSE	0.588586	0.53077	0.555966	0.831246	1.82829	NS	1	120.232	127.492	12.0649	9.4633	2.76385	0.33963	2.71938	0.476491	0.440719	-0.997048	0.286122	2.04059	2.71427	0.898506
FMP46	SGalactose	carbon sources	763	FALSE	FALSE	FALSE	FALSE	FALSE	0.585733	0.53077	0.555966	0.441755	1.4388	NS	1	131.194	138.397	17.3212	12.5156	2.76372	0.616741	2.65333	0.727276	0.829286	-0.997048	0.286122	2.04059	2.71427	0.898506
FMP46	SGlycerol	carbon sources	2202	FALSE	FALSE	FALSE	FALSE	FALSE	0.809857	0.53077	0.555966	0.981033	1.97808	NS	1	139.822	152.201	17.9746	11.8098	2.85475	0.904261	2.69311	0.918604	1.23721	-0.997048	0.286122	2.04059	2.71427	0.898506
FMP46	SOleate	carbon sources	1125	FALSE	FALSE	FALSE	FALSE	FALSE	0.972244	0.53077	0.555966	2.77786	3.77491	NS	1	135.928	184.46	26.4078	14.3163	4.12829	0.540702	3.93092	0.820595	0.789766	-0.997048	0.286122	2.04059	2.71427	0.898506
FMP46	SSucrose	carbon sources	1284	FALSE	FALSE	FALSE	FALSE	FALSE	0.405577	0.53077	0.555966	0.325451	1.3225	NS	1	133.267	137.996	16.161	11.7112	2.23695	0.864482	2.2184	0.875037	1.12184	-0.997048	0.286122	2.04059	2.71427	0.898506
FMP46	Terbinafine	stresses & drugs	1345	FALSE	FALSE	FALSE	FALSE	FALSE	0.234241	0.53077	0.555966	-1.28141	-0.284359	NS	1	146.202	148.521	19.2389	12.9537	2.82353	0.852978	2.72405	0.875678	1.14961	-0.997048	0.286122	2.04059	2.71427	0.898506
FMP46	Tunicamycin	stresses & drugs	584	FALSE	FALSE	FALSE	FALSE	FALSE	0.326459	0.53077	0.555966	-0.71655	0.280497	NS	1	142.978	146.665	15.4302	10.5207	2.74838	0.725292	2.60484	0.768566	0.998577	-0.997048	0.286122	2.04059	2.71427	0.898506
FMP46	YPD	carbon sources	586	FALSE	TRUE	FALSE	FALSE	FALSE	0	0.53077	0.555966	-6.13361	-5.13657	Down	1	382.462	382.113	31.5463	8.25576	3.57773	0.5833	3.4531	0.725995	0.764658	-0.997048	0.286122	2.04059	2.71427	0.898506
FMP48	5%Ethanol	stresses & drugs	1257	FALSE	FALSE	FALSE	FALSE	FALSE	0.803113	0.493885	0.537095	0.255587	0.615669	NS	0	126.152	138.291	12.483	9.02663	3.60471	0.434619	3.45236	0.862401	0.576533	-0.360082	0.392348	2.47097	2.71427	0.898506
FMP48	Amphotericin-B	stresses & drugs	907	FALSE	TRUE	FALSE	FALSE	FALSE	0	0.493885	0.537095	-3.75917	-3.39909	Down	0	144.734	141.57	13.8528	9.78507	2.98192	0.793239	2.74573	0.966216	1.22778	-0.360082	0.392348	2.47097	2.71427	0.898506
FMP48	CCCP	stresses & drugs	2534	FALSE	FALSE	FALSE	FALSE	FALSE	0.708042	0.493885	0.537095	1.55821	1.9183	NS	0	130.715	140.235	12.4867	8.90413	2.5843	0.520257	2.52582	0.678339	0.685765	-0.360082	0.392348	2.47097	2.71427	0.898506
FMP48	Cerulenin	stresses & drugs	597	FALSE	FALSE	FALSE	FALSE	FALSE	0.821401	0.493885	0.537095	0.197402	0.557484	NS	0	134.951	147.826	17.0134	11.509	3.66412	0.660263	3.40266	0.916052	0.960423	-0.360082	0.392348	2.47097	2.71427	0.898506
FMP48	DDW	stresses & drugs	2507	FALSE	FALSE	FALSE	FALSE	FALSE	0.5607	0.493885	0.537095	-0.0853079	0.274774	NS	0	127.995	134.819	11.4828	8.51716	3.01816	0.587707	2.92654	0.704646	0.825973	-0.360082	0.392348	2.47097	2.71427	0.898506
FMP48	DTT	stresses & drugs	244	FALSE	FALSE	FALSE	FALSE	FALSE	0.703502	0.493885	0.537095	-0.470865	-0.110784	NS	0	142.779	152.199	31.8711	20.9404	3.71606	0.711103	3.45108	0.995269	1.01878	-0.360082	0.392348	2.47097	2.71427	0.898506
FMP48	Deep-stationary	phases	1066	FALSE	FALSE	FALSE	FALSE	FALSE	0.902724	0.493885	0.537095	0.460839	0.820921	NS	0	132.61	151.588	25.0771	16.5429	4.11595	0.443621	3.95462	0.836395	0.654945	-0.360082	0.392348	2.47097	2.71427	0.898506
FMP48	Diploids	phases	1160	FALSE	FALSE	FALSE	FALSE	FALSE	0.168223	0.493885	0.537095	-0.675859	-0.315777	NS	0	125.796	126.911	8.41916	6.63391	1.6109	0.784719	1.63975	0.783716	1.0399	-0.360082	0.392348	2.47097	2.71427	0.898506
FMP48	Exit-stationary	phases	1849	FALSE	FALSE	FALSE	FALSE	FALSE	0.811673	0.493885	0.537095	0.882376	1.24246	NS	0	128.795	141.253	15.9062	11.2607	3.34926	0.454612	3.27691	0.540552	0.613614	-0.360082	0.392348	2.47097	2.71427	0.898506
FMP48	Fluconazole	stresses & drugs	226	FALSE	FALSE	FALSE	FALSE	FALSE	0.537095	0.493885	0.537095	0.0727536	0.432836	NS	0	141.99	148.438	16.7274	11.2689	2.84678	0.688508	2.73938	0.88505	0.924478	-0.360082	0.392348	2.47097	2.71427	0.898506
FMP48	Hydroxyurea	stresses & drugs	1019	FALSE	FALSE	FALSE	FALSE	FALSE	0.195331	0.493885	0.537095	-0.514812	-0.15473	NS	0	129.457	131.101	10.1912	7.77354	1.88339	0.933117	1.84742	0.8892	1.26232	-0.360082	0.392348	2.47097	2.71427	0.898506
FMP48	Mating	phases	978	FALSE	FALSE	FALSE	FALSE	FALSE	0.189883	0.493885	0.537095	-1.36385	-1.00377	NS	0	130.544	132.092	10.8997	8.25159	2.30356	0.699731	2.16637	0.780971	0.942097	-0.360082	0.392348	2.47097	2.71427	0.898506
FMP48	Rapamycin	stresses & drugs	597	FALSE	FALSE	FALSE	FALSE	FALSE	0.39546	0.493885	0.537095	-0.809154	-0.449073	NS	0	125.629	130.219	10.9796	8.4316	2.99719	0.63544	2.87238	0.788705	0.848285	-0.360082	0.392348	2.47097	2.71427	0.898506
FMP48	SD+10Xaa	stresses & drugs	2844	FALSE	FALSE	FALSE	FALSE	FALSE	0.692218	0.493885	0.537095	0.684132	1.04421	NS	0	127.552	136.72	11.6327	8.50843	2.96838	0.551809	2.87357	0.635875	0.724707	-0.360082	0.392348	2.47097	2.71427	0.898506
FMP48	SD+2-DeoxyGlucose	stresses & drugs	1882	FALSE	FALSE	FALSE	FALSE	FALSE	0.871855	0.493885	0.537095	1.45962	1.8197	NS	0	119.93	135.976	12.5066	9.19761	3.53406	0.381813	3.44207	0.749257	0.529953	-0.360082	0.392348	2.47097	2.71427	0.898506
FMP48	SD+2MGlycerol	osmotic stress	1680	FALSE	FALSE	FALSE	FALSE	FALSE	0.860571	0.493885	0.537095	2.29074	2.65083	NS	0	133.413	148.509	25.0714	16.8821	2.69967	0.571433	2.67217	0.627876	0.778674	-0.360082	0.392348	2.47097	2.71427	0.898506
FMP48	SD+Ca	minerals	2085	FALSE	FALSE	FALSE	FALSE	FALSE	0.327886	0.493885	0.537095	0.10884	0.468922	NS	0	123.624	127.329	10.952	8.60134	2.16956	0.594897	2.13423	0.599453	0.779869	-0.360082	0.392348	2.47097	2.71427	0.898506
FMP48	SD+EGTA	metals	1735	FALSE	TRUE	FALSE	FALSE	FALSE	0	0.493885	0.537095	-2.01332	-1.65324	NS	0	135.155	125.806	7.03401	5.59114	2.39561	1.18988	2.29655	0.994803	1.6093	-0.360082	0.392348	2.47097	2.71427	0.898506
FMP48	SD+KCl	osmotic stress	480	FALSE	FALSE	FALSE	FALSE	FALSE	0.240208	0.493885	0.537095	-1.98384	-1.62376	NS	0	139.392	141.828	14.4857	10.2136	3.09001	0.66003	2.86025	0.893548	0.972765	-0.360082	0.392348	2.47097	2.71427	0.898506
FMP48	SD+NaCl	osmotic stress	542	FALSE	FALSE	FALSE	FALSE	FALSE	0.212581	0.493885	0.537095	-1.41314	-1.05306	NS	0	136.786	138.742	12.6497	9.11744	2.63053	0.754792	2.50866	0.818945	1.04645	-0.360082	0.392348	2.47097	2.71427	0.898506
FMP48	SD+Sorbitol	osmotic stress	597	FALSE	FALSE	FALSE	FALSE	FALSE	0.963554	0.493885	0.537095	1.94956	2.30964	NS	0	140.689	176.435	23.5269	13.3346	4.69484	0.258875	4.6342	0.333141	0.366357	-0.360082	0.392348	2.47097	2.71427	0.898506
FMP48	SD-Biotin	co-factors	2165	FALSE	FALSE	FALSE	FALSE	FALSE	0.658366	0.493885	0.537095	0.752955	1.11304	NS	0	135.579	144.043	19.3685	13.4464	2.74458	0.661299	2.71288	0.661982	0.86144	-0.360082	0.392348	2.47097	2.71427	0.898506
FMP48	SD-Ca	minerals	1721	FALSE	FALSE	FALSE	FALSE	FALSE	0.441245	0.493885	0.537095	0.559104	0.919186	NS	0	125.369	130.522	12.1741	9.32717	2.29974	0.575302	2.21628	0.651008	0.779799	-0.360082	0.392348	2.47097	2.71427	0.898506
FMP48	SD-Cu	metals	812	FALSE	FALSE	FALSE	FALSE	FALSE	0.22607	0.493885	0.537095	-1.09107	-0.73099	NS	0	132.013	134.172	14.7022	10.9577	2.51132	0.780814	2.40637	0.821185	1.06912	-0.360082	0.392348	2.47097	2.71427	0.898506
FMP48	SD-Fe	metals	2147	FALSE	TRUE	FALSE	FALSE	FALSE	0	0.493885	0.537095	-2.91033	-2.55024	NS	0	130.978	130.498	12.8268	9.82908	2.53707	0.871748	2.34111	0.921189	1.25818	-0.360082	0.392348	2.47097	2.71427	0.898506
FMP48	SD-MSG	stresses & drugs	1481	FALSE	FALSE	FALSE	FALSE	FALSE	0.829313	0.493885	0.537095	1.39504	1.75512	NS	0	123.05	136.275	15.1126	11.0898	3.15965	0.480811	2.98571	0.697365	0.67972	-0.360082	0.392348	2.47097	2.71427	0.898506
FMP48	SD-Mg	metals	100	FALSE	FALSE	FALSE	FALSE	FALSE	0.949027	0.493885	0.537095	1.48471	1.84479	NS	0	137.11	164.869	27.3197	16.5706	3.55587	0.868892	3.60232	0.855535	1.18206	-0.360082	0.392348	2.47097	2.71427	0.898506
FMP48	SD-Mn	metals	2640	FALSE	FALSE	FALSE	FALSE	FALSE	0.420233	0.493885	0.537095	0.19551	0.555592	NS	0	128.953	133.872	12.2321	9.13718	2.43162	0.683873	2.39759	0.817384	0.944969	-0.360082	0.392348	2.47097	2.71427	0.898506
FMP48	SD-Phosphate	minerals	2325	FALSE	FALSE	FALSE	FALSE	FALSE	0.730091	0.493885	0.537095	-0.188845	0.171237	NS	0	140.883	150.912	24.0013	15.9042	3.62148	0.837945	3.54088	1.18745	1.123	-0.360082	0.392348	2.47097	2.71427	0.898506
FMP48	SD-Riboflavin	co-factors	1315	FALSE	FALSE	FALSE	FALSE	FALSE	0.537354	0.493885	0.537095	0.65313	1.01321	NS	0	131.021	137.479	14.7863	10.7554	2.27716	0.951632	2.20961	0.871165	1.34372	-0.360082	0.392348	2.47097	2.71427	0.898506
FMP48	SD-Thiamin	co-factors	2695	FALSE	FALSE	FALSE	FALSE	FALSE	0.422309	0.493885	0.537095	0.162238	0.52232	NS	0	131.785	136.725	18.2548	13.3515	2.443	0.785859	2.35243	0.85512	1.01222	-0.360082	0.392348	2.47097	2.71427	0.898506
FMP48	SD-Zn	metals	1989	FALSE	TRUE	FALSE	FALSE	FALSE	0	0.493885	0.537095	-2.07485	-1.71477	NS	0	129.549	122.494	8.46318	6.90908	2.55583	1.23181	2.38678	1.0135	1.84611	-0.360082	0.392348	2.47097	2.71427	0.898506
FMP48	SD-aa	stresses & drugs	2078	FALSE	FALSE	FALSE	FALSE	FALSE	0.542672	0.493885	0.537095	0.441589	0.801671	NS	0	120.232	126.768	11.7767	9.29	2.76385	0.33963	2.71938	0.476491	0.440719	-0.360082	0.392348	2.47097	2.71427	0.898506
FMP48	SGalactose	carbon sources	618	FALSE	TRUE	FALSE	FALSE	FALSE	0	0.493885	0.537095	-4.48116	-4.12108	Down	0	131.194	130.388	14.0901	10.8063	2.76372	0.616741	2.65333	0.727276	0.829286	-0.360082	0.392348	2.47097	2.71427	0.898506
FMP48	SGlycerol	carbon sources	2636	FALSE	FALSE	FALSE	FALSE	FALSE	0.544228	0.493885	0.537095	0.0698621	0.429944	NS	0	139.822	146.38	16.7941	11.4729	2.85475	0.904261	2.69311	0.918604	1.23721	-0.360082	0.392348	2.47097	2.71427	0.898506
FMP48	SOleate	carbon sources	548	FALSE	FALSE	FALSE	FALSE	FALSE	0.9	0.493885	0.537095	0.321936	0.682018	NS	0	135.928	154.658	16.6107	10.7402	4.12829	0.540702	3.93092	0.820595	0.789766	-0.360082	0.392348	2.47097	2.71427	0.898506
FMP48	SSucrose	carbon sources	1219	FALSE	FALSE	FALSE	FALSE	FALSE	0.392477	0.493885	0.537095	0.271184	0.631266	NS	0	133.267	137.813	13.8736	10.067	2.23695	0.864482	2.2184	0.875037	1.12184	-0.360082	0.392348	2.47097	2.71427	0.898506
FMP48	Terbinafine	stresses & drugs	1318	FALSE	FALSE	FALSE	FALSE	FALSE	0.213619	0.493885	0.537095	-1.46482	-1.10474	NS	0	146.202	148.18	20.5491	13.8677	2.82353	0.852978	2.72405	0.875678	1.14961	-0.360082	0.392348	2.47097	2.71427	0.898506
FMP48	Tunicamycin	stresses & drugs	1116	FALSE	FALSE	FALSE	FALSE	FALSE	0.224773	0.493885	0.537095	-1.50993	-1.14985	NS	0	142.978	145.124	14.3181	9.86613	2.74838	0.725292	2.60484	0.768566	0.998577	-0.360082	0.392348	2.47097	2.71427	0.898506
FMP48	YPD	carbon sources	494	FALSE	FALSE	FALSE	FALSE	FALSE	0.859144	0.493885	0.537095	0.717981	1.07806	NS	0	382.462	397.424	38.5975	9.71193	3.57773	0.5833	3.4531	0.725995	0.764658	-0.360082	0.392348	2.47097	2.71427	0.898506
FMP52	5%Ethanol	stresses & drugs	1341	FALSE	FALSE	FALSE	FALSE	FALSE	0.863035	0.670808	0.753307	0.969058	-0.453731	NS	0	126.152	141.441	14.2721	10.0905	3.60471	0.434619	3.45236	0.862401	0.576533	1.42279	0.792088	3.67562	2.71427	0.898506
FMP52	Amphotericin-B	stresses & drugs	1096	FALSE	FALSE	FALSE	FALSE	FALSE	0.871984	0.670808	0.753307	1.40121	-0.0215827	NS	0	144.734	160.804	19.6364	12.2114	2.98192	0.793239	2.74573	0.966216	1.22778	1.42279	0.792088	3.67562	2.71427	0.898506
FMP52	CCCP	stresses & drugs	2493	FALSE	FALSE	FALSE	FALSE	FALSE	0.715953	0.670808	0.753307	1.60264	0.179849	NS	0	130.715	140.404	9.96539	7.09763	2.5843	0.520257	2.52582	0.678339	0.685765	1.42279	0.792088	3.67562	2.71427	0.898506
FMP52	Cerulenin	stresses & drugs	1155	FALSE	FALSE	FALSE	FALSE	FALSE	0.305707	0.670808	0.753307	-2.30889	-3.73168	NS	0	134.951	138.358	16.8379	12.1698	3.66412	0.660263	3.40266	0.916052	0.960423	1.42279	0.792088	3.67562	2.71427	0.898506
FMP52	DDW	stresses & drugs	2415	FALSE	FALSE	FALSE	FALSE	FALSE	0.850973	0.670808	0.753307	1.59073	0.167942	NS	0	127.995	142.482	13.6241	9.56195	3.01816	0.587707	2.92654	0.704646	0.825973	1.42279	0.792088	3.67562	2.71427	0.898506
FMP52	DTT	stresses & drugs	381	FALSE	FALSE	FALSE	FALSE	FALSE	0.852659	0.670808	0.753307	0.350367	-1.07242	NS	0	142.779	157.398	28.6499	18.2022	3.71606	0.711103	3.45108	0.995269	1.01878	1.42279	0.792088	3.67562	2.71427	0.898506
FMP52	Deep-stationary	phases	941	FALSE	FALSE	FALSE	FALSE	FALSE	0.4738	0.670808	0.753307	-3.135	-4.55779	Down	0	132.61	138.222	16.1851	11.7095	4.11595	0.443621	3.95462	0.836395	0.654945	1.42279	0.792088	3.67562	2.71427	0.898506
FMP52	Diploids	phases	2247	FALSE	FALSE	FALSE	FALSE	FALSE	0.133852	0.670808	0.753307	-1.46093	-2.88372	NS	0	125.796	126.176	11.4275	9.05677	1.6109	0.784719	1.63975	0.783716	1.0399	1.42279	0.792088	3.67562	2.71427	0.898506
FMP52	Exit-stationary	phases	2167	FALSE	FALSE	FALSE	FALSE	FALSE	0.564332	0.670808	0.753307	-0.817673	-2.24046	NS	0	128.795	135.672	10.9123	8.04319	3.34926	0.454612	3.27691	0.540552	0.613614	1.42279	0.792088	3.67562	2.71427	0.898506
FMP52	Fluconazole	stresses & drugs	1575	FALSE	FALSE	FALSE	FALSE	FALSE	0.66511	0.670808	0.753307	0.607054	-0.815735	NS	0	141.99	150.602	24.1844	16.0585	2.84678	0.688508	2.73938	0.88505	0.924478	1.42279	0.792088	3.67562	2.71427	0.898506
FMP52	Hydroxyurea	stresses & drugs	1406	FALSE	FALSE	FALSE	FALSE	FALSE	0.538651	0.670808	0.753307	1.09369	-0.329095	NS	0	129.457	135.941	12.4791	9.17978	1.88339	0.933117	1.84742	0.8892	1.26232	1.42279	0.792088	3.67562	2.71427	0.898506
FMP52	Mating	phases	864	FALSE	FALSE	FALSE	FALSE	FALSE	0.545655	0.670808	0.753307	0.880666	-0.542123	NS	0	130.544	137.111	14.696	10.7183	2.30356	0.699731	2.16637	0.780971	0.942097	1.42279	0.792088	3.67562	2.71427	0.898506
FMP52	Rapamycin	stresses & drugs	562	FALSE	FALSE	FALSE	FALSE	FALSE	0.856161	0.670808	0.753307	1.55189	0.129105	NS	0	125.629	140.445	14.6035	10.398	2.99719	0.63544	2.87238	0.788705	0.848285	1.42279	0.792088	3.67562	2.71427	0.898506
FMP52	SD+10Xaa	stresses & drugs	3045	FALSE	TRUE	FALSE	FALSE	FALSE	0	0.670808	0.753307	-5.37936	-6.80215	Down	0	127.552	116.511	9.28903	7.97267	2.96838	0.551809	2.87357	0.635875	0.724707	1.42279	0.792088	3.67562	2.71427	0.898506
FMP52	SD+2-DeoxyGlucose	stresses & drugs	2191	FALSE	FALSE	FALSE	FALSE	FALSE	0.883009	0.670808	0.753307	1.64176	0.218973	NS	0	119.93	136.818	12.0412	8.80087	3.53406	0.381813	3.44207	0.749257	0.529953	1.42279	0.792088	3.67562	2.71427	0.898506
FMP52	SD+2MGlycerol	osmotic stress	1848	FALSE	FALSE	FALSE	FALSE	FALSE	0.573022	0.670808	0.753307	0.518695	-0.904094	NS	0	133.413	140.391	13.9322	9.92386	2.69967	0.571433	2.67217	0.627876	0.778674	1.42279	0.792088	3.67562	2.71427	0.898506
FMP52	SD+Ca	minerals	2475	FALSE	FALSE	FALSE	FALSE	FALSE	0.487289	0.670808	0.753307	0.996046	-0.426743	NS	0	123.624	129.407	10.1466	7.84079	2.16956	0.594897	2.13423	0.599453	0.779869	1.42279	0.792088	3.67562	2.71427	0.898506
FMP52	SD+EGTA	metals	2268	FALSE	FALSE	FALSE	FALSE	FALSE	0.672633	0.670808	0.753307	0.745043	-0.677746	NS	0	135.155	143.882	14.8802	10.3419	2.39561	1.18988	2.29655	0.994803	1.6093	1.42279	0.792088	3.67562	2.71427	0.898506
FMP52	SD+KCl	osmotic stress	715	FALSE	FALSE	FALSE	FALSE	FALSE	0.661608	0.670808	0.753307	0.242943	-1.17985	NS	0	139.392	147.908	13.9193	9.41076	3.09001	0.66003	2.86025	0.893548	0.972765	1.42279	0.792088	3.67562	2.71427	0.898506
FMP52	SD+NaCl	osmotic stress	665	FALSE	FALSE	FALSE	FALSE	FALSE	0.511284	0.670808	0.753307	0.261407	-1.16138	NS	0	136.786	142.886	13.8368	9.68386	2.63053	0.754792	2.50866	0.818945	1.04645	1.42279	0.792088	3.67562	2.71427	0.898506
FMP52	SD+Sorbitol	osmotic stress	503	FALSE	FALSE	FALSE	FALSE	FALSE	0.93061	0.670808	0.753307	-0.319896	-1.74269	NS	0	140.689	164.143	19.4628	11.8572	4.69484	0.258875	4.6342	0.333141	0.366357	1.42279	0.792088	3.67562	2.71427	0.898506
FMP52	SD-Biotin	co-factors	2493	FALSE	FALSE	FALSE	FALSE	FALSE	0.753307	0.670808	0.753307	1.19586	-0.226927	NS	0	135.579	146.173	17.4816	11.9595	2.74458	0.661299	2.71288	0.661982	0.86144	1.42279	0.792088	3.67562	2.71427	0.898506
FMP52	SD-Ca	minerals	2428	FALSE	FALSE	FALSE	FALSE	FALSE	0.550195	0.670808	0.753307	1.10089	-0.321895	NS	0	125.369	132.006	12.3443	9.35129	2.29974	0.575302	2.21628	0.651008	0.779799	1.42279	0.792088	3.67562	2.71427	0.898506
FMP52	SD-Cu	metals	1967	FALSE	FALSE	FALSE	FALSE	FALSE	0.766796	0.670808	0.753307	1.36847	-0.0543225	NS	0	132.013	142.971	19.1063	13.3638	2.51132	0.780814	2.40637	0.821185	1.06912	1.42279	0.792088	3.67562	2.71427	0.898506
FMP52	SD-Fe	metals	2307	FALSE	FALSE	FALSE	FALSE	FALSE	0.816213	0.670808	0.753307	1.41758	-0.00520569	NS	0	130.978	143.647	18.7587	13.0589	2.53707	0.871748	2.34111	0.921189	1.25818	1.42279	0.792088	3.67562	2.71427	0.898506
FMP52	SD-Inositol	co-factors	2108	FALSE	FALSE	FALSE	FALSE	FALSE	0.821012	0.670808	0.753307	1.19172	-0.231067	NS	0	132.265	145.119	17.4799	12.0452	3.02978	0.639845	2.91393	0.777848	0.882196	1.42279	0.792088	3.67562	2.71427	0.898506
FMP52	SD-MSG	stresses & drugs	2355	FALSE	FALSE	FALSE	FALSE	FALSE	0.405058	0.670808	0.753307	-1.33658	-2.75937	NS	0	123.05	127.774	11.4676	8.97494	3.15965	0.480811	2.98571	0.697365	0.67972	1.42279	0.792088	3.67562	2.71427	0.898506
FMP52	SD-Mg	metals	776	FALSE	FALSE	FALSE	FALSE	FALSE	0.786641	0.670808	0.753307	0.115658	-1.30713	NS	0	137.11	148.719	21.1465	14.2192	3.55587	0.868892	3.60232	0.855535	1.18206	1.42279	0.792088	3.67562	2.71427	0.898506
FMP52	SD-Mn	metals	2113	FALSE	FALSE	FALSE	FALSE	FALSE	0.751102	0.670808	0.753307	1.60242	0.17963	NS	0	128.953	139.484	12.1661	8.72224	2.43162	0.683873	2.39759	0.817384	0.944969	1.42279	0.792088	3.67562	2.71427	0.898506
FMP52	SD-Phosphate	minerals	2429	FALSE	FALSE	FALSE	FALSE	FALSE	0.78249	0.670808	0.753307	0.0244504	-1.39834	NS	0	140.883	152.366	21.5012	14.1115	3.62148	0.837945	3.54088	1.18745	1.123	1.42279	0.792088	3.67562	2.71427	0.898506
FMP52	SD-Riboflavin	co-factors	1689	FALSE	FALSE	FALSE	FALSE	FALSE	0.685084	0.670808	0.753307	1.09719	-0.325602	NS	0	131.021	140.017	13.243	9.45815	2.27716	0.951632	2.20961	0.871165	1.34372	1.42279	0.792088	3.67562	2.71427	0.898506
FMP52	SD-Thiamin	co-factors	2419	FALSE	FALSE	FALSE	FALSE	FALSE	0.593126	0.670808	0.753307	0.783108	-0.639681	NS	0	131.785	139.115	14.5178	10.4358	2.443	0.785859	2.35243	0.85512	1.01222	1.42279	0.792088	3.67562	2.71427	0.898506
FMP52	SD-Zn	metals	1148	FALSE	FALSE	FALSE	FALSE	FALSE	0.771984	0.670808	0.753307	0.84452	-0.578269	NS	0	129.549	140.642	15.4016	10.951	2.55583	1.23181	2.38678	1.0135	1.84611	1.42279	0.792088	3.67562	2.71427	0.898506
FMP52	SD-aa	stresses & drugs	2446	FALSE	TRUE	FALSE	FALSE	FALSE	0	0.670808	0.753307	-8.13784	-9.56063	Down	0	120.232	111.686	6.72597	6.02223	2.76385	0.33963	2.71938	0.476491	0.440719	1.42279	0.792088	3.67562	2.71427	0.898506
FMP52	SGalactose	carbon sources	949	FALSE	FALSE	FALSE	FALSE	FALSE	0.779118	0.670808	0.753307	1.40205	-0.0207394	NS	0	131.194	142.561	17.1472	12.028	2.76372	0.616741	2.65333	0.727276	0.829286	1.42279	0.792088	3.67562	2.71427	0.898506
FMP52	SGlycerol	carbon sources	2355	FALSE	FALSE	FALSE	FALSE	FALSE	0.828794	0.670808	0.753307	1.0748	-0.347991	NS	0	139.822	153.011	18.4278	12.0435	2.85475	0.904261	2.69311	0.918604	1.23721	1.42279	0.792088	3.67562	2.71427	0.898506
FMP52	SOleate	carbon sources	928	FALSE	FALSE	FALSE	FALSE	FALSE	0.935798	0.670808	0.753307	1.03642	-0.386364	NS	0	135.928	160.717	17.2519	10.7343	4.12829	0.540702	3.93092	0.820595	0.789766	1.42279	0.792088	3.67562	2.71427	0.898506
FMP52	SRaffinose	carbon sources	63	FALSE	FALSE	FALSE	FALSE	FALSE	0.962516	0.670808	0.753307	1.59861	0.175823	NS	0	130.788	165.783	22.1073	13.3351	3.90858	0.788902	3.57724	1.25262	0.945486	1.42279	0.792088	3.67562	2.71427	0.898506
FMP52	SSucrose	carbon sources	1711	FALSE	FALSE	FALSE	FALSE	FALSE	0.627108	0.670808	0.753307	1.06687	-0.355919	NS	0	133.267	141.201	12.9366	9.16187	2.23695	0.864482	2.2184	0.875037	1.12184	1.42279	0.792088	3.67562	2.71427	0.898506
FMP52	Terbinafine	stresses & drugs	1023	FALSE	FALSE	FALSE	FALSE	FALSE	0.837484	0.670808	0.753307	1.232	-0.190787	NS	0	146.202	159.868	21.4672	13.4281	2.82353	0.852978	2.72405	0.875678	1.14961	1.42279	0.792088	3.67562	2.71427	0.898506
FMP52	Tunicamycin	stresses & drugs	966	FALSE	FALSE	FALSE	FALSE	FALSE	0.755253	0.670808	0.753307	1.09261	-0.330174	NS	0	142.978	153.617	17.5737	11.4399	2.74838	0.725292	2.60484	0.768566	0.998577	1.42279	0.792088	3.67562	2.71427	0.898506
FMP52	YPD	carbon sources	1254	FALSE	FALSE	FALSE	FALSE	FALSE	0.886252	0.670808	0.753307	1.03524	-0.38755	NS	0	382.462	399.608	36.6486	9.17114	3.57773	0.5833	3.4531	0.725995	0.764658	1.42279	0.792088	3.67562	2.71427	0.898506
FRE5	5%Ethanol	stresses & drugs	1131	FALSE	FALSE	FALSE	FALSE	FALSE	0.770687	0.336129	0.259274	-0.0266953	0.954607	NS	0	126.152	137.219	11.6145	8.4642	3.60471	0.434619	3.45236	0.862401	0.576533	-0.981303	0.287419	2.05123	2.71427	0.898506
FRE5	Amphotericin-B	stresses & drugs	760	FALSE	FALSE	FALSE	FALSE	FALSE	0.323217	0.336129	0.259274	-0.964029	0.0172736	NS	0	144.734	148.384	14.895	10.0382	2.98192	0.793239	2.74573	0.966216	1.22778	-0.981303	0.287419	2.05123	2.71427	0.898506
FRE5	CCCP	stresses & drugs	2776	FALSE	FALSE	FALSE	FALSE	FALSE	0.416472	0.336129	0.259274	-0.0574766	0.923826	NS	0	130.715	135.589	12.0999	8.92394	2.5843	0.520257	2.52582	0.678339	0.685765	-0.981303	0.287419	2.05123	2.71427	0.898506
FRE5	Cerulenin	stresses & drugs	1591	FALSE	FALSE	FALSE	FALSE	FALSE	0.443191	0.336129	0.259274	-1.57262	-0.591321	NS	0	134.951	140.123	16.2994	11.6322	3.66412	0.660263	3.40266	0.916052	0.960423	-0.981303	0.287419	2.05123	2.71427	0.898506
FRE5	DDW	stresses & drugs	2447	FALSE	FALSE	FALSE	FALSE	FALSE	0.460052	0.336129	0.259274	-0.572455	0.408847	NS	0	127.995	133.411	10.0393	7.52508	3.01816	0.587707	2.92654	0.704646	0.825973	-0.981303	0.287419	2.05123	2.71427	0.898506
FRE5	DTT	stresses & drugs	377	FALSE	FALSE	FALSE	FALSE	FALSE	0.679118	0.336129	0.259274	-0.582039	0.399263	NS	0	142.779	151.643	36.3723	23.9854	3.71606	0.711103	3.45108	0.995269	1.01878	-0.981303	0.287419	2.05123	2.71427	0.898506
FRE5	Deep-stationary	phases	1258	FALSE	FALSE	FALSE	FALSE	FALSE	0.653826	0.336129	0.259274	-1.99017	-1.00887	NS	0	132.61	141.012	22.9577	16.2806	4.11595	0.443621	3.95462	0.836395	0.654945	-0.981303	0.287419	2.05123	2.71427	0.898506
FRE5	Diploids	phases	1595	FALSE	FALSE	FALSE	FALSE	FALSE	0.172763	0.336129	0.259274	-0.588045	0.393258	NS	0	125.796	127.014	9.87347	7.77351	1.6109	0.784719	1.63975	0.783716	1.0399	-0.981303	0.287419	2.05123	2.71427	0.898506
FRE5	Exit-stationary	phases	2452	FALSE	FALSE	FALSE	FALSE	FALSE	0.243709	0.336129	0.259274	-3.39839	-2.41709	Down	0	128.795	131.288	9.33822	7.11278	3.34926	0.454612	3.27691	0.540552	0.613614	-0.981303	0.287419	2.05123	2.71427	0.898506
FRE5	Fluconazole	stresses & drugs	2399	FALSE	TRUE	FALSE	FALSE	FALSE	0	0.336129	0.259274	-4.13471	-3.1534	Down	0	141.99	136.792	12.3365	9.01843	2.84678	0.688508	2.73938	0.88505	0.924478	-0.981303	0.287419	2.05123	2.71427	0.898506
FRE5	Hydroxyurea	stresses & drugs	1129	FALSE	FALSE	FALSE	FALSE	FALSE	0.170169	0.336129	0.259274	-0.826126	0.155177	NS	0	129.457	130.619	11.578	8.86397	1.88339	0.933117	1.84742	0.8892	1.26232	-0.981303	0.287419	2.05123	2.71427	0.898506
FRE5	Mating	phases	1132	FALSE	FALSE	FALSE	FALSE	FALSE	0.268742	0.336129	0.259274	-0.491852	0.489451	NS	0	130.544	133.433	10.0491	7.53115	2.30356	0.699731	2.16637	0.780971	0.942097	-0.981303	0.287419	2.05123	2.71427	0.898506
FRE5	Rapamycin	stresses & drugs	862	FALSE	FALSE	FALSE	FALSE	FALSE	0.557328	0.336129	0.259274	-0.0629154	0.918387	NS	0	125.629	132.395	13.2646	10.019	2.99719	0.63544	2.87238	0.788705	0.848285	-0.981303	0.287419	2.05123	2.71427	0.898506
FRE5	SD+10Xaa	stresses & drugs	2642	FALSE	TRUE	FALSE	FALSE	FALSE	0	0.336129	0.259274	-5.37936	-4.39806	Down	0	127.552	122.123	8.09693	6.63017	2.96838	0.551809	2.87357	0.635875	0.724707	-0.981303	0.287419	2.05123	2.71427	0.898506
FRE5	SD+2-DeoxyGlucose	stresses & drugs	1814	FALSE	FALSE	FALSE	FALSE	FALSE	0.689754	0.336129	0.259274	-0.517311	0.463991	NS	0	119.93	129.032	9.16874	7.10578	3.53406	0.381813	3.44207	0.749257	0.529953	-0.981303	0.287419	2.05123	2.71427	0.898506
FRE5	SD+2MGlycerol	osmotic stress	1914	FALSE	FALSE	FALSE	FALSE	FALSE	0.241245	0.336129	0.259274	-1.59306	-0.611758	NS	0	133.413	135.869	12.9904	9.56098	2.69967	0.571433	2.67217	0.627876	0.778674	-0.981303	0.287419	2.05123	2.71427	0.898506
FRE5	SD+Ca	minerals	2516	FALSE	FALSE	FALSE	FALSE	FALSE	0.244617	0.336129	0.259274	-0.602373	0.37893	NS	0	123.624	126.133	7.69703	6.10232	2.16956	0.594897	2.13423	0.599453	0.779869	-0.981303	0.287419	2.05123	2.71427	0.898506
FRE5	SD+EGTA	metals	2182	FALSE	FALSE	FALSE	FALSE	FALSE	0.207393	0.336129	0.259274	-0.744293	0.23701	NS	0	135.155	137.003	12.6503	9.23365	2.39561	1.18988	2.29655	0.994803	1.6093	-0.981303	0.287419	2.05123	2.71427	0.898506
FRE5	SD+KCl	osmotic stress	590	FALSE	FALSE	FALSE	FALSE	FALSE	0.259274	0.336129	0.259274	-1.78864	-0.807335	NS	0	139.392	142.149	13.5496	9.53198	3.09001	0.66003	2.86025	0.893548	0.972765	-0.981303	0.287419	2.05123	2.71427	0.898506
FRE5	SD+NaCl	osmotic stress	1051	FALSE	TRUE	FALSE	FALSE	FALSE	0	0.336129	0.259274	-3.48511	-2.50381	Down	0	136.786	136.782	14.874	10.8742	2.63053	0.754792	2.50866	0.818945	1.04645	-0.981303	0.287419	2.05123	2.71427	0.898506
FRE5	SD+Sorbitol	osmotic stress	364	FALSE	FALSE	FALSE	FALSE	FALSE	0.894163	0.336129	0.259274	-1.75404	-0.772733	NS	0	140.689	158.594	18.6316	11.748	4.69484	0.258875	4.6342	0.333141	0.366357	-0.981303	0.287419	2.05123	2.71427	0.898506
FRE5	SD-Biotin	co-factors	143	FALSE	FALSE	FALSE	FALSE	FALSE	0.328145	0.336129	0.259274	-0.76968	0.211623	NS	0	135.579	139.288	13.9457	10.0121	2.74458	0.661299	2.71288	0.661982	0.86144	-0.981303	0.287419	2.05123	2.71427	0.898506
FRE5	SD-Ca	minerals	1369	FALSE	FALSE	FALSE	FALSE	FALSE	0.350454	0.336129	0.259274	0.0387334	1.02004	NS	0	125.369	129.369	11.211	8.66592	2.29974	0.575302	2.21628	0.651008	0.779799	-0.981303	0.287419	2.05123	2.71427	0.898506
FRE5	SD-Cu	metals	1839	FALSE	FALSE	FALSE	FALSE	FALSE	0.356031	0.336129	0.259274	-0.213932	0.767371	NS	0	132.013	136.091	17.2298	12.6605	2.51132	0.780814	2.40637	0.821185	1.06912	-0.981303	0.287419	2.05123	2.71427	0.898506
FRE5	SD-Fe	metals	1765	FALSE	FALSE	FALSE	FALSE	FALSE	0.503243	0.336129	0.259274	0.309778	1.29108	NS	0	130.978	136.976	15.8323	11.5584	2.53707	0.871748	2.34111	0.921189	1.25818	-0.981303	0.287419	2.05123	2.71427	0.898506
FRE5	SD-Inositol	co-factors	1033	FALSE	FALSE	FALSE	FALSE	FALSE	0.208431	0.336129	0.259274	-2.35648	-1.37517	NS	0	132.265	134.137	12.866	9.5917	3.02978	0.639845	2.91393	0.777848	0.882196	-0.981303	0.287419	2.05123	2.71427	0.898506
FRE5	SD-MSG	stresses & drugs	2386	FALSE	FALSE	FALSE	FALSE	FALSE	0.487938	0.336129	0.259274	-0.82516	0.156143	NS	0	123.05	128.837	9.43934	7.32656	3.15965	0.480811	2.98571	0.697365	0.67972	-0.981303	0.287419	2.05123	2.71427	0.898506
FRE5	SD-Mg	metals	803	FALSE	FALSE	FALSE	FALSE	FALSE	0.666667	0.336129	0.259274	-0.331005	0.650298	NS	0	137.11	145.745	27.174	18.6449	3.55587	0.868892	3.60232	0.855535	1.18206	-0.981303	0.287419	2.05123	2.71427	0.898506
FRE5	SD-Mn	metals	2460	FALSE	FALSE	FALSE	FALSE	FALSE	0.249805	0.336129	0.259274	-0.85398	0.127323	NS	0	128.953	131.552	9.51812	7.23525	2.43162	0.683873	2.39759	0.817384	0.944969	-0.981303	0.287419	2.05123	2.71427	0.898506
FRE5	SD-Phosphate	minerals	3425	FALSE	TRUE	FALSE	FALSE	FALSE	0	0.336129	0.259274	-4.32187	-3.34056	Down	0	140.883	128.394	13.6317	10.6171	3.62148	0.837945	3.54088	1.18745	1.123	-0.981303	0.287419	2.05123	2.71427	0.898506
FRE5	SD-Riboflavin	co-factors	1805	FALSE	FALSE	FALSE	FALSE	FALSE	0.184047	0.336129	0.259274	-1.03634	-0.0550353	NS	0	131.021	132.468	10.9276	8.24921	2.27716	0.951632	2.20961	0.871165	1.34372	-0.981303	0.287419	2.05123	2.71427	0.898506
FRE5	SD-Thiamin	co-factors	1804	FALSE	FALSE	FALSE	FALSE	FALSE	0.137873	0.336129	0.259274	-2.38761	-1.40631	NS	0	131.785	132.266	14.5195	10.9775	2.443	0.785859	2.35243	0.85512	1.01222	-0.981303	0.287419	2.05123	2.71427	0.898506
FRE5	SD-Zn	metals	1005	FALSE	FALSE	FALSE	FALSE	FALSE	0.182361	0.336129	0.259274	-1.04176	-0.0604617	NS	0	129.549	130.965	13.3589	10.2004	2.55583	1.23181	2.38678	1.0135	1.84611	-0.981303	0.287419	2.05123	2.71427	0.898506
FRE5	SD-aa	stresses & drugs	1961	FALSE	TRUE	FALSE	FALSE	FALSE	0	0.336129	0.259274	-8.13784	-7.15654	Down	0	120.232	117.422	6.95636	5.92426	2.76385	0.33963	2.71938	0.476491	0.440719	-0.981303	0.287419	2.05123	2.71427	0.898506
FRE5	SGalactose	carbon sources	278	FALSE	FALSE	FALSE	FALSE	FALSE	0.450454	0.336129	0.259274	-0.188095	0.793208	NS	0	131.194	136.46	15.2998	11.2119	2.76372	0.616741	2.65333	0.727276	0.829286	-0.981303	0.287419	2.05123	2.71427	0.898506
FRE5	SGlycerol	carbon sources	2542	FALSE	FALSE	FALSE	FALSE	FALSE	0.239948	0.336129	0.259274	-1.19189	-0.210584	NS	0	139.822	142.249	14.8906	10.468	2.85475	0.904261	2.69311	0.918604	1.23721	-0.981303	0.287419	2.05123	2.71427	0.898506
FRE5	SOleate	carbon sources	1661	FALSE	TRUE	FALSE	FALSE	FALSE	0	0.336129	0.259274	-7.63504	-6.65374	Down	0	135.928	134.552	13.1824	9.7972	4.12829	0.540702	3.93092	0.820595	0.789766	-0.981303	0.287419	2.05123	2.71427	0.898506
FRE5	SRaffinose	carbon sources	39	FALSE	FALSE	FALSE	FALSE	FALSE	0.734241	0.336129	0.259274	-0.544024	0.437279	NS	0	130.788	140.941	14.8459	10.5334	3.90858	0.788902	3.57724	1.25262	0.945486	-0.981303	0.287419	2.05123	2.71427	0.898506
FRE5	SSucrose	carbon sources	1430	FALSE	FALSE	FALSE	FALSE	FALSE	0.16952	0.336129	0.259274	-1.30523	-0.323932	NS	0	133.267	134.424	10.6579	7.92861	2.23695	0.864482	2.2184	0.875037	1.12184	-0.981303	0.287419	2.05123	2.71427	0.898506
FRE5	Terbinafine	stresses & drugs	1245	FALSE	FALSE	FALSE	FALSE	FALSE	0.258495	0.336129	0.259274	-1.07499	-0.0936835	NS	0	146.202	148.952	23.122	15.5232	2.82353	0.852978	2.72405	0.875678	1.14961	-0.981303	0.287419	2.05123	2.71427	0.898506
FRE5	Tunicamycin	stresses & drugs	932	FALSE	FALSE	FALSE	FALSE	FALSE	0.229961	0.336129	0.259274	-1.45619	-0.474883	NS	0	142.978	145.21	13.2253	9.1077	2.74838	0.725292	2.60484	0.768566	0.998577	-0.981303	0.287419	2.05123	2.71427	0.898506
FRE5	YPD	carbon sources	718	FALSE	FALSE	FALSE	FALSE	FALSE	0.732815	0.336129	0.259274	-0.180881	0.800421	NS	0	382.462	392.56	39.6911	10.1108	3.57773	0.5833	3.4531	0.725995	0.764658	-0.981303	0.287419	2.05123	2.71427	0.898506
FRE6	5%Ethanol	stresses & drugs	1165	FALSE	FALSE	FALSE	FALSE	FALSE	0.418936	0.450062	0.429831	-2.39873	-2.28669	NS	0	126.152	131.058	10.6677	8.1397	3.60471	0.434619	3.45236	0.862401	0.576533	-0.112038	0.446822	2.63857	2.71427	0.898506
FRE6	Amphotericin-B	stresses & drugs	2103	FALSE	FALSE	FALSE	FALSE	FALSE	0.688197	0.450062	0.429831	0.440796	0.552833	NS	0	144.734	153.801	17.7416	11.5355	2.98192	0.793239	2.74573	0.966216	1.22778	-0.112038	0.446822	2.63857	2.71427	0.898506
FRE6	CCCP	stresses & drugs	1886	FALSE	FALSE	FALSE	FALSE	FALSE	0.440726	0.450062	0.429831	0.066948	0.178986	NS	0	130.715	135.859	9.87644	7.26962	2.5843	0.520257	2.52582	0.678339	0.685765	-0.112038	0.446822	2.63857	2.71427	0.898506
FRE6	Cerulenin	stresses & drugs	1140	FALSE	FALSE	FALSE	FALSE	FALSE	0.850843	0.450062	0.429831	0.437493	0.54953	NS	0	134.951	149.438	17.4597	11.6836	3.66412	0.660263	3.40266	0.916052	0.960423	-0.112038	0.446822	2.63857	2.71427	0.898506
FRE6	DDW	stresses & drugs	1109	FALSE	FALSE	FALSE	FALSE	FALSE	0.373152	0.450062	0.429831	-1.0438	-0.931763	NS	0	127.995	132.29	10.7819	8.1502	3.01816	0.587707	2.92654	0.704646	0.825973	-0.112038	0.446822	2.63857	2.71427	0.898506
FRE6	DTT	stresses & drugs	383	FALSE	FALSE	FALSE	FALSE	FALSE	0.86083	0.450062	0.429831	0.412203	0.52424	NS	0	142.779	157.881	32.7612	20.7505	3.71606	0.711103	3.45108	0.995269	1.01878	-0.112038	0.446822	2.63857	2.71427	0.898506
FRE6	Deep-stationary	phases	1002	FALSE	FALSE	FALSE	FALSE	FALSE	0.888716	0.450062	0.429831	0.176758	0.288796	NS	0	132.61	149.917	25.1028	16.7444	4.11595	0.443621	3.95462	0.836395	0.654945	-0.112038	0.446822	2.63857	2.71427	0.898506
FRE6	Diploids	phases	1534	FALSE	FALSE	FALSE	FALSE	FALSE	0.285214	0.450062	0.429831	0.537883	0.649921	NS	0	125.796	128.889	12.5694	9.75217	1.6109	0.784719	1.63975	0.783716	1.0399	-0.112038	0.446822	2.63857	2.71427	0.898506
FRE6	Exit-stationary	phases	1557	FALSE	FALSE	FALSE	FALSE	FALSE	0.768482	0.450062	0.429831	0.524648	0.636685	NS	0	128.795	139.819	12.3182	8.81013	3.34926	0.454612	3.27691	0.540552	0.613614	-0.112038	0.446822	2.63857	2.71427	0.898506
FRE6	Fluconazole	stresses & drugs	2244	FALSE	FALSE	FALSE	FALSE	FALSE	0.223865	0.450062	0.429831	-1.7381	-1.62606	NS	0	141.99	144.129	17.6339	12.2348	2.84678	0.688508	2.73938	0.88505	0.924478	-0.112038	0.446822	2.63857	2.71427	0.898506
FRE6	Hydroxyurea	stresses & drugs	1065	FALSE	FALSE	FALSE	FALSE	FALSE	0.202983	0.450062	0.429831	-0.437239	-0.325201	NS	0	129.457	131.237	10.1321	7.72045	1.88339	0.933117	1.84742	0.8892	1.26232	-0.112038	0.446822	2.63857	2.71427	0.898506
FRE6	Mating	phases	766	FALSE	FALSE	FALSE	FALSE	FALSE	0.133982	0.450062	0.429831	-2.61374	-2.5017	NS	0	130.544	130.934	9.53903	7.28539	2.30356	0.699731	2.16637	0.780971	0.942097	-0.112038	0.446822	2.63857	2.71427	0.898506
FRE6	Rapamycin	stresses & drugs	826	FALSE	FALSE	FALSE	FALSE	FALSE	0.683268	0.450062	0.429831	0.502079	0.614117	NS	0	125.629	134.589	13.6546	10.1454	2.99719	0.63544	2.87238	0.788705	0.848285	-0.112038	0.446822	2.63857	2.71427	0.898506
FRE6	SD+10Xaa	stresses & drugs	2628	FALSE	FALSE	FALSE	FALSE	FALSE	0.535538	0.450062	0.429831	-0.13564	-0.0236022	NS	0	127.552	133.983	8.93459	6.66844	2.96838	0.551809	2.87357	0.635875	0.724707	-0.112038	0.446822	2.63857	2.71427	0.898506
FRE6	SD+2-DeoxyGlucose	stresses & drugs	1405	FALSE	FALSE	FALSE	FALSE	FALSE	0.754215	0.450062	0.429831	0.0101634	0.122201	NS	0	119.93	130.546	8.42779	6.45582	3.53406	0.381813	3.44207	0.749257	0.529953	-0.112038	0.446822	2.63857	2.71427	0.898506
FRE6	SD+2MGlycerol	osmotic stress	2122	FALSE	FALSE	FALSE	FALSE	FALSE	0.50428	0.450062	0.429831	0.192897	0.304934	NS	0	133.413	139.425	14.0017	10.0425	2.69967	0.571433	2.67217	0.627876	0.778674	-0.112038	0.446822	2.63857	2.71427	0.898506
FRE6	SD+Ca	minerals	2231	FALSE	FALSE	FALSE	FALSE	FALSE	0.335279	0.450062	0.429831	0.158583	0.27062	NS	0	123.624	127.426	8.5909	6.74185	2.16956	0.594897	2.13423	0.599453	0.779869	-0.112038	0.446822	2.63857	2.71427	0.898506
FRE6	SD+EGTA	metals	1531	FALSE	FALSE	FALSE	FALSE	FALSE	0.311803	0.450062	0.429831	-0.190006	-0.0779685	NS	0	135.155	138.653	14.301	10.3142	2.39561	1.18988	2.29655	0.994803	1.6093	-0.112038	0.446822	2.63857	2.71427	0.898506
FRE6	SD+KCl	osmotic stress	421	FALSE	FALSE	FALSE	FALSE	FALSE	0.794553	0.450062	0.429831	0.903923	1.01596	NS	0	139.392	151.268	19.7119	13.0311	3.09001	0.66003	2.86025	0.893548	0.972765	-0.112038	0.446822	2.63857	2.71427	0.898506
FRE6	SD+NaCl	osmotic stress	1097	FALSE	FALSE	FALSE	FALSE	FALSE	0.497536	0.450062	0.429831	0.209962	0.322	NS	0	136.786	142.697	14.7584	10.3425	2.63053	0.754792	2.50866	0.818945	1.04645	-0.112038	0.446822	2.63857	2.71427	0.898506
FRE6	SD+Sorbitol	osmotic stress	211	FALSE	FALSE	FALSE	FALSE	FALSE	0.946563	0.450062	0.429831	0.443625	0.555663	NS	0	140.689	167.734	20.9936	12.5161	4.69484	0.258875	4.6342	0.333141	0.366357	-0.112038	0.446822	2.63857	2.71427	0.898506
FRE6	SD-Biotin	co-factors	2446	FALSE	FALSE	FALSE	FALSE	FALSE	0.255772	0.450062	0.429831	-1.29827	-1.18623	NS	0	135.579	138.275	12.9539	9.36823	2.74458	0.661299	2.71288	0.661982	0.86144	-0.112038	0.446822	2.63857	2.71427	0.898506
FRE6	SD-Ca	minerals	2316	FALSE	FALSE	FALSE	FALSE	FALSE	0.304021	0.450062	0.429831	-0.298643	-0.186605	NS	0	125.369	128.74	10.3885	8.06938	2.29974	0.575302	2.21628	0.651008	0.779799	-0.112038	0.446822	2.63857	2.71427	0.898506
FRE6	SD-Cu	metals	2015	FALSE	TRUE	FALSE	FALSE	FALSE	0	0.450062	0.429831	-3.21628	-3.10425	Down	0	132.013	130.162	12.982	9.9737	2.51132	0.780814	2.40637	0.821185	1.06912	-0.112038	0.446822	2.63857	2.71427	0.898506
FRE6	SD-Fe	metals	1427	FALSE	TRUE	FALSE	FALSE	FALSE	0	0.450062	0.429831	-2.91033	-2.79829	NS	0	130.978	128.959	11.6195	9.01019	2.53707	0.871748	2.34111	0.921189	1.25818	-0.112038	0.446822	2.63857	2.71427	0.898506
FRE6	SD-Inositol	co-factors	2258	FALSE	FALSE	FALSE	FALSE	FALSE	0.489754	0.450062	0.429831	-0.408045	-0.296007	NS	0	132.265	138.08	14.5335	10.5254	3.02978	0.639845	2.91393	0.777848	0.882196	-0.112038	0.446822	2.63857	2.71427	0.898506
FRE6	SD-MSG	stresses & drugs	2416	FALSE	FALSE	FALSE	FALSE	FALSE	0.705188	0.450062	0.429831	0.47265	0.584688	NS	0	123.05	132.51	11.3018	8.52895	3.15965	0.480811	2.98571	0.697365	0.67972	-0.112038	0.446822	2.63857	2.71427	0.898506
FRE6	SD-Mg	metals	211	FALSE	FALSE	FALSE	FALSE	FALSE	0.914267	0.450062	0.429831	0.999996	1.11203	NS	0	137.11	157.588	26.2879	16.6815	3.55587	0.868892	3.60232	0.855535	1.18206	-0.112038	0.446822	2.63857	2.71427	0.898506
FRE6	SD-Mn	metals	1843	FALSE	FALSE	FALSE	FALSE	FALSE	0.287678	0.450062	0.429831	-0.553678	-0.441641	NS	0	128.953	132.102	11.8245	8.95098	2.43162	0.683873	2.39759	0.817384	0.944969	-0.112038	0.446822	2.63857	2.71427	0.898506
FRE6	SD-Phosphate	minerals	1956	FALSE	TRUE	FALSE	FALSE	FALSE	0	0.450062	0.429831	-4.32187	-4.20983	Down	0	140.883	140.864	19.2635	13.6752	3.62148	0.837945	3.54088	1.18745	1.123	-0.112038	0.446822	2.63857	2.71427	0.898506
FRE6	SD-Riboflavin	co-factors	2499	FALSE	FALSE	FALSE	FALSE	FALSE	0.124514	0.450062	0.429831	-2.25183	-2.1398	NS	0	131.021	131.119	10.0212	7.64282	2.27716	0.951632	2.20961	0.871165	1.34372	-0.112038	0.446822	2.63857	2.71427	0.898506
FRE6	SD-Thiamin	co-factors	2361	FALSE	FALSE	FALSE	FALSE	FALSE	0.226589	0.450062	0.429831	-0.989424	-0.877386	NS	0	131.785	133.957	15.8309	11.8179	2.443	0.785859	2.35243	0.85512	1.01222	-0.112038	0.446822	2.63857	2.71427	0.898506
FRE6	SD-Zn	metals	1808	FALSE	FALSE	FALSE	FALSE	FALSE	0.329572	0.450062	0.429831	-0.257597	-0.145559	NS	0	129.549	133.268	13.053	9.79454	2.55583	1.23181	2.38678	1.0135	1.84611	-0.112038	0.446822	2.63857	2.71427	0.898506
FRE6	SD-aa	stresses & drugs	1899	FALSE	FALSE	FALSE	FALSE	FALSE	0.456939	0.450062	0.429831	-0.276622	-0.164585	NS	0	120.232	125.596	10.4506	8.32088	2.76385	0.33963	2.71938	0.476491	0.440719	-0.112038	0.446822	2.63857	2.71427	0.898506
FRE6	SGalactose	carbon sources	902	FALSE	FALSE	FALSE	FALSE	FALSE	0.511025	0.450062	0.429831	0.103427	0.215465	NS	0	131.194	137.292	14.5665	10.6099	2.76372	0.616741	2.65333	0.727276	0.829286	-0.112038	0.446822	2.63857	2.71427	0.898506
FRE6	SGlycerol	carbon sources	1872	FALSE	TRUE	FALSE	FALSE	FALSE	0	0.450062	0.429831	-3.157	-3.04496	Down	0	139.822	136.897	16.3557	11.9475	2.85475	0.904261	2.69311	0.918604	1.23721	-0.112038	0.446822	2.63857	2.71427	0.898506
FRE6	SOleate	carbon sources	333	FALSE	FALSE	FALSE	FALSE	FALSE	0.799351	0.450062	0.429831	-0.783501	-0.671464	NS	0	135.928	147.966	14.6295	9.8871	4.12829	0.540702	3.93092	0.820595	0.789766	-0.112038	0.446822	2.63857	2.71427	0.898506
FRE6	SSucrose	carbon sources	1556	FALSE	FALSE	FALSE	FALSE	FALSE	0.176005	0.450062	0.429831	-1.20745	-1.09541	NS	0	133.267	134.554	11.8546	8.81031	2.23695	0.864482	2.2184	0.875037	1.12184	-0.112038	0.446822	2.63857	2.71427	0.898506
FRE6	Terbinafine	stresses & drugs	1651	FALSE	FALSE	FALSE	FALSE	FALSE	0.606744	0.450062	0.429831	0.319257	0.431295	NS	0	146.202	153.752	17.753	11.5465	2.82353	0.852978	2.72405	0.875678	1.14961	-0.112038	0.446822	2.63857	2.71427	0.898506
FRE6	Tunicamycin	stresses & drugs	1431	FALSE	FALSE	FALSE	FALSE	FALSE	0.36096	0.450062	0.429831	-0.535346	-0.423308	NS	0	142.978	147.112	14.1223	9.59971	2.74838	0.725292	2.60484	0.768566	0.998577	-0.112038	0.446822	2.63857	2.71427	0.898506
FRE6	YPD	carbon sources	872	FALSE	FALSE	FALSE	FALSE	FALSE	0.408431	0.450062	0.429831	-1.80053	-1.68849	NS	0	382.462	387.228	24.2419	6.26036	3.57773	0.5833	3.4531	0.725995	0.764658	-0.112038	0.446822	2.63857	2.71427	0.898506
FSH3	5%Ethanol	stresses & drugs	1262	FALSE	FALSE	FALSE	FALSE	FALSE	0.459274	0.371073	0.326719	-2.13047	-2.35407	NS	0	126.152	131.555	11.1739	8.49372	3.60471	0.434619	3.45236	0.862401	0.576533	0.223603	0.523476	2.86536	2.71427	0.898506
FSH3	Amphotericin-B	stresses & drugs	2006	FALSE	FALSE	FALSE	FALSE	FALSE	0.603761	0.371073	0.326719	0.137855	-0.0857483	NS	0	144.734	152.256	17.4643	11.4703	2.98192	0.793239	2.74573	0.966216	1.22778	0.223603	0.523476	2.86536	2.71427	0.898506
FSH3	CCCP	stresses & drugs	1958	FALSE	FALSE	FALSE	FALSE	FALSE	0.30882	0.371073	0.326719	-0.82417	-1.04777	NS	0	130.715	134.171	11.0666	8.24814	2.5843	0.520257	2.52582	0.678339	0.685765	0.223603	0.523476	2.86536	2.71427	0.898506
FSH3	Cerulenin	stresses & drugs	1325	FALSE	FALSE	FALSE	FALSE	FALSE	0.854086	0.371073	0.326719	0.467423	0.24382	NS	0	134.951	149.651	17.987	12.0193	3.66412	0.660263	3.40266	0.916052	0.960423	0.223603	0.523476	2.86536	2.71427	0.898506
FSH3	DDW	stresses & drugs	2508	FALSE	FALSE	FALSE	FALSE	FALSE	0.202075	0.371073	0.326719	-2.6349	-2.8585	NS	0	127.995	129.764	9.28899	7.15836	3.01816	0.587707	2.92654	0.704646	0.825973	0.223603	0.523476	2.86536	2.71427	0.898506
FSH3	DTT	stresses & drugs	425	FALSE	FALSE	FALSE	FALSE	FALSE	0.80856	0.371073	0.326719	0.0309749	-0.192628	NS	0	142.779	155.123	37.8532	24.402	3.71606	0.711103	3.45108	0.995269	1.01878	0.223603	0.523476	2.86536	2.71427	0.898506
FSH3	Deep-stationary	phases	947	FALSE	FALSE	FALSE	FALSE	FALSE	0.79585	0.371073	0.326719	-0.955877	-1.17948	NS	0	132.61	144.533	26.3032	18.1988	4.11595	0.443621	3.95462	0.836395	0.654945	0.223603	0.523476	2.86536	2.71427	0.898506
FSH3	Diploids	phases	964	FALSE	FALSE	FALSE	FALSE	FALSE	0.288457	0.371073	0.326719	0.565022	0.341419	NS	0	125.796	128.949	14.2105	11.0202	1.6109	0.784719	1.63975	0.783716	1.0399	0.223603	0.523476	2.86536	2.71427	0.898506
FSH3	Exit-stationary	phases	2224	FALSE	FALSE	FALSE	FALSE	FALSE	0.606874	0.371073	0.326719	-0.556981	-0.780584	NS	0	128.795	136.346	13.2556	9.72206	3.34926	0.454612	3.27691	0.540552	0.613614	0.223603	0.523476	2.86536	2.71427	0.898506
FSH3	Fluconazole	stresses & drugs	2256	FALSE	TRUE	FALSE	FALSE	FALSE	0	0.371073	0.326719	-4.13471	-4.35831	Down	0	141.99	136.726	13.9429	10.1977	2.84678	0.688508	2.73938	0.88505	0.924478	0.223603	0.523476	2.86536	2.71427	0.898506
FSH3	Hydroxyurea	stresses & drugs	1420	FALSE	TRUE	FALSE	FALSE	FALSE	0	0.371073	0.326719	-2.01838	-2.24199	NS	0	129.457	129.329	9.60122	7.42387	1.88339	0.933117	1.84742	0.8892	1.26232	0.223603	0.523476	2.86536	2.71427	0.898506
FSH3	Mating	phases	1073	FALSE	FALSE	FALSE	FALSE	FALSE	0.138262	0.371073	0.326719	-2.47211	-2.69571	NS	0	130.544	131.033	10.2171	7.79738	2.30356	0.699731	2.16637	0.780971	0.942097	0.223603	0.523476	2.86536	2.71427	0.898506
FSH3	Rapamycin	stresses & drugs	802	FALSE	FALSE	FALSE	FALSE	FALSE	0.683917	0.371073	0.326719	0.504877	0.281275	NS	0	125.629	134.601	12.3898	9.2048	2.99719	0.63544	2.87238	0.788705	0.848285	0.223603	0.523476	2.86536	2.71427	0.898506
FSH3	SD+10Xaa	stresses & drugs	2592	FALSE	FALSE	FALSE	FALSE	FALSE	0.434371	0.371073	0.326719	-0.661517	-0.88512	NS	0	127.552	132.629	8.42854	6.35496	2.96838	0.551809	2.87357	0.635875	0.724707	0.223603	0.523476	2.86536	2.71427	0.898506
FSH3	SD+2-DeoxyGlucose	stresses & drugs	1203	FALSE	FALSE	FALSE	FALSE	FALSE	0.783658	0.371073	0.326719	0.292873	0.0692697	NS	0	119.93	131.448	10.4904	7.98065	3.53406	0.381813	3.44207	0.749257	0.529953	0.223603	0.523476	2.86536	2.71427	0.898506
FSH3	SD+2MGlycerol	osmotic stress	2002	FALSE	FALSE	FALSE	FALSE	FALSE	0.326719	0.371073	0.326719	-0.82365	-1.04725	NS	0	133.413	137.101	14.831	10.8176	2.69967	0.571433	2.67217	0.627876	0.778674	0.223603	0.523476	2.86536	2.71427	0.898506
FSH3	SD+Ca	minerals	2567	FALSE	FALSE	FALSE	FALSE	FALSE	0.22153	0.371073	0.326719	-0.907058	-1.13066	NS	0	123.624	125.719	6.92583	5.50899	2.16956	0.594897	2.13423	0.599453	0.779869	0.223603	0.523476	2.86536	2.71427	0.898506
FSH3	SD+KCl	osmotic stress	115	FALSE	FALSE	FALSE	FALSE	FALSE	0.515824	0.371073	0.326719	-0.383005	-0.606608	NS	0	139.392	145.539	15.1105	10.3825	3.09001	0.66003	2.86025	0.893548	0.972765	0.223603	0.523476	2.86536	2.71427	0.898506
FSH3	SD+NaCl	osmotic stress	444	FALSE	TRUE	FALSE	FALSE	FALSE	0	0.371073	0.326719	-3.48511	-3.70871	Down	0	136.786	136.239	13.0638	9.58886	2.63053	0.754792	2.50866	0.818945	1.04645	0.223603	0.523476	2.86536	2.71427	0.898506
FSH3	SD-Biotin	co-factors	2578	FALSE	FALSE	FALSE	FALSE	FALSE	0.306615	0.371073	0.326719	-0.907003	-1.13061	NS	0	135.579	139.001	13.8601	9.97124	2.74458	0.661299	2.71288	0.661982	0.86144	0.223603	0.523476	2.86536	2.71427	0.898506
FSH3	SD-Ca	minerals	2042	FALSE	FALSE	FALSE	FALSE	FALSE	0.282361	0.371073	0.326719	-0.489803	-0.713406	NS	0	125.369	128.419	12.5461	9.76966	2.29974	0.575302	2.21628	0.651008	0.779799	0.223603	0.523476	2.86536	2.71427	0.898506
FSH3	SD-Fe	metals	2093	FALSE	TRUE	FALSE	FALSE	FALSE	0	0.371073	0.326719	-2.91033	-3.13393	NS	0	130.978	128.812	12.1168	9.40661	2.53707	0.871748	2.34111	0.921189	1.25818	0.223603	0.523476	2.86536	2.71427	0.898506
FSH3	SD-Inositol	co-factors	1705	FALSE	FALSE	FALSE	FALSE	FALSE	0.532296	0.371073	0.326719	-0.222816	-0.446419	NS	0	132.265	138.663	14.2825	10.3001	3.02978	0.639845	2.91393	0.777848	0.882196	0.223603	0.523476	2.86536	2.71427	0.898506
FSH3	SD-MSG	stresses & drugs	2178	FALSE	FALSE	FALSE	FALSE	FALSE	0.650324	0.371073	0.326719	0.131096	-0.0925065	NS	0	123.05	131.385	11.6066	8.83404	3.15965	0.480811	2.98571	0.697365	0.67972	0.223603	0.523476	2.86536	2.71427	0.898506
FSH3	SD-Mg	metals	446	FALSE	FALSE	FALSE	FALSE	FALSE	0.56978	0.371073	0.326719	-0.650784	-0.874387	NS	0	137.11	144.057	25.3223	17.578	3.55587	0.868892	3.60232	0.855535	1.18206	0.223603	0.523476	2.86536	2.71427	0.898506
FSH3	SD-Mn	metals	1947	FALSE	FALSE	FALSE	FALSE	FALSE	0.170687	0.371073	0.326719	-1.92133	-2.14493	NS	0	128.953	130.123	10.3851	7.98103	2.43162	0.683873	2.39759	0.817384	0.944969	0.223603	0.523476	2.86536	2.71427	0.898506
FSH3	SD-Phosphate	minerals	2341	FALSE	TRUE	FALSE	FALSE	FALSE	0	0.371073	0.326719	-4.32187	-4.54547	Down	0	140.883	138.811	17.8844	12.884	3.62148	0.837945	3.54088	1.18745	1.123	0.223603	0.523476	2.86536	2.71427	0.898506
FSH3	SD-Riboflavin	co-factors	2719	FALSE	FALSE	FALSE	FALSE	FALSE	0.185214	0.371073	0.326719	-1.02377	-1.24737	NS	0	131.021	132.488	10.1044	7.62661	2.27716	0.951632	2.20961	0.871165	1.34372	0.223603	0.523476	2.86536	2.71427	0.898506
FSH3	SD-Thiamin	co-factors	2467	FALSE	TRUE	FALSE	FALSE	FALSE	0	0.371073	0.326719	-3.1087	-3.3323	Down	0	131.785	131.573	13.7557	10.4548	2.443	0.785859	2.35243	0.85512	1.01222	0.223603	0.523476	2.86536	2.71427	0.898506
FSH3	SD-Zn	metals	1851	FALSE	FALSE	FALSE	FALSE	FALSE	0.152918	0.371073	0.326719	-1.40175	-1.62535	NS	0	129.549	130.325	13.1985	10.1274	2.55583	1.23181	2.38678	1.0135	1.84611	0.223603	0.523476	2.86536	2.71427	0.898506
FSH3	SD-aa	stresses & drugs	2157	FALSE	FALSE	FALSE	FALSE	FALSE	0.396239	0.371073	0.326719	-0.818125	-1.04173	NS	0	120.232	124.834	9.2464	7.40696	2.76385	0.33963	2.71938	0.476491	0.440719	0.223603	0.523476	2.86536	2.71427	0.898506
FSH3	SGalactose	carbon sources	1021	FALSE	FALSE	FALSE	FALSE	FALSE	0.473411	0.371073	0.326719	-0.0649517	-0.288555	NS	0	131.194	136.799	15.0444	10.9974	2.76372	0.616741	2.65333	0.727276	0.829286	0.223603	0.523476	2.86536	2.71427	0.898506
FSH3	SGlycerol	carbon sources	1903	FALSE	TRUE	FALSE	FALSE	FALSE	0	0.371073	0.326719	-3.157	-3.3806	Down	0	139.822	136.605	15.9271	11.6593	2.85475	0.904261	2.69311	0.918604	1.23721	0.223603	0.523476	2.86536	2.71427	0.898506
FSH3	SOleate	carbon sources	480	FALSE	FALSE	FALSE	FALSE	FALSE	0.800908	0.371073	0.326719	-0.774035	-0.997637	NS	0	135.928	148.012	15.6653	10.5838	4.12829	0.540702	3.93092	0.820595	0.789766	0.223603	0.523476	2.86536	2.71427	0.898506
FSH3	SSucrose	carbon sources	1669	FALSE	FALSE	FALSE	FALSE	FALSE	0.231647	0.371073	0.326719	-0.616555	-0.840158	NS	0	133.267	135.525	11.3164	8.35005	2.23695	0.864482	2.2184	0.875037	1.12184	0.223603	0.523476	2.86536	2.71427	0.898506
FSH3	Terbinafine	stresses & drugs	928	FALSE	FALSE	FALSE	FALSE	FALSE	0.557458	0.371073	0.326719	0.157304	-0.0662993	NS	0	146.202	152.971	18.0491	11.799	2.82353	0.852978	2.72405	0.875678	1.14961	0.223603	0.523476	2.86536	2.71427	0.898506
FSH3	Tunicamycin	stresses & drugs	1636	FALSE	FALSE	FALSE	FALSE	FALSE	0.158236	0.371073	0.326719	-2.52405	-2.74765	NS	0	142.978	143.867	12.4163	8.6304	2.74838	0.725292	2.60484	0.768566	0.998577	0.223603	0.523476	2.86536	2.71427	0.898506
FSH3	YPD	carbon sources	959	FALSE	FALSE	FALSE	FALSE	FALSE	0.448249	0.371073	0.326719	-1.60099	-1.82459	NS	0	382.462	387.712	42.8894	11.0622	3.57773	0.5833	3.4531	0.725995	0.764658	0.223603	0.523476	2.86536	2.71427	0.898506
GFD2	5%Ethanol	stresses & drugs	1679	FALSE	FALSE	FALSE	FALSE	FALSE	0.819066	0.416352	0.415629	0.416558	0.686517	NS	0	126.152	138.943	16.4503	11.8395	3.60471	0.434619	3.45236	0.862401	0.576533	-0.269959	0.409987	2.53187	2.71427	0.898506
GFD2	Amphotericin-B	stresses & drugs	1545	FALSE	FALSE	FALSE	FALSE	FALSE	0.245785	0.416352	0.415629	-1.46562	-1.19566	NS	0	144.734	147.263	16.6607	11.3136	2.98192	0.793239	2.74573	0.966216	1.22778	-0.269959	0.409987	2.53187	2.71427	0.898506
GFD2	CCCP	stresses & drugs	2196	FALSE	FALSE	FALSE	FALSE	FALSE	0.449027	0.416352	0.415629	0.116643	0.386603	NS	0	130.715	135.97	10.0266	7.37412	2.5843	0.520257	2.52582	0.678339	0.685765	-0.269959	0.409987	2.53187	2.71427	0.898506
GFD2	Cerulenin	stresses & drugs	1013	FALSE	FALSE	FALSE	FALSE	FALSE	0.874189	0.416352	0.415629	0.667895	0.937854	NS	0	134.951	151.16	18.3954	12.1695	3.66412	0.660263	3.40266	0.916052	0.960423	-0.269959	0.409987	2.53187	2.71427	0.898506
GFD2	DDW	stresses & drugs	2267	FALSE	FALSE	FALSE	FALSE	FALSE	0.642802	0.416352	0.415629	0.312392	0.582352	NS	0	127.995	136.195	9.92769	7.2893	3.01816	0.587707	2.92654	0.704646	0.825973	-0.269959	0.409987	2.53187	2.71427	0.898506
GFD2	DTT	stresses & drugs	224	FALSE	FALSE	FALSE	FALSE	FALSE	0.796239	0.416352	0.415629	-0.030448	0.239511	NS	0	142.779	154.725	39.0359	25.2292	3.71606	0.711103	3.45108	0.995269	1.01878	-0.269959	0.409987	2.53187	2.71427	0.898506
GFD2	Deep-stationary	phases	585	FALSE	FALSE	FALSE	FALSE	FALSE	0.863165	0.416352	0.415629	-0.202192	0.0677671	NS	0	132.61	147.903	23.0317	15.5721	4.11595	0.443621	3.95462	0.836395	0.654945	-0.269959	0.409987	2.53187	2.71427	0.898506
GFD2	Diploids	phases	1197	FALSE	FALSE	FALSE	FALSE	FALSE	0.297795	0.416352	0.415629	0.623615	0.893574	NS	0	125.796	129.084	12.0177	9.30999	1.6109	0.784719	1.63975	0.783716	1.0399	-0.269959	0.409987	2.53187	2.71427	0.898506
GFD2	Exit-stationary	phases	2167	FALSE	FALSE	FALSE	FALSE	FALSE	0.727626	0.416352	0.415629	0.236343	0.506302	NS	0	128.795	138.774	12.4597	8.97836	3.34926	0.454612	3.27691	0.540552	0.613614	-0.269959	0.409987	2.53187	2.71427	0.898506
GFD2	Fluconazole	stresses & drugs	2302	FALSE	TRUE	FALSE	FALSE	FALSE	0	0.416352	0.415629	-4.13471	-3.86475	Down	0	141.99	138.561	13.7043	9.89045	2.84678	0.688508	2.73938	0.88505	0.924478	-0.269959	0.409987	2.53187	2.71427	0.898506
GFD2	Hydroxyurea	stresses & drugs	1321	FALSE	FALSE	FALSE	FALSE	FALSE	0.137484	0.416352	0.415629	-1.41719	-1.14723	NS	0	129.457	129.932	10.4329	8.02955	1.88339	0.933117	1.84742	0.8892	1.26232	-0.269959	0.409987	2.53187	2.71427	0.898506
GFD2	Mating	phases	1188	FALSE	TRUE	FALSE	FALSE	FALSE	0	0.416352	0.415629	-3.29206	-3.0221	Down	0	130.544	129.24	11.0251	8.53074	2.30356	0.699731	2.16637	0.780971	0.942097	-0.269959	0.409987	2.53187	2.71427	0.898506
GFD2	Rapamycin	stresses & drugs	1178	FALSE	FALSE	FALSE	FALSE	FALSE	0.65642	0.416352	0.415629	0.380849	0.650809	NS	0	125.629	134.071	12.0882	9.01625	2.99719	0.63544	2.87238	0.788705	0.848285	-0.269959	0.409987	2.53187	2.71427	0.898506
GFD2	SD+10Xaa	stresses & drugs	2786	FALSE	FALSE	FALSE	FALSE	FALSE	0.559403	0.416352	0.415629	-0.0103863	0.259573	NS	0	127.552	134.348	8.36202	6.22416	2.96838	0.551809	2.87357	0.635875	0.724707	-0.269959	0.409987	2.53187	2.71427	0.898506
GFD2	SD+2-DeoxyGlucose	stresses & drugs	1155	FALSE	FALSE	FALSE	FALSE	FALSE	0.790402	0.416352	0.415629	0.356313	0.626272	NS	0	119.93	131.66	11.2842	8.57076	3.53406	0.381813	3.44207	0.749257	0.529953	-0.269959	0.409987	2.53187	2.71427	0.898506
GFD2	SD+2MGlycerol	osmotic stress	1759	FALSE	FALSE	FALSE	FALSE	FALSE	0.473022	0.416352	0.415629	0.0407812	0.31074	NS	0	133.413	139.015	13.9728	10.0513	2.69967	0.571433	2.67217	0.627876	0.778674	-0.269959	0.409987	2.53187	2.71427	0.898506
GFD2	SD+Ca	minerals	1540	FALSE	FALSE	FALSE	FALSE	FALSE	0.325811	0.416352	0.415629	0.095978	0.365937	NS	0	123.624	127.304	9.4921	7.45624	2.16956	0.594897	2.13423	0.599453	0.779869	-0.269959	0.409987	2.53187	2.71427	0.898506
GFD2	SD+EGTA	metals	2194	FALSE	TRUE	FALSE	FALSE	FALSE	0	0.416352	0.415629	-2.01332	-1.74336	NS	0	135.155	132.448	10.8406	8.18478	2.39561	1.18988	2.29655	0.994803	1.6093	-0.269959	0.409987	2.53187	2.71427	0.898506
GFD2	SD+KCl	osmotic stress	748	FALSE	TRUE	FALSE	FALSE	FALSE	0	0.416352	0.415629	-4.68161	-4.41166	Down	0	139.392	133.161	12.0012	9.01253	3.09001	0.66003	2.86025	0.893548	0.972765	-0.269959	0.409987	2.53187	2.71427	0.898506
GFD2	SD+NaCl	osmotic stress	1508	FALSE	TRUE	FALSE	FALSE	FALSE	0	0.416352	0.415629	-3.48511	-3.21515	Down	0	136.786	129.491	8.1252	6.2747	2.63053	0.754792	2.50866	0.818945	1.04645	-0.269959	0.409987	2.53187	2.71427	0.898506
GFD2	SD+Sorbitol	osmotic stress	639	FALSE	FALSE	FALSE	FALSE	FALSE	0.93917	0.416352	0.415629	0.11433	0.384289	NS	0	140.689	166.125	20.0371	12.0615	4.69484	0.258875	4.6342	0.333141	0.366357	-0.269959	0.409987	2.53187	2.71427	0.898506
GFD2	SD-Biotin	co-factors	1148	FALSE	FALSE	FALSE	FALSE	FALSE	0.542542	0.416352	0.415629	0.255169	0.525128	NS	0	135.579	142.112	16.3065	11.4744	2.74458	0.661299	2.71288	0.661982	0.86144	-0.269959	0.409987	2.53187	2.71427	0.898506
GFD2	SD-Ca	minerals	1408	FALSE	FALSE	FALSE	FALSE	FALSE	0.311025	0.416352	0.415629	-0.229562	0.040397	NS	0	125.369	128.862	12.1996	9.46719	2.29974	0.575302	2.21628	0.651008	0.779799	-0.269959	0.409987	2.53187	2.71427	0.898506
GFD2	SD-Cu	metals	2350	FALSE	FALSE	FALSE	FALSE	FALSE	0.233333	0.416352	0.415629	-1.00942	-0.739458	NS	0	132.013	134.315	15.7971	11.7612	2.51132	0.780814	2.40637	0.821185	1.06912	-0.269959	0.409987	2.53187	2.71427	0.898506
GFD2	SD-Fe	metals	2114	FALSE	FALSE	FALSE	FALSE	FALSE	0.245006	0.416352	0.415629	-0.830394	-0.560434	NS	0	130.978	133.492	12.9511	9.70179	2.53707	0.871748	2.34111	0.921189	1.25818	-0.269959	0.409987	2.53187	2.71427	0.898506
GFD2	SD-Inositol	co-factors	2127	FALSE	FALSE	FALSE	FALSE	FALSE	0.262516	0.416352	0.415629	-1.73164	-1.46168	NS	0	132.265	135.054	14.7599	10.9289	3.02978	0.639845	2.91393	0.777848	0.882196	-0.269959	0.409987	2.53187	2.71427	0.898506
GFD2	SD-MSG	stresses & drugs	2040	FALSE	FALSE	FALSE	FALSE	FALSE	0.695331	0.416352	0.415629	0.412887	0.682846	NS	0	123.05	132.304	11.4736	8.67217	3.15965	0.480811	2.98571	0.697365	0.67972	-0.269959	0.409987	2.53187	2.71427	0.898506
GFD2	SD-Mg	metals	516	FALSE	FALSE	FALSE	FALSE	FALSE	0.805318	0.416352	0.415629	0.193571	0.46353	NS	0	137.11	149.325	27.4526	18.3845	3.55587	0.868892	3.60232	0.855535	1.18206	-0.269959	0.409987	2.53187	2.71427	0.898506
GFD2	SD-Mn	metals	2025	FALSE	FALSE	FALSE	FALSE	FALSE	0.46524	0.416352	0.415629	0.388152	0.658111	NS	0	128.953	134.438	11.2617	8.37692	2.43162	0.683873	2.39759	0.817384	0.944969	-0.269959	0.409987	2.53187	2.71427	0.898506
GFD2	SD-Phosphate	minerals	2487	FALSE	TRUE	FALSE	FALSE	FALSE	0	0.416352	0.415629	-4.32187	-4.05191	Down	0	140.883	131.272	14.3093	10.9005	3.62148	0.837945	3.54088	1.18745	1.123	-0.269959	0.409987	2.53187	2.71427	0.898506
GFD2	SD-Riboflavin	co-factors	2183	FALSE	FALSE	FALSE	FALSE	FALSE	0.318936	0.416352	0.415629	-0.0820803	0.187879	NS	0	131.021	134.613	11.4676	8.51894	2.27716	0.951632	2.20961	0.871165	1.34372	-0.269959	0.409987	2.53187	2.71427	0.898506
GFD2	SD-Thiamin	co-factors	1874	FALSE	FALSE	FALSE	FALSE	FALSE	0.16524	0.416352	0.415629	-1.79689	-1.52693	NS	0	131.785	132.828	15.2778	11.5019	2.443	0.785859	2.35243	0.85512	1.01222	-0.269959	0.409987	2.53187	2.71427	0.898506
GFD2	SD-Zn	metals	1909	FALSE	TRUE	FALSE	FALSE	FALSE	0	0.416352	0.415629	-2.07485	-1.80489	NS	0	129.549	124.283	9.76351	7.85587	2.55583	1.23181	2.38678	1.0135	1.84611	-0.269959	0.409987	2.53187	2.71427	0.898506
GFD2	SD-aa	stresses & drugs	1556	FALSE	FALSE	FALSE	FALSE	FALSE	0.62192	0.416352	0.415629	1.11644	1.3864	NS	0	120.232	128.065	10.0062	7.81338	2.76385	0.33963	2.71938	0.476491	0.440719	-0.269959	0.409987	2.53187	2.71427	0.898506
GFD2	SGalactose	carbon sources	358	FALSE	TRUE	FALSE	FALSE	FALSE	0	0.416352	0.415629	-4.48116	-4.2112	Down	0	131.194	127.432	14.3326	11.2473	2.76372	0.616741	2.65333	0.727276	0.829286	-0.269959	0.409987	2.53187	2.71427	0.898506
GFD2	SGlycerol	carbon sources	1688	FALSE	TRUE	FALSE	FALSE	FALSE	0	0.416352	0.415629	-3.157	-2.88704	Down	0	139.822	139.528	15.3562	11.0058	2.85475	0.904261	2.69311	0.918604	1.23721	-0.269959	0.409987	2.53187	2.71427	0.898506
GFD2	SOleate	carbon sources	1165	FALSE	FALSE	FALSE	FALSE	FALSE	0.646044	0.416352	0.415629	-1.69465	-1.42469	NS	0	135.928	144.194	15.0739	10.4539	4.12829	0.540702	3.93092	0.820595	0.789766	-0.269959	0.409987	2.53187	2.71427	0.898506
GFD2	SSucrose	carbon sources	1352	FALSE	FALSE	FALSE	FALSE	FALSE	0.224903	0.416352	0.415629	-0.674491	-0.404532	NS	0	133.267	135.414	11.8851	8.7769	2.23695	0.864482	2.2184	0.875037	1.12184	-0.269959	0.409987	2.53187	2.71427	0.898506
GFD2	Terbinafine	stresses & drugs	1305	FALSE	FALSE	FALSE	FALSE	FALSE	0.421271	0.416352	0.415629	-0.301022	-0.0310631	NS	0	146.202	151.127	19.8606	13.1416	2.82353	0.852978	2.72405	0.875678	1.14961	-0.269959	0.409987	2.53187	2.71427	0.898506
GFD2	Tunicamycin	stresses & drugs	661	FALSE	FALSE	FALSE	FALSE	FALSE	0.625292	0.416352	0.415629	0.560993	0.830953	NS	0	142.978	150.887	15.5822	10.327	2.74838	0.725292	2.60484	0.768566	0.998577	-0.269959	0.409987	2.53187	2.71427	0.898506
GFD2	YPD	carbon sources	600	FALSE	FALSE	FALSE	FALSE	FALSE	0.89546	0.416352	0.415629	1.14721	1.41717	NS	0	382.462	400.449	46.2648	11.5532	3.57773	0.5833	3.4531	0.725995	0.764658	-0.269959	0.409987	2.53187	2.71427	0.898506
GID11	5%Ethanol	stresses & drugs	1157	FALSE	FALSE	FALSE	FALSE	FALSE	0.903243	0.501597	0.519196	1.65681	2.44746	NS	0	126.152	145.191	13.6424	9.39616	3.60471	0.434619	3.45236	0.862401	0.576533	-0.790647	0.315175	2.18005	2.71427	0.898506
GID11	Amphotericin-B	stresses & drugs	1609	FALSE	TRUE	FALSE	FALSE	FALSE	0	0.501597	0.519196	-3.75917	-2.96852	Down	0	144.734	138.128	13.9256	10.0817	2.98192	0.793239	2.74573	0.966216	1.22778	-0.790647	0.315175	2.18005	2.71427	0.898506
GID11	CCCP	stresses & drugs	1619	FALSE	FALSE	FALSE	FALSE	FALSE	0.425032	0.501597	0.519196	-0.00737561	0.783272	NS	0	130.715	135.697	11.6494	8.58488	2.5843	0.520257	2.52582	0.678339	0.685765	-0.790647	0.315175	2.18005	2.71427	0.898506
GID11	Cerulenin	stresses & drugs	1807	FALSE	FALSE	FALSE	FALSE	FALSE	0.792866	0.501597	0.519196	0.0218267	0.812474	NS	0	134.951	146.755	17.4116	11.8644	3.66412	0.660263	3.40266	0.916052	0.960423	-0.790647	0.315175	2.18005	2.71427	0.898506
GID11	DDW	stresses & drugs	2453	FALSE	FALSE	FALSE	FALSE	FALSE	0.521401	0.501597	0.519196	-0.283425	0.507222	NS	0	127.995	134.213	11.339	8.44857	3.01816	0.587707	2.92654	0.704646	0.825973	-0.790647	0.315175	2.18005	2.71427	0.898506
GID11	DTT	stresses & drugs	442	FALSE	FALSE	FALSE	FALSE	FALSE	0.841505	0.501597	0.519196	0.253856	1.0445	NS	0	142.779	156.673	29.476	18.8138	3.71606	0.711103	3.45108	0.995269	1.01878	-0.790647	0.315175	2.18005	2.71427	0.898506
GID11	Deep-stationary	phases	635	FALSE	FALSE	FALSE	FALSE	FALSE	0.926978	0.501597	0.519196	1.02915	1.8198	NS	0	132.61	155.403	25.8078	16.607	4.11595	0.443621	3.95462	0.836395	0.654945	-0.790647	0.315175	2.18005	2.71427	0.898506
GID11	Diploids	phases	1808	FALSE	FALSE	FALSE	FALSE	FALSE	0.271725	0.501597	0.519196	0.460082	1.25073	NS	0	125.796	128.719	14.7303	11.4438	1.6109	0.784719	1.63975	0.783716	1.0399	-0.790647	0.315175	2.18005	2.71427	0.898506
GID11	Exit-stationary	phases	1452	FALSE	FALSE	FALSE	FALSE	FALSE	0.701946	0.501597	0.519196	0.0629708	0.853618	NS	0	128.795	138.191	12.3753	8.95525	3.34926	0.454612	3.27691	0.540552	0.613614	-0.790647	0.315175	2.18005	2.71427	0.898506
GID11	Fluconazole	stresses & drugs	2095	FALSE	FALSE	FALSE	FALSE	FALSE	0.545006	0.501597	0.519196	0.104752	0.895399	NS	0	141.99	148.553	16.6941	11.2378	2.84678	0.688508	2.73938	0.88505	0.924478	-0.790647	0.315175	2.18005	2.71427	0.898506
GID11	Hydroxyurea	stresses & drugs	769	FALSE	FALSE	FALSE	FALSE	FALSE	0.211803	0.501597	0.519196	-0.351685	0.438962	NS	0	129.457	131.395	9.28394	7.06566	1.88339	0.933117	1.84742	0.8892	1.26232	-0.790647	0.315175	2.18005	2.71427	0.898506
GID11	Mating	phases	1166	FALSE	FALSE	FALSE	FALSE	FALSE	0.355383	0.501597	0.519196	0.0563074	0.846955	NS	0	130.544	134.618	11.2419	8.35098	2.30356	0.699731	2.16637	0.780971	0.942097	-0.790647	0.315175	2.18005	2.71427	0.898506
GID11	Rapamycin	stresses & drugs	696	FALSE	FALSE	FALSE	FALSE	FALSE	0.184955	0.501597	0.519196	-2.67627	-1.88562	NS	0	125.629	127.085	10.0117	7.87796	2.99719	0.63544	2.87238	0.788705	0.848285	-0.790647	0.315175	2.18005	2.71427	0.898506
GID11	SD+10Xaa	stresses & drugs	2792	FALSE	FALSE	FALSE	FALSE	FALSE	0.560571	0.501597	0.519196	-0.00197843	0.788669	NS	0	127.552	134.373	9.13628	6.79919	2.96838	0.551809	2.87357	0.635875	0.724707	-0.790647	0.315175	2.18005	2.71427	0.898506
GID11	SD+2-DeoxyGlucose	stresses & drugs	1686	FALSE	FALSE	FALSE	FALSE	FALSE	0.886511	0.501597	0.519196	1.69684	2.48749	NS	0	119.93	137.081	14.1403	10.3153	3.53406	0.381813	3.44207	0.749257	0.529953	-0.790647	0.315175	2.18005	2.71427	0.898506
GID11	SD+2MGlycerol	osmotic stress	1155	FALSE	FALSE	FALSE	FALSE	FALSE	0.729313	0.501597	0.519196	1.33265	2.1233	NS	0	133.413	143.426	14.1523	9.86734	2.69967	0.571433	2.67217	0.627876	0.778674	-0.790647	0.315175	2.18005	2.71427	0.898506
GID11	SD+Ca	minerals	2355	FALSE	FALSE	FALSE	FALSE	FALSE	0.345006	0.501597	0.519196	0.220006	1.01065	NS	0	123.624	127.55	7.69931	6.03632	2.16956	0.594897	2.13423	0.599453	0.779869	-0.790647	0.315175	2.18005	2.71427	0.898506
GID11	SD+EGTA	metals	2223	FALSE	TRUE	FALSE	FALSE	FALSE	0	0.501597	0.519196	-2.01332	-1.22267	NS	0	135.155	132.099	9.74694	7.37849	2.39561	1.18988	2.29655	0.994803	1.6093	-0.790647	0.315175	2.18005	2.71427	0.898506
GID11	SD+KCl	osmotic stress	432	FALSE	FALSE	FALSE	FALSE	FALSE	0.659403	0.501597	0.519196	0.234605	1.02525	NS	0	139.392	147.872	26.0957	17.6475	3.09001	0.66003	2.86025	0.893548	0.972765	-0.790647	0.315175	2.18005	2.71427	0.898506
GID11	SD+NaCl	osmotic stress	516	FALSE	FALSE	FALSE	FALSE	FALSE	0.552659	0.501597	0.519196	0.41215	1.2028	NS	0	136.786	143.468	11.5654	8.06127	2.63053	0.754792	2.50866	0.818945	1.04645	-0.790647	0.315175	2.18005	2.71427	0.898506
GID11	SD+Sorbitol	osmotic stress	270	FALSE	FALSE	FALSE	FALSE	FALSE	0.957458	0.501597	0.519196	1.23059	2.02124	NS	0	140.689	171.987	19.2085	11.1685	4.69484	0.258875	4.6342	0.333141	0.366357	-0.790647	0.315175	2.18005	2.71427	0.898506
GID11	SD-Biotin	co-factors	2184	FALSE	FALSE	FALSE	FALSE	FALSE	0.372763	0.501597	0.519196	-0.514909	0.275738	NS	0	135.579	139.871	15.3979	11.0086	2.74458	0.661299	2.71288	0.661982	0.86144	-0.790647	0.315175	2.18005	2.71427	0.898506
GID11	SD-Ca	minerals	1656	FALSE	FALSE	FALSE	FALSE	FALSE	0.301297	0.501597	0.519196	-0.314626	0.476021	NS	0	125.369	128.712	12.307	9.56167	2.29974	0.575302	2.21628	0.651008	0.779799	-0.790647	0.315175	2.18005	2.71427	0.898506
GID11	SD-Cu	metals	664	FALSE	FALSE	FALSE	FALSE	FALSE	0.265888	0.501597	0.519196	-0.723918	0.0667291	NS	0	132.013	134.867	12.1539	9.0118	2.51132	0.780814	2.40637	0.821185	1.06912	-0.790647	0.315175	2.18005	2.71427	0.898506
GID11	SD-Fe	metals	2206	FALSE	FALSE	FALSE	FALSE	FALSE	0.133333	0.501597	0.519196	-2.38976	-1.59911	NS	0	130.978	131.347	11.4177	8.6928	2.53707	0.871748	2.34111	0.921189	1.25818	-0.790647	0.315175	2.18005	2.71427	0.898506
GID11	SD-Inositol	co-factors	2824	FALSE	FALSE	FALSE	FALSE	FALSE	0.516991	0.501597	0.519196	-0.295228	0.49542	NS	0	132.265	138.429	13.4784	9.7367	3.02978	0.639845	2.91393	0.777848	0.882196	-0.790647	0.315175	2.18005	2.71427	0.898506
GID11	SD-MSG	stresses & drugs	2077	FALSE	FALSE	FALSE	FALSE	FALSE	0.69546	0.501597	0.519196	0.413039	1.20369	NS	0	123.05	132.305	11.4007	8.61704	3.15965	0.480811	2.98571	0.697365	0.67972	-0.790647	0.315175	2.18005	2.71427	0.898506
GID11	SD-Mg	metals	373	FALSE	FALSE	FALSE	FALSE	FALSE	0.859533	0.501597	0.519196	0.510281	1.30093	NS	0	137.11	152.102	23.8001	15.6475	3.55587	0.868892	3.60232	0.855535	1.18206	-0.790647	0.315175	2.18005	2.71427	0.898506
GID11	SD-Mn	metals	2501	FALSE	FALSE	FALSE	FALSE	FALSE	0.377691	0.501597	0.519196	-0.0148251	0.775822	NS	0	128.953	133.31	11.5599	8.67141	2.43162	0.683873	2.39759	0.817384	0.944969	-0.790647	0.315175	2.18005	2.71427	0.898506
GID11	SD-Phosphate	minerals	2540	FALSE	FALSE	FALSE	FALSE	FALSE	0.953956	0.501597	0.519196	1.59656	2.38721	NS	0	140.883	170.993	29.8303	17.4454	3.62148	0.837945	3.54088	1.18745	1.123	-0.790647	0.315175	2.18005	2.71427	0.898506
GID11	SD-Riboflavin	co-factors	2179	FALSE	FALSE	FALSE	FALSE	FALSE	0.235538	0.501597	0.519196	-0.562382	0.228266	NS	0	131.021	133.366	11.3488	8.50955	2.27716	0.951632	2.20961	0.871165	1.34372	-0.790647	0.315175	2.18005	2.71427	0.898506
GID11	SD-Thiamin	co-factors	2687	FALSE	FALSE	FALSE	FALSE	FALSE	0.290402	0.501597	0.519196	-0.483885	0.306762	NS	0	131.785	134.962	12.753	9.44932	2.443	0.785859	2.35243	0.85512	1.01222	-0.790647	0.315175	2.18005	2.71427	0.898506
GID11	SD-Zn	metals	2044	FALSE	TRUE	FALSE	FALSE	FALSE	0	0.501597	0.519196	-2.07485	-1.28421	NS	0	129.549	127.397	12.0272	9.44073	2.55583	1.23181	2.38678	1.0135	1.84611	-0.790647	0.315175	2.18005	2.71427	0.898506
GID11	SD-aa	stresses & drugs	1868	FALSE	FALSE	FALSE	FALSE	FALSE	0.552789	0.501597	0.519196	0.524208	1.31486	NS	0	120.232	126.916	9.30589	7.33233	2.76385	0.33963	2.71938	0.476491	0.440719	-0.790647	0.315175	2.18005	2.71427	0.898506
GID11	SGalactose	carbon sources	484	FALSE	FALSE	FALSE	FALSE	FALSE	0.42153	0.501597	0.519196	-0.316891	0.473757	NS	0	131.194	136.125	14.6596	10.7692	2.76372	0.616741	2.65333	0.727276	0.829286	-0.790647	0.315175	2.18005	2.71427	0.898506
GID11	SGlycerol	carbon sources	2537	FALSE	FALSE	FALSE	FALSE	FALSE	0.635927	0.501597	0.519196	0.364283	1.15493	NS	0	139.822	147.911	16.5129	11.164	2.85475	0.904261	2.69311	0.918604	1.23721	-0.790647	0.315175	2.18005	2.71427	0.898506
GID11	SOleate	carbon sources	657	FALSE	FALSE	FALSE	FALSE	FALSE	0.950454	0.501597	0.519196	1.36269	2.15334	NS	0	135.928	164.071	18.0128	10.9786	4.12829	0.540702	3.93092	0.820595	0.789766	-0.790647	0.315175	2.18005	2.71427	0.898506
GID11	SSucrose	carbon sources	1236	FALSE	FALSE	FALSE	FALSE	FALSE	0.525811	0.501597	0.519196	0.73264	1.52329	NS	0	133.267	139.579	14.2366	10.1996	2.23695	0.864482	2.2184	0.875037	1.12184	-0.790647	0.315175	2.18005	2.71427	0.898506
GID11	Terbinafine	stresses & drugs	1390	FALSE	FALSE	FALSE	FALSE	FALSE	0.241505	0.501597	0.519196	-1.20971	-0.419065	NS	0	146.202	148.665	18.746	12.6096	2.82353	0.852978	2.72405	0.875678	1.14961	-0.790647	0.315175	2.18005	2.71427	0.898506
GID11	Tunicamycin	stresses & drugs	1169	FALSE	FALSE	FALSE	FALSE	FALSE	0.277302	0.501597	0.519196	-1.0382	-0.247553	NS	0	142.978	145.965	16.1874	11.0899	2.74838	0.725292	2.60484	0.768566	0.998577	-0.790647	0.315175	2.18005	2.71427	0.898506
GID11	YPD	carbon sources	798	FALSE	FALSE	FALSE	FALSE	FALSE	0.770947	0.501597	0.519196	0.0268901	0.817538	NS	0	382.462	393.533	28.3544	7.2051	3.57773	0.5833	3.4531	0.725995	0.764658	-0.790647	0.315175	2.18005	2.71427	0.898506
GTR1	5%Ethanol	stresses & drugs	1754	FALSE	FALSE	FALSE	FALSE	FALSE	0.35668	0.371128	0.349027	-2.89657	-3.14018	NS	0	126.152	130.235	9.15715	7.03125	3.60471	0.434619	3.45236	0.862401	0.576533	0.243609	0.529053	2.87887	2.71427	0.898506
GTR1	Amphotericin-B	stresses & drugs	635	FALSE	FALSE	FALSE	FALSE	FALSE	0.173541	0.371128	0.349027	-2.29501	-2.53862	NS	0	144.734	145.971	16.9445	11.6081	2.98192	0.793239	2.74573	0.966216	1.22778	0.243609	0.529053	2.87887	2.71427	0.898506
GTR1	Cerulenin	stresses & drugs	1952	FALSE	FALSE	FALSE	FALSE	FALSE	0.219974	0.371128	0.349027	-3.10505	-3.34866	Down	0	134.951	137.012	16.8381	12.2895	3.66412	0.660263	3.40266	0.916052	0.960423	0.243609	0.529053	2.87887	2.71427	0.898506
GTR1	DDW	stresses & drugs	2478	FALSE	FALSE	FALSE	FALSE	FALSE	0.551881	0.371128	0.349027	-0.134102	-0.377711	NS	0	127.995	134.665	10.2167	7.58674	3.01816	0.587707	2.92654	0.704646	0.825973	0.243609	0.529053	2.87887	2.71427	0.898506
GTR1	DTT	stresses & drugs	294	FALSE	TRUE	FALSE	FALSE	FALSE	0	0.371128	0.349027	-5.22576	-5.46937	Down	0	142.779	139.769	23.8456	17.0607	3.71606	0.711103	3.45108	0.995269	1.01878	0.243609	0.529053	2.87887	2.71427	0.898506
GTR1	Deep-stationary	phases	527	FALSE	FALSE	FALSE	FALSE	FALSE	0.762387	0.371128	0.349027	-1.24234	-1.48595	NS	0	132.61	143.443	20.4422	14.2511	4.11595	0.443621	3.95462	0.836395	0.654945	0.243609	0.529053	2.87887	2.71427	0.898506
GTR1	Diploids	phases	1612	FALSE	FALSE	FALSE	FALSE	FALSE	0.234501	0.371128	0.349027	0.158018	-0.0855912	NS	0	125.796	128.125	11.3064	8.82457	1.6109	0.784719	1.63975	0.783716	1.0399	0.243609	0.529053	2.87887	2.71427	0.898506
GTR1	Exit-stationary	phases	1664	FALSE	FALSE	FALSE	FALSE	FALSE	0.756291	0.371128	0.349027	0.433435	0.189826	NS	0	128.795	139.478	11.5992	8.31618	3.34926	0.454612	3.27691	0.540552	0.613614	0.243609	0.529053	2.87887	2.71427	0.898506
GTR1	Fluconazole	stresses & drugs	1685	FALSE	FALSE	FALSE	FALSE	FALSE	0.134112	0.371128	0.349027	-3.43818	-3.68179	Down	0	141.99	142.385	18.3705	12.902	2.84678	0.688508	2.73938	0.88505	0.924478	0.243609	0.529053	2.87887	2.71427	0.898506
GTR1	Hydroxyurea	stresses & drugs	746	FALSE	FALSE	FALSE	FALSE	FALSE	0.263165	0.371128	0.349027	0.0476152	-0.195994	NS	0	129.457	132.261	16.0065	12.1022	1.88339	0.933117	1.84742	0.8892	1.26232	0.243609	0.529053	2.87887	2.71427	0.898506
GTR1	Mating	phases	1092	FALSE	FALSE	FALSE	FALSE	FALSE	0.409079	0.371128	0.349027	0.322539	0.0789298	NS	0	130.544	135.317	11.4339	8.4497	2.30356	0.699731	2.16637	0.780971	0.942097	0.243609	0.529053	2.87887	2.71427	0.898506
GTR1	Rapamycin	stresses & drugs	419	FALSE	FALSE	FALSE	FALSE	FALSE	0.590272	0.371128	0.349027	0.084613	-0.158996	NS	0	125.629	132.916	15.2815	11.4971	2.99719	0.63544	2.87238	0.788705	0.848285	0.243609	0.529053	2.87887	2.71427	0.898506
GTR1	SD+2-DeoxyGlucose	stresses & drugs	1603	FALSE	FALSE	FALSE	FALSE	FALSE	0.555512	0.371128	0.349027	-1.52808	-1.77169	NS	0	119.93	126.661	8.62867	6.8124	3.53406	0.381813	3.44207	0.749257	0.529953	0.243609	0.529053	2.87887	2.71427	0.898506
GTR1	SD+2MGlycerol	osmotic stress	1572	FALSE	FALSE	FALSE	FALSE	FALSE	0.636576	0.371128	0.349027	0.853413	0.609804	NS	0	133.413	141.522	15.8674	11.212	2.69967	0.571433	2.67217	0.627876	0.778674	0.243609	0.529053	2.87887	2.71427	0.898506
GTR1	SD+Ca	minerals	2008	FALSE	FALSE	FALSE	FALSE	FALSE	0.223476	0.371128	0.349027	-0.877353	-1.12096	NS	0	123.624	125.757	7.62171	6.06068	2.16956	0.594897	2.13423	0.599453	0.779869	0.243609	0.529053	2.87887	2.71427	0.898506
GTR1	SD+EGTA	metals	1455	FALSE	TRUE	FALSE	FALSE	FALSE	0	0.371128	0.349027	-2.01332	-2.25693	NS	0	135.155	130.458	9.3302	7.15185	2.39561	1.18988	2.29655	0.994803	1.6093	0.243609	0.529053	2.87887	2.71427	0.898506
GTR1	SD+KCl	osmotic stress	443	FALSE	TRUE	FALSE	FALSE	FALSE	0	0.371128	0.349027	-4.68161	-4.92522	Down	0	139.392	132.202	9.90978	7.49593	3.09001	0.66003	2.86025	0.893548	0.972765	0.243609	0.529053	2.87887	2.71427	0.898506
GTR1	SD+NaCl	osmotic stress	520	FALSE	TRUE	FALSE	FALSE	FALSE	0	0.371128	0.349027	-3.48511	-3.72872	Down	0	136.786	132.148	14.1161	10.682	2.63053	0.754792	2.50866	0.818945	1.04645	0.243609	0.529053	2.87887	2.71427	0.898506
GTR1	SD+Sorbitol	osmotic stress	574	FALSE	FALSE	FALSE	FALSE	FALSE	0.918936	0.371128	0.349027	-0.847833	-1.09144	NS	0	140.689	161.933	17.8431	11.0189	4.69484	0.258875	4.6342	0.333141	0.366357	0.243609	0.529053	2.87887	2.71427	0.898506
GTR1	SD-Biotin	co-factors	1885	FALSE	FALSE	FALSE	FALSE	FALSE	0.200649	0.371128	0.349027	-1.93906	-2.18267	NS	0	135.579	137.334	17.3722	12.6496	2.74458	0.661299	2.71288	0.661982	0.86144	0.243609	0.529053	2.87887	2.71427	0.898506
GTR1	SD-Ca	minerals	1798	FALSE	FALSE	FALSE	FALSE	FALSE	0.162905	0.371128	0.349027	-2.26889	-2.5125	NS	0	125.369	126.361	17.45	13.8096	2.29974	0.575302	2.21628	0.651008	0.779799	0.243609	0.529053	2.87887	2.71427	0.898506
GTR1	SD-Cu	metals	1532	FALSE	FALSE	FALSE	FALSE	FALSE	0.467834	0.371128	0.349027	0.250626	0.00701673	NS	0	132.013	137.543	16.352	11.8886	2.51132	0.780814	2.40637	0.821185	1.06912	0.243609	0.529053	2.87887	2.71427	0.898506
GTR1	SD-Fe	metals	2008	FALSE	FALSE	FALSE	FALSE	FALSE	0.470687	0.371128	0.349027	0.204427	-0.0391825	NS	0	130.978	136.545	13.8182	10.1199	2.53707	0.871748	2.34111	0.921189	1.25818	0.243609	0.529053	2.87887	2.71427	0.898506
GTR1	SD-Inositol	co-factors	1885	FALSE	FALSE	FALSE	FALSE	FALSE	0.727497	0.371128	0.349027	0.667197	0.423588	NS	0	132.265	142.244	18.9223	13.3028	3.02978	0.639845	2.91393	0.777848	0.882196	0.243609	0.529053	2.87887	2.71427	0.898506
GTR1	SD-MSG	stresses & drugs	2190	FALSE	FALSE	FALSE	FALSE	FALSE	0.447341	0.371128	0.349027	-1.07894	-1.32255	NS	0	123.05	128.287	9.07108	7.07094	3.15965	0.480811	2.98571	0.697365	0.67972	0.243609	0.529053	2.87887	2.71427	0.898506
GTR1	SD-Mg	metals	755	FALSE	TRUE	FALSE	FALSE	FALSE	0	0.371128	0.349027	-4.09242	-4.33603	Down	0	137.11	134.987	14.0784	10.4295	3.55587	0.868892	3.60232	0.855535	1.18206	0.243609	0.529053	2.87887	2.71427	0.898506
GTR1	SD-Mn	metals	1673	FALSE	FALSE	FALSE	FALSE	FALSE	0.340726	0.371128	0.349027	-0.215017	-0.458626	NS	0	128.953	132.825	12.8644	9.68522	2.43162	0.683873	2.39759	0.817384	0.944969	0.243609	0.529053	2.87887	2.71427	0.898506
GTR1	SD-Phosphate	minerals	2468	FALSE	FALSE	FALSE	FALSE	FALSE	0.166407	0.371128	0.349027	-3.07599	-3.3196	Down	0	140.883	141.945	15.5905	10.9835	3.62148	0.837945	3.54088	1.18745	1.123	0.243609	0.529053	2.87887	2.71427	0.898506
GTR1	SD-Riboflavin	co-factors	1371	FALSE	FALSE	FALSE	FALSE	FALSE	0.331647	0.371128	0.349027	-0.032258	-0.275867	NS	0	131.021	134.766	11.1786	8.29481	2.27716	0.951632	2.20961	0.871165	1.34372	0.243609	0.529053	2.87887	2.71427	0.898506
GTR1	SD-Thiamin	co-factors	1217	FALSE	FALSE	FALSE	FALSE	FALSE	0.343191	0.371128	0.349027	-0.188641	-0.43225	NS	0	131.785	135.691	25.3164	18.6573	2.443	0.785859	2.35243	0.85512	1.01222	0.243609	0.529053	2.87887	2.71427	0.898506
GTR1	SD-Zn	metals	979	FALSE	TRUE	FALSE	FALSE	FALSE	0	0.371128	0.349027	-2.07485	-2.31846	NS	0	129.549	123.171	10.0812	8.18472	2.55583	1.23181	2.38678	1.0135	1.84611	0.243609	0.529053	2.87887	2.71427	0.898506
GTR1	SD-aa	stresses & drugs	2054	FALSE	TRUE	FALSE	FALSE	FALSE	0	0.371128	0.349027	-8.13784	-8.38145	Down	0	120.232	117.016	6.73238	5.75336	2.76385	0.33963	2.71938	0.476491	0.440719	0.243609	0.529053	2.87887	2.71427	0.898506
GTR1	SGalactose	carbon sources	460	FALSE	FALSE	FALSE	FALSE	FALSE	0.740986	0.371128	0.349027	1.18886	0.945251	NS	0	131.194	141.483	15.9918	11.303	2.76372	0.616741	2.65333	0.727276	0.829286	0.243609	0.529053	2.87887	2.71427	0.898506
GTR1	SGlycerol	carbon sources	1989	FALSE	FALSE	FALSE	FALSE	FALSE	0.354864	0.371128	0.349027	-0.568524	-0.812133	NS	0	139.822	143.888	17.7021	12.3027	2.85475	0.904261	2.69311	0.918604	1.23721	0.243609	0.529053	2.87887	2.71427	0.898506
GTR1	SOleate	carbon sources	943	FALSE	FALSE	FALSE	FALSE	FALSE	0.606226	0.371128	0.349027	-1.91114	-2.15475	NS	0	135.928	143.472	13.6846	9.53817	4.12829	0.540702	3.93092	0.820595	0.789766	0.243609	0.529053	2.87887	2.71427	0.898506
GTR1	SSucrose	carbon sources	1102	FALSE	FALSE	FALSE	FALSE	FALSE	0.474968	0.371128	0.349027	0.568775	0.325166	NS	0	133.267	138.896	14.2123	10.2324	2.23695	0.864482	2.2184	0.875037	1.12184	0.243609	0.529053	2.87887	2.71427	0.898506
GTR1	Terbinafine	stresses & drugs	728	FALSE	FALSE	FALSE	FALSE	FALSE	0.29118	0.371128	0.349027	-0.88651	-1.13012	NS	0	146.202	149.394	18.8345	12.6073	2.82353	0.852978	2.72405	0.875678	1.14961	0.243609	0.529053	2.87887	2.71427	0.898506
GTR1	Tunicamycin	stresses & drugs	401	FALSE	FALSE	FALSE	FALSE	FALSE	0.53489	0.371128	0.349027	0.198469	-0.0451399	NS	0	142.978	149.403	17.2409	11.5399	2.74838	0.725292	2.60484	0.768566	0.998577	0.243609	0.529053	2.87887	2.71427	0.898506
GTR1	YPD	carbon sources	1054	FALSE	FALSE	FALSE	FALSE	FALSE	0.867704	0.371128	0.349027	0.822063	0.578454	NS	0	382.462	398.11	28.2657	7.09998	3.57773	0.5833	3.4531	0.725995	0.764658	0.243609	0.529053	2.87887	2.71427	0.898506
HBN1	5%Ethanol	stresses & drugs	1464	FALSE	FALSE	FALSE	FALSE	FALSE	0.859792	0.568356	0.555772	0.913117	1.62446	NS	0	126.152	141.169	14.8293	10.5046	3.60471	0.434619	3.45236	0.862401	0.576533	-0.711338	0.327756	2.23364	2.71427	0.898506
HBN1	Amphotericin-B	stresses & drugs	1555	FALSE	FALSE	FALSE	FALSE	FALSE	0.542412	0.568356	0.555772	-0.0865289	0.624809	NS	0	144.734	151.267	19.9017	13.1567	2.98192	0.793239	2.74573	0.966216	1.22778	-0.711338	0.327756	2.23364	2.71427	0.898506
HBN1	CCCP	stresses & drugs	2050	FALSE	TRUE	FALSE	FALSE	FALSE	0	0.568356	0.555772	-4.96735	-4.25601	Down	0	130.715	128.119	9.75537	7.61429	2.5843	0.520257	2.52582	0.678339	0.685765	-0.711338	0.327756	2.23364	2.71427	0.898506
HBN1	Cerulenin	stresses & drugs	1277	FALSE	FALSE	FALSE	FALSE	FALSE	0.859403	0.568356	0.555772	0.507065	1.2184	NS	0	134.951	149.939	18.8987	12.6042	3.66412	0.660263	3.40266	0.916052	0.960423	-0.711338	0.327756	2.23364	2.71427	0.898506
HBN1	DDW	stresses & drugs	1322	FALSE	FALSE	FALSE	FALSE	FALSE	0.659792	0.568356	0.555772	0.386564	1.0979	NS	0	127.995	136.478	14.6668	10.7467	3.01816	0.587707	2.92654	0.704646	0.825973	-0.711338	0.327756	2.23364	2.71427	0.898506
HBN1	DTT	stresses & drugs	429	FALSE	FALSE	FALSE	FALSE	FALSE	0.76978	0.568356	0.555772	-0.175726	0.535612	NS	0	142.779	153.831	26.5767	17.2766	3.71606	0.711103	3.45108	0.995269	1.01878	-0.711338	0.327756	2.23364	2.71427	0.898506
HBN1	Deep-stationary	phases	402	FALSE	FALSE	FALSE	FALSE	FALSE	0.962387	0.568356	0.555772	2.374	3.08534	NS	0	132.61	167.589	38.0636	22.7125	4.11595	0.443621	3.95462	0.836395	0.654945	-0.711338	0.327756	2.23364	2.71427	0.898506
HBN1	Diploids	phases	2107	FALSE	FALSE	FALSE	FALSE	FALSE	0.156161	0.568356	0.555772	-0.944009	-0.23267	NS	0	125.796	126.624	9.48071	7.4873	1.6109	0.784719	1.63975	0.783716	1.0399	-0.711338	0.327756	2.23364	2.71427	0.898506
HBN1	Exit-stationary	phases	2142	FALSE	FALSE	FALSE	FALSE	FALSE	0.797795	0.568356	0.555772	0.767567	1.4789	NS	0	128.795	140.775	12.7094	9.02813	3.34926	0.454612	3.27691	0.540552	0.613614	-0.711338	0.327756	2.23364	2.71427	0.898506
HBN1	Fluconazole	stresses & drugs	1875	FALSE	FALSE	FALSE	FALSE	FALSE	0.715824	0.568356	0.555772	0.829767	1.54111	NS	0	141.99	151.68	18.3698	12.111	2.84678	0.688508	2.73938	0.88505	0.924478	-0.711338	0.327756	2.23364	2.71427	0.898506
HBN1	Hydroxyurea	stresses & drugs	1351	FALSE	FALSE	FALSE	FALSE	FALSE	0.255123	0.568356	0.555772	0	0.711338	NS	0	129.457	132.146	10.8782	8.23196	1.88339	0.933117	1.84742	0.8892	1.26232	-0.711338	0.327756	2.23364	2.71427	0.898506
HBN1	Mating	phases	970	FALSE	FALSE	FALSE	FALSE	FALSE	0.436057	0.568356	0.555772	0.435076	1.14641	NS	0	130.544	135.641	11.0707	8.16181	2.30356	0.699731	2.16637	0.780971	0.942097	-0.711338	0.327756	2.23364	2.71427	0.898506
HBN1	Rapamycin	stresses & drugs	523	FALSE	FALSE	FALSE	FALSE	FALSE	0.535149	0.568356	0.555772	-0.164306	0.547033	NS	0	125.629	132.056	11.9623	9.05854	2.99719	0.63544	2.87238	0.788705	0.848285	-0.711338	0.327756	2.23364	2.71427	0.898506
HBN1	SD+10Xaa	stresses & drugs	2362	FALSE	FALSE	FALSE	FALSE	FALSE	0.569131	0.568356	0.555772	0.0367336	0.748072	NS	0	127.552	134.49	9.26594	6.88971	2.96838	0.551809	2.87357	0.635875	0.724707	-0.711338	0.327756	2.23364	2.71427	0.898506
HBN1	SD+2-DeoxyGlucose	stresses & drugs	1575	FALSE	FALSE	FALSE	FALSE	FALSE	0.69585	0.568356	0.555772	-0.457624	0.253715	NS	0	119.93	129.193	8.67386	6.71388	3.53406	0.381813	3.44207	0.749257	0.529953	-0.711338	0.327756	2.23364	2.71427	0.898506
HBN1	SD+2MGlycerol	osmotic stress	757	FALSE	FALSE	FALSE	FALSE	FALSE	0.370817	0.568356	0.555772	-0.532937	0.178401	NS	0	133.413	137.673	13.0753	9.4974	2.69967	0.571433	2.67217	0.627876	0.778674	-0.711338	0.327756	2.23364	2.71427	0.898506
HBN1	SD+Ca	minerals	2819	FALSE	FALSE	FALSE	FALSE	FALSE	0.338521	0.568356	0.555772	0.177038	0.888377	NS	0	123.624	127.463	7.73068	6.06503	2.16956	0.594897	2.13423	0.599453	0.779869	-0.711338	0.327756	2.23364	2.71427	0.898506
HBN1	SD+EGTA	metals	2225	FALSE	FALSE	FALSE	FALSE	FALSE	0.675616	0.568356	0.555772	0.752317	1.46366	NS	0	135.155	143.941	14.6878	10.204	2.39561	1.18988	2.29655	0.994803	1.6093	-0.711338	0.327756	2.23364	2.71427	0.898506
HBN1	SD+KCl	osmotic stress	410	FALSE	FALSE	FALSE	FALSE	FALSE	0.812322	0.568356	0.555772	1.00423	1.71557	NS	0	139.392	151.873	22.0895	14.5447	3.09001	0.66003	2.86025	0.893548	0.972765	-0.711338	0.327756	2.23364	2.71427	0.898506
HBN1	SD+NaCl	osmotic stress	334	FALSE	FALSE	FALSE	FALSE	FALSE	0.718288	0.568356	0.555772	1.05357	1.76491	NS	0	136.786	146.532	15.3695	10.4889	2.63053	0.754792	2.50866	0.818945	1.04645	-0.711338	0.327756	2.23364	2.71427	0.898506
HBN1	SD+Sorbitol	osmotic stress	545	FALSE	FALSE	FALSE	FALSE	FALSE	0.922957	0.568356	0.555772	-0.656285	0.0550532	NS	0	140.689	162.711	21.5239	13.2283	4.69484	0.258875	4.6342	0.333141	0.366357	-0.711338	0.327756	2.23364	2.71427	0.898506
HBN1	SD-Biotin	co-factors	2468	FALSE	FALSE	FALSE	FALSE	FALSE	0.490143	0.568356	0.555772	0.0377666	0.749105	NS	0	135.579	141.397	13.5404	9.57614	2.74458	0.661299	2.71288	0.661982	0.86144	-0.711338	0.327756	2.23364	2.71427	0.898506
HBN1	SD-Ca	minerals	2485	FALSE	FALSE	FALSE	FALSE	FALSE	0.394163	0.568356	0.555772	0.308907	1.02025	NS	0	125.369	129.938	12.5838	9.68443	2.29974	0.575302	2.21628	0.651008	0.779799	-0.711338	0.327756	2.23364	2.71427	0.898506
HBN1	SD-Cu	metals	2040	FALSE	FALSE	FALSE	FALSE	FALSE	0.299481	0.568356	0.555772	-0.512901	0.198437	NS	0	132.013	135.333	15.5491	11.4895	2.51132	0.780814	2.40637	0.821185	1.06912	-0.711338	0.327756	2.23364	2.71427	0.898506
HBN1	SD-Fe	metals	2369	FALSE	FALSE	FALSE	FALSE	FALSE	0.29131	0.568356	0.555772	-0.537669	0.173669	NS	0	130.978	134.172	13.5274	10.0822	2.53707	0.871748	2.34111	0.921189	1.25818	-0.711338	0.327756	2.23364	2.71427	0.898506
HBN1	SD-Inositol	co-factors	2276	FALSE	FALSE	FALSE	FALSE	FALSE	0.623217	0.568356	0.555772	0.183375	0.894714	NS	0	132.265	140.124	16.6482	11.8811	3.02978	0.639845	2.91393	0.777848	0.882196	-0.711338	0.327756	2.23364	2.71427	0.898506
HBN1	SD-MSG	stresses & drugs	1965	FALSE	FALSE	FALSE	FALSE	FALSE	0.737095	0.568356	0.555772	0.682615	1.39395	NS	0	123.05	133.269	12.1675	9.13005	3.15965	0.480811	2.98571	0.697365	0.67972	-0.711338	0.327756	2.23364	2.71427	0.898506
HBN1	SD-Mg	metals	191	FALSE	FALSE	FALSE	FALSE	FALSE	0.872503	0.568356	0.555772	0.62193	1.33327	NS	0	137.11	153.214	27.3611	17.8581	3.55587	0.868892	3.60232	0.855535	1.18206	-0.711338	0.327756	2.23364	2.71427	0.898506
HBN1	SD-Mn	metals	2274	FALSE	FALSE	FALSE	FALSE	FALSE	0.494293	0.568356	0.555772	0.508371	1.21971	NS	0	128.953	134.818	11.9765	8.88344	2.43162	0.683873	2.39759	0.817384	0.944969	-0.711338	0.327756	2.23364	2.71427	0.898506
HBN1	SD-Phosphate	minerals	3027	FALSE	FALSE	FALSE	FALSE	FALSE	0.890272	0.568356	0.555772	0.708062	1.4194	NS	0	140.883	158.451	28.9497	18.2704	3.62148	0.837945	3.54088	1.18745	1.123	-0.711338	0.327756	2.23364	2.71427	0.898506
HBN1	SD-Riboflavin	co-factors	2181	FALSE	FALSE	FALSE	FALSE	FALSE	0.325032	0.568356	0.555772	-0.0562032	0.655135	NS	0	131.021	134.692	10.4288	7.74268	2.27716	0.951632	2.20961	0.871165	1.34372	-0.711338	0.327756	2.23364	2.71427	0.898506
HBN1	SD-Thiamin	co-factors	1863	FALSE	FALSE	FALSE	FALSE	FALSE	0.462776	0.568356	0.555772	0.313072	1.02441	NS	0	131.785	137.234	22.571	16.4471	2.443	0.785859	2.35243	0.85512	1.01222	-0.711338	0.327756	2.23364	2.71427	0.898506
HBN1	SD-Zn	metals	907	FALSE	FALSE	FALSE	FALSE	FALSE	0.69118	0.568356	0.555772	0.639541	1.35088	NS	0	129.549	138.7	16.5081	11.902	2.55583	1.23181	2.38678	1.0135	1.84611	-0.711338	0.327756	2.23364	2.71427	0.898506
HBN1	SD-aa	stresses & drugs	1409	FALSE	FALSE	FALSE	FALSE	FALSE	0.475486	0.568356	0.555772	-0.0979921	0.613346	NS	0	120.232	125.869	10.655	8.46513	2.76385	0.33963	2.71938	0.476491	0.440719	-0.711338	0.327756	2.23364	2.71427	0.898506
HBN1	SGalactose	carbon sources	527	FALSE	FALSE	FALSE	FALSE	FALSE	0.15668	0.568356	0.555772	-3.04251	-2.33118	Down	0	131.194	132.043	13.0949	9.91712	2.76372	0.616741	2.65333	0.727276	0.829286	-0.711338	0.327756	2.23364	2.71427	0.898506
HBN1	SGlycerol	carbon sources	2424	FALSE	FALSE	FALSE	FALSE	FALSE	0.483787	0.568356	0.555772	-0.113029	0.59831	NS	0	139.822	145.561	18.1935	12.4989	2.85475	0.904261	2.69311	0.918604	1.23721	-0.711338	0.327756	2.23364	2.71427	0.898506
HBN1	SOleate	carbon sources	570	FALSE	FALSE	FALSE	FALSE	FALSE	0.913878	0.568356	0.555772	0.53077	1.24211	NS	0	135.928	156.265	16.5981	10.6218	4.12829	0.540702	3.93092	0.820595	0.789766	-0.711338	0.327756	2.23364	2.71427	0.898506
HBN1	SSucrose	carbon sources	1398	FALSE	FALSE	FALSE	FALSE	FALSE	0.370298	0.568356	0.555772	0.181278	0.892616	NS	0	133.267	137.522	12.7267	9.25433	2.23695	0.864482	2.2184	0.875037	1.12184	-0.711338	0.327756	2.23364	2.71427	0.898506
HBN1	Terbinafine	stresses & drugs	1328	FALSE	FALSE	FALSE	FALSE	FALSE	0.710117	0.568356	0.555772	0.676998	1.38834	NS	0	146.202	155.766	18.5744	11.9246	2.82353	0.852978	2.72405	0.875678	1.14961	-0.711338	0.327756	2.23364	2.71427	0.898506
HBN1	Tunicamycin	stresses & drugs	1120	FALSE	FALSE	FALSE	FALSE	FALSE	0.515435	0.568356	0.555772	0.121755	0.833094	NS	0	142.978	149.122	15.3356	10.2839	2.74838	0.725292	2.60484	0.768566	0.998577	-0.711338	0.327756	2.23364	2.71427	0.898506
HBN1	YPD	carbon sources	509	FALSE	FALSE	FALSE	FALSE	FALSE	0.692866	0.568356	0.555772	-0.394563	0.316776	NS	0	382.462	391.641	37.1257	9.47951	3.57773	0.5833	3.4531	0.725995	0.764658	-0.711338	0.327756	2.23364	2.71427	0.898506
HDA1	5%Ethanol	stresses & drugs	1114	FALSE	FALSE	FALSE	FALSE	FALSE	0.426978	0.542189	0.624643	-2.3473	-1.53065	NS	0	126.152	131.15	10.678	8.1418	3.60471	0.434619	3.45236	0.862401	0.576533	-0.816646	0.310117	2.16248	2.71427	0.898506
HDA1	Amphotericin-B	stresses & drugs	1743	FALSE	FALSE	FALSE	FALSE	FALSE	0.827886	0.542189	0.624643	1.05887	1.87552	NS	0	144.734	157.875	19.4142	12.2972	2.98192	0.793239	2.74573	0.966216	1.22778	-0.816646	0.310117	2.16248	2.71427	0.898506
HDA1	CCCP	stresses & drugs	1897	FALSE	FALSE	FALSE	FALSE	FALSE	0.136835	0.542189	0.624643	-3.91217	-3.09552	Down	0	130.715	131.178	8.3742	6.38383	2.5843	0.520257	2.52582	0.678339	0.685765	-0.816646	0.310117	2.16248	2.71427	0.898506
HDA1	Cerulenin	stresses & drugs	557	FALSE	FALSE	FALSE	FALSE	FALSE	0.775746	0.542189	0.624643	-0.0816145	0.735032	NS	0	134.951	146.163	18.893	12.926	3.66412	0.660263	3.40266	0.916052	0.960423	-0.816646	0.310117	2.16248	2.71427	0.898506
HDA1	DDW	stresses & drugs	1816	FALSE	FALSE	FALSE	FALSE	FALSE	0.395071	0.542189	0.624643	-0.914281	-0.0976343	NS	0	127.995	132.577	10.5676	7.97092	3.01816	0.587707	2.92654	0.704646	0.825973	-0.816646	0.310117	2.16248	2.71427	0.898506
HDA1	DTT	stresses & drugs	338	FALSE	FALSE	FALSE	FALSE	FALSE	0.135538	0.542189	0.624643	-4.50168	-3.68503	Down	0	142.779	143.208	22.7852	15.9105	3.71606	0.711103	3.45108	0.995269	1.01878	-0.816646	0.310117	2.16248	2.71427	0.898506
HDA1	Deep-stationary	phases	558	FALSE	FALSE	FALSE	FALSE	FALSE	0.903891	0.542189	0.624643	0.480562	1.29721	NS	0	132.61	151.71	30.3066	19.9767	4.11595	0.443621	3.95462	0.836395	0.654945	-0.816646	0.310117	2.16248	2.71427	0.898506
HDA1	Diploids	phases	2108	FALSE	TRUE	FALSE	FALSE	FALSE	0	0.542189	0.624643	-2.05284	-1.23619	NS	0	125.796	119.948	6.29721	5.24994	1.6109	0.784719	1.63975	0.783716	1.0399	-0.816646	0.310117	2.16248	2.71427	0.898506
HDA1	Exit-stationary	phases	973	FALSE	FALSE	FALSE	FALSE	FALSE	0.880804	0.542189	0.624643	1.74848	2.56513	NS	0	128.795	145.476	16.5305	11.363	3.34926	0.454612	3.27691	0.540552	0.613614	-0.816646	0.310117	2.16248	2.71427	0.898506
HDA1	Fluconazole	stresses & drugs	2770	FALSE	FALSE	FALSE	FALSE	FALSE	0.729702	0.542189	0.624643	0.893399	1.71004	NS	0	141.99	152.009	17.7674	11.6884	2.84678	0.688508	2.73938	0.88505	0.924478	-0.816646	0.310117	2.16248	2.71427	0.898506
HDA1	Hydroxyurea	stresses & drugs	1086	FALSE	FALSE	FALSE	FALSE	FALSE	0.624643	0.542189	0.624643	1.35796	2.1746	NS	0	129.457	137.336	11.3938	8.29625	1.88339	0.933117	1.84742	0.8892	1.26232	-0.816646	0.310117	2.16248	2.71427	0.898506
HDA1	Mating	phases	1769	FALSE	FALSE	FALSE	FALSE	FALSE	0.270169	0.542189	0.624643	-0.483587	0.333059	NS	0	130.544	133.449	9.39265	7.03839	2.30356	0.699731	2.16637	0.780971	0.942097	-0.816646	0.310117	2.16248	2.71427	0.898506
HDA1	Rapamycin	stresses & drugs	507	FALSE	FALSE	FALSE	FALSE	FALSE	0.780285	0.542189	0.624643	1.00005	1.81669	NS	0	125.629	137.032	70.3138	51.312	2.99719	0.63544	2.87238	0.788705	0.848285	-0.816646	0.310117	2.16248	2.71427	0.898506
HDA1	SD+10Xaa	stresses & drugs	2023	FALSE	FALSE	FALSE	FALSE	FALSE	0.75201	0.542189	0.624643	1.02105	1.83769	NS	0	127.552	138.118	10.0961	7.30976	2.96838	0.551809	2.87357	0.635875	0.724707	-0.816646	0.310117	2.16248	2.71427	0.898506
HDA1	SD+2-DeoxyGlucose	stresses & drugs	952	FALSE	FALSE	FALSE	FALSE	FALSE	0.148768	0.542189	0.624643	-7.26416	-6.44751	Down	0	119.93	120.624	7.25614	6.01548	3.53406	0.381813	3.44207	0.749257	0.529953	-0.816646	0.310117	2.16248	2.71427	0.898506
[truncated: 5,795 more rows]

## Sheet: Primary hits
strain	condition	category	ncells	high_variance	below_background	low_cells	is_ref_low	is_ubiquitous	percentile	avg_percentile	median_percentile	z_score	delta_z	sig	n_upregulated	background_median	raw_intensity	std_intensity	cv_intensity	md_intensity	mad_intensity	avg_intensity	sd_intensity	iqr_intensity	z_score_ref	ref_percentile	ref_intensity_log2	ref_md_log2	ref_iqr_log2
[truncated: 46 more rows]

[truncated: 1 more sheets: Potential hits]
