# Supplementary material for: A screening pipeline to characterize stress-induced enzymes uncovers a cellular function for the poorly characterized alcohol dehydrogenase Bdh2
Source: J Cell Sci. 2026 Jun 12;139(11):jcs264913. doi: 10.1242/jcs.264913 (PMC13286364; doi:10.1242/jcs.264913)
Supplement: Table S7. [file joces-139-264913-TableS7.xlsx]

## Sheet: Description
Table 7:All yeast strains used in this study

## Sheet: Strains
Strain Number	Strain name	Description	Genotype
7678	Δbdh2	BDH2 deletion with NAT resistance	his3∆1 leu2∆0 met15∆0 ura3∆0 NAT::Δbdh2
7833	GPDpr-Bdh2	Over-expression of BDH2 with GPD promoter	his3∆1 leu2∆0 met15∆0 ura3∆0 NAT::GPDpr-BDH2
8342	Bdh2-AID-GFPΔcst6	BDH2 from the AID library with deletion of CST6	his3∆1 leu2∆0 met15∆0 ura3∆0 can1∆::GAL1pr-SceI::STE2pr-SpHIS5 lyp1∆::STE3pr-LEU2, BPT1:NAT::TEF2pr-OsTIR1(F74G) BDH2-AID*-eGFP::G418, ∆cst6::HYGRO, Mat alpha
8343	Bdh2-AID-GFP Δyap1	BDH2 from the AID library with deletion of YAP1	his3∆1 leu2∆0 met15∆0 ura3∆0 can1∆::GAL1pr-SceI::STE2pr-SpHIS5 lyp1∆::STE3pr-LEU2, BPT1:NAT::TEF2pr-OsTIR1(F74G) BDH2-AID*-eGFP::G418, ∆yap1::HYGRO, Mat alpha
8344	Bdh2-AID-GFPΔcyc8	BDH2 from the AID library with deletion of CYC8	his3∆1 leu2∆0 met15∆0 ura3∆0 can1∆::GAL1pr-SceI::STE2pr-SpHIS5 lyp1∆::STE3pr-LEU2, BPT1:NAT::TEF2pr-OsTIR1(F74G) BDH2-AID*-eGFP::G418, ∆cyc8::HYGRO, Mat alpha
8345	Bdh2-AID-GFPΔmet32	BDH2 from the AID library with deletion of MET32	his3∆1 leu2∆0 met15∆0 ura3∆0 can1∆::GAL1pr-SceI::STE2pr-SpHIS5 lyp1∆::STE3pr-LEU2, BPT1:NAT::TEF2pr-OsTIR1(F74G) BDH2-AID*-eGFP::G418, ∆met32::HYGRO, Mat alpha
