# Supplementary material for: A screening pipeline to characterize stress-induced enzymes uncovers a cellular function for the poorly characterized alcohol dehydrogenase Bdh2
Source: J Cell Sci. 2026 Jun 12;139(11):jcs264913. doi: 10.1242/jcs.264913 (PMC13286364; doi:10.1242/jcs.264913)
Supplement: Table S8. [file joces-139-264913-TableS8.xlsx]

## Sheet: Description
Table 8: All used primeres and plasmids from this study

## Sheet: Primers
Primer Name	Sequence
BDH2 KO pFA6 F	ATAAGAATAACAATAAATTCATTGAACATATTTCAGAATGcggatccccgggttaattaa
BDH2 KO pFA6 R	GCGGGATTAACACGAGAACGTGAGTACTCAATCACAATCAgaattcgagctcgtttaaac
BDH2 N' tag CHK R	AGCAGTGAGATTCGTTCATC
BDH2 N' tag pYM F	ATAAGAATAACAATAAATTCATTGAACATATTTCAGAATGcgtacgctgcaggtcgac
BDH2 N' tag pYM R	TGAATCTGATGTTACCTTTACCGAAATACGCTAAGGCTCTcatcgatgaattctctgtcg													-
BDH2 WT CHK F	CTGCATGAGTACACAGATGG
BDH2 WT CHK R	AGCAGTGAGA
BDH2 N' tag CHK R	AGCAGTGAGATTCGTTCATC
NOP1pr CHK F	agccaacaagttttccttac
BDH2 C-tag CHK F	TACAGTTTTCTCCGATGGAC
R aid plasmid c tag chk	GTCGACCTGCAGCGTACG
BDH1 C' tag CHK F	TAGAAATGGCCAAGAAACTG
NeonGreen CHK R (p1190)	gcaagtattggtggaaaccgtaa
CST6 KO pFA6 F	AGAAAAAAGTATAAGCCCACACCTTTTTGGTAGGATAATGcggatccccgggttaattaa
CST6 KO pYM R	TCTTGAATGAAACACCGTTGTGCTCACCAAAACTTTGTTAatcgatgaattcgagctcg
CST6 WT CHK F	TTGAAACTTTGGAAAACCTG
CST6 WT CHK R	GTGAGATTCCCTAAGTGCAG
YAP1 KO pFA6 F	CAAAACGTTTAAAGAAGGAAAAGTTGTTTCTTAAACCATGcggatccccgggttaattaa
YAP1 KO pFA6 R	TTCTTTCGGTTACCCAGTTTTCCATAAAGTTCCCGCTTTAgaattcgagctcgtttaaac
YAP1 WT CHK F	AGCTTTTAGGGAACGTAAGG
YAP1 WT CHK R	TACTGTTGTCGTTGTCGTTG
CYC8 KO pFA6 F	CAAACAAAACACGACTGGAAAAAAAAAATTAGGAAAAATGcggatccccgggttaattaa
CYC8 KO pYM R	TATAAATTAGTAGATTAATTTTTTGAATGCAAACTTTTTAatcgatgaattcgagctcg
CYC8 WT CHK F	ATTACAGCCCCTACCAAGAC
CYC8 WT CHK R	GTGTGGGTGCTACTGGATAC
MET32 KO pFA6 F	AAGTCAAGAGGTATTATAAATTTCAAAAAAGTACCAAATGcggatccccgggttaattaa
MET32 KO pYM R	ATTTTCTTATTTGAGAAGATACACGCTATTTACTCTTTCAatcgatgaattcgagctcg
MET32 WT CHK F	AAAAAGGAAAACGCATTACC
MET32 WT CHK R	TTGTGGTTGTTATCTTGACG

## Sheet: Plasmids
Plasmid Number	Plasmid Name	Description	Yeast Marker	Tagging/Promoter Swap/KO/Expression/Reporter/Other	if tagging then for which terminus?	If N' tagging or Promoter swap then which promotor	If C' tagging then which terminator	Plasmid Type	Bact' Markers
1190	NG pYM C tagging plasmid	for C-tagging with NeonGreen	URA	Tagging	C'	NA	ADH1	pYM	Amp
351	pYM-N15 Nat-GPD promoter	Plasmid usefull as template for PCR (using versions S1/S4 of the primers: expected a product of 1983 bp) to replace the native promoter with the GPD promoter (TDH3 promoter).	NAT	Promoter Swap	NA	GPD1	NA	pFA6 N' tagging	Amp
1214	pFA6-natNT2	Plasmid usefull as template for PCR (using versions S1/S2 of the primers: expected a product of 1840bp) to create gene deletions upon transformation and successful integration of the respective PCR fragment and selection of the mutants. The plasmid contains the nat gene from Streptomyces noursei encoding nourseothricin N-acetyl-transferase that confers resistance to the antibiotic nourseothricin …	NAT	Expression	NA	NA	NA	pFA6	Amp
